# Supplementary material for: A novel multi-functionalized multicellular nanodelivery system for non-small cell lung cancer photochemotherapy
Source: J Nanobiotechnology. 2021 Aug 14;19:245. doi: 10.1186/s12951-021-00977-3 (PMC8364713; doi:10.1186/s12951-021-00977-3)
Supplement: Supplementary file 2 — Additional file 2. Data of label-free quantitative proteomic analysis of protein coronas. [file 12951_2021_977_MOESM2_ESM.xlsx]

## Sheet: Raw data
Accession	Protein names	Gene Name	Protein IDs	Majority protein IDs	Fasta headers	Peptides	Unique peptides	Sequence coverage [%]	Mol. weight [kDa]	LCNPs-1	LCNPs-2	LCNPs-3	HA&RBCm-LCNPs-1	HA&RBCm-LCNPs-2	HA&RBCm-LCNPs-3	RBCm-1	RBCm-2	RBCm-3
A0A0G2JUG7	IQ motif and SEC7 domain-containing protein 1	Iqsec1	sp|A0A0G2JUG7|IQEC1_RAT	sp|A0A0G2JUG7|IQEC1_RAT	>sp|A0A0G2JUG7|IQEC1_RAT IQ motif and SEC7 domain-containing protein 1 OS=Rattus norvegicus OX=10116 GN=Iqsec1 PE=1 SV=1	1	1	1.4	108.08	0	0	0	0	0	0	0	4184700	3498100
A0A4Z3	Alpha-1,3-galactosyltransferase 2 (EC 2.4.1.87) (Isoglobotriaosylceramide synthase) (iGb3 synthase) (iGb3S)	A3galt2	sp|A0A4Z3|A3LT2_RAT	sp|A0A4Z3|A3LT2_RAT	>sp|A0A4Z3|A3LT2_RAT Alpha-1,3-galactosyltransferase 2 OS=Rattus norvegicus OX=10116 GN=A3galt2 PE=1 SV=1	1	1	2.1	39.547	0	0	0	0	0	0	3935700	5308200	0
A0JPJ7	Obg-like ATPase 1	Ola1	sp|A0JPJ7|OLA1_RAT	sp|A0JPJ7|OLA1_RAT	>sp|A0JPJ7|OLA1_RAT Obg-like ATPase 1 OS=Rattus norvegicus OX=10116 GN=Ola1 PE=2 SV=1	8	7	28.3	44.535	0	0	0	19974000	39060000	0	31320000	40664000	33422000
A0JPM9	Eukaryotic translation initiation factor 3 subunit J (eIF3j) (Eukaryotic translation initiation factor 3 subunit 1) (eIF-3-alpha) (eIF3 p35)	Eif3j	sp|A0JPM9|EIF3J_RAT	sp|A0JPM9|EIF3J_RAT	>sp|A0JPM9|EIF3J_RAT Eukaryotic translation initiation factor 3 subunit J OS=Rattus norvegicus OX=10116 GN=Eif3j PE=1 SV=1	9	9	41.3	29.187	35810000	43364000	34150000	7550800	29086000	3693000	34645000	132470000	68341000
A0JPQ9	Chitinase domain-containing protein 1	Chid1	sp|A0JPQ9|CHID1_RAT;tr|A0A0G2JSR1|A0A0G2JSR1_RAT;tr|Q7TP14|Q7TP14_RAT	sp|A0JPQ9|CHID1_RAT;tr|A0A0G2JSR1|A0A0G2JSR1_RAT;tr|Q7TP14|Q7TP14_RAT	>sp|A0JPQ9|CHID1_RAT Chitinase domain-containing protein 1 OS=Rattus norvegicus OX=10116 GN=Chid1 PE=2 SV=2;>tr|A0A0G2JSR1|A0A0G2JSR1_RAT Chitinase domain-containing protein 1-like OS=Rattus norvegicus OX=10116 GN=LOC100911881 PE=1 SV=1;>tr|Q7TP14|Q7TP14_R	1	1	3.6	44.874	0	0	0	0	0	0	0	6073800	2674900
F1LQ74	Rho guanine nucleotide exchange factor 37	Arhgef37	tr|F1LQ74|F1LQ74_RAT;sp|A1IGU3|ARH37_RAT	tr|F1LQ74|F1LQ74_RAT;sp|A1IGU3|ARH37_RAT	>tr|F1LQ74|F1LQ74_RAT Rho guanine nucleotide exchange factor 37 OS=Rattus norvegicus OX=10116 GN=Arhgef37 PE=4 SV=1;>sp|A1IGU3|ARH37_RAT Rho guanine nucleotide exchange factor 37 OS=Rattus norvegicus OX=10116 GN=Arhgef37 PE=2 SV=1	2	2	3.1	76.436	0	0	0	1512600	0	0	0	5580700	0
A1L108	Actin-related protein 2/3 complex subunit 5-like protein (Arp2/3 complex 16 kDa subunit 2) (ARC16-2)	Arpc5l	sp|A1L108|ARP5L_RAT	sp|A1L108|ARP5L_RAT	>sp|A1L108|ARP5L_RAT Actin-related protein 2/3 complex subunit 5-like protein OS=Rattus norvegicus OX=10116 GN=Arpc5l PE=1 SV=2	1	1	8.5	17.01	0	0	1381000	0	0	0	2353600	0	0
A1L1J9	Lipase maturation factor 2	Lmf2	sp|A1L1J9|LMF2_RAT	sp|A1L1J9|LMF2_RAT	>sp|A1L1J9|LMF2_RAT Lipase maturation factor 2 OS=Rattus norvegicus OX=10116 GN=Lmf2 PE=2 SV=1	2	2	2.8	80.253	0	0	0	0	24097000	5143600	0	0	0
A2RUW1	Toll-interacting protein	Tollip	sp|A2RUW1|TOLIP_RAT	sp|A2RUW1|TOLIP_RAT	>sp|A2RUW1|TOLIP_RAT Toll-interacting protein OS=Rattus norvegicus OX=10116 GN=Tollip PE=1 SV=1	3	3	15	30.314	0	0	0	4129100	0	0	0	3229300	2395000
A2VCX1	TIP41-like protein	Tiprl	sp|A2VCX1|TIPRL_RAT	sp|A2VCX1|TIPRL_RAT	>sp|A2VCX1|TIPRL_RAT TIP41-like protein OS=Rattus norvegicus OX=10116 GN=Tiprl PE=1 SV=1	1	1	4.4	31.224	0	0	0	2188900	0	0	1231500	1494100	0
A8WCF8	Tumor protein p63-regulated gene 1-like protein (Mossy fiber terminal-associated vertebrate-specific presynaptic protein)	Tprg1l	sp|A8WCF8|TPRGL_RAT;tr|A0A0G2K272|A0A0G2K272_RAT	sp|A8WCF8|TPRGL_RAT;tr|A0A0G2K272|A0A0G2K272_RAT	>sp|A8WCF8|TPRGL_RAT Tumor protein p63-regulated gene 1-like protein OS=Rattus norvegicus OX=10116 GN=Tprg1l PE=1 SV=1;>tr|A0A0G2K272|A0A0G2K272_RAT Tumor protein p63-regulated gene 1-like protein OS=Rattus norvegicus OX=10116 GN=Tprg1l PE=1 SV=1	6	6	27.8	29.844	0	0	868640	7043400	15740000	0	22600000	30207000	25434000
D4ACV3	Histone H2A	Hist2h2ac	tr|D4ACV3|D4ACV3_RAT;tr|M0RDM4|M0RDM4_RAT;sp|A9UMV8|H2AJ_RAT;tr|Q6I8Q6|Q6I8Q6_RAT;tr|M0RCL5|M0RCL5_RAT;tr|G3V9C0|G3V9C0_RAT;tr|D3ZVK7|D3ZVK7_RAT;sp|Q64598|H2A1F_RAT;sp|Q4FZT6|H2A3_RAT;sp|Q00728|H2A4_RAT;sp|P0CC09|H2A2A_RAT;sp|P0C170|H2A1E_RAT;sp|P0C169|H2A1C_RAT;sp|P02262|H2A1_RAT;tr|A0A0A0MXW3|A0A0A0MXW3_RAT;tr|D4AEC0|D4AEC0_RAT;sp|P0C0S7|H2AZ_RAT;tr|D3ZXP3|D3ZXP3_RAT;tr|M0R6X5|M0R6X5_RAT;tr|D3Z…	tr|D4ACV3|D4ACV3_RAT;tr|M0RDM4|M0RDM4_RAT;sp|A9UMV8|H2AJ_RAT;tr|Q6I8Q6|Q6I8Q6_RAT;tr|M0RCL5|M0RCL5_RAT;tr|G3V9C0|G3V9C0_RAT;tr|D3ZVK7|D3ZVK7_RAT;sp|Q64598|H2A1F_RAT;sp|Q4FZT6|H2A3_RAT;sp|Q00728|H2A4_RAT;sp|P0CC09|H2A2A_RAT;sp|P0C170|H2A1E_RAT;sp|P0C169|H2A1C_RAT;sp|P02262|H2A1_RAT;tr|A0A0A0MXW3|A0A0A0MXW3_RAT;tr|D4AEC0|D4AEC0_RAT;sp|P0C0S7|H2AZ_RAT;tr|D3ZXP3|D3ZXP3_RAT	>tr|D4ACV3|D4ACV3_RAT Histone H2A OS=Rattus norvegicus OX=10116 GN=Hist2h2ac PE=3 SV=2;>tr|M0RDM4|M0RDM4_RAT Histone H2A OS=Rattus norvegicus OX=10116 GN=LOC680322 PE=3 SV=1;>sp|A9UMV8|H2AJ_RAT Histone H2A.J OS=Rattus norvegicus OX=10116 GN=H2aj PE=2 SV=1;	3	3	27.8	13.645	5493500	6465700	6177000	0	12897000	26081000	49501000	20484000	66008000
B0BN18	Prefoldin subunit 2	Pfdn2	sp|B0BN18|PFD2_RAT	sp|B0BN18|PFD2_RAT	>sp|B0BN18|PFD2_RAT Prefoldin subunit 2 OS=Rattus norvegicus OX=10116 GN=Pfdn2 PE=2 SV=1	3	3	22.7	16.58	8418000	24318000	9124500	0	0	0	0	0	0
B0BN93	26S proteasome non-ATPase regulatory subunit 13 (26S proteasome regulatory subunit RPN9) (26S proteasome regulatory subunit S11) (26S proteasome regulatory subunit p40.5)	Psmd13	sp|B0BN93|PSD13_RAT	sp|B0BN93|PSD13_RAT	>sp|B0BN93|PSD13_RAT 26S proteasome non-ATPase regulatory subunit 13 OS=Rattus norvegicus OX=10116 GN=Psmd13 PE=1 SV=1	19	19	59	42.817	21219000	27203000	26541000	143780000	99586000	0	130480000	154150000	107070000
B0BNA5	Coactosin-like protein	Cotl1	sp|B0BNA5|COTL1_RAT	sp|B0BNA5|COTL1_RAT	>sp|B0BNA5|COTL1_RAT Coactosin-like protein OS=Rattus norvegicus OX=10116 GN=Cotl1 PE=1 SV=1	7	7	54.9	15.932	34561000	34918000	39701000	0	4609400	0	0	0	0
B0BNA7	Eukaryotic translation initiation factor 3 subunit I (eIF3i) (Eukaryotic translation initiation factor 3 subunit 2) (eIF-3-beta) (eIF3 p36)	Eif3i	sp|B0BNA7|EIF3I_RAT;tr|M0RCH0|M0RCH0_RAT	sp|B0BNA7|EIF3I_RAT;tr|M0RCH0|M0RCH0_RAT	>sp|B0BNA7|EIF3I_RAT Eukaryotic translation initiation factor 3 subunit I OS=Rattus norvegicus OX=10116 GN=Eif3i PE=2 SV=1;>tr|M0RCH0|M0RCH0_RAT Eukaryotic translation initiation factor 3 subunit I OS=Rattus norvegicus OX=10116 GN=EIF3I PE=3 SV=2	1	1	3.4	36.46	0	0	0	0	0	0	0	0	1912200
B0BNE5	S-formylglutathione hydrolase (FGH) (EC 3.1.2.12) (Esterase D)	Esd	sp|B0BNE5|ESTD_RAT	sp|B0BNE5|ESTD_RAT	>sp|B0BNE5|ESTD_RAT S-formylglutathione hydrolase OS=Rattus norvegicus OX=10116 GN=Esd PE=2 SV=1	5	5	27.3	31.363	0	0	0	29732000	10024000	4255200	27595000	21751000	8642300
B0BNG0	ER membrane protein complex subunit 2 (Tetratricopeptide repeat protein 35) (TPR repeat protein 35)	Emc2	sp|B0BNG0|EMC2_RAT;tr|A0A0A0MXU4|A0A0A0MXU4_RAT	sp|B0BNG0|EMC2_RAT;tr|A0A0A0MXU4|A0A0A0MXU4_RAT	>sp|B0BNG0|EMC2_RAT ER membrane protein complex subunit 2 OS=Rattus norvegicus OX=10116 GN=Emc2 PE=2 SV=1;>tr|A0A0A0MXU4|A0A0A0MXU4_RAT ER membrane protein complex subunit 2 OS=Rattus norvegicus OX=10116 GN=Emc2 PE=3 SV=2	7	7	30.6	34.869	93414000	88952000	86220000	2134000	12707000	2897900	0	0	0
B0BNM1	NAD(P)H-hydrate epimerase (EC 5.1.99.6) (Apolipoprotein A-I-binding protein) (AI-BP) (NAD(P)HX epimerase)	Naxe	sp|B0BNM1|NNRE_RAT	sp|B0BNM1|NNRE_RAT	>sp|B0BNM1|NNRE_RAT NAD(P)H-hydrate epimerase OS=Rattus norvegicus OX=10116 GN=Naxe PE=2 SV=1	3	3	16	30.89	6305000	15250000	6486900	0	0	0	2244500	3513700	0
B0BNN3	Carbonic anhydrase 1 (EC 4.2.1.1) (Carbonate dehydratase I) (Carbonic anhydrase I) (CA-I)	Ca1	sp|B0BNN3|CAH1_RAT	sp|B0BNN3|CAH1_RAT	>sp|B0BNN3|CAH1_RAT Carbonic anhydrase 1 OS=Rattus norvegicus OX=10116 GN=Ca1 PE=1 SV=1	12	12	65.1	28.299	46434000	63554000	75029000	123580000	39848000	0	927280000	1232600000	875660000
B0K020	CDGSH iron-sulfur domain-containing protein 1 (MitoNEET)	Cisd1	sp|B0K020|CISD1_RAT	sp|B0K020|CISD1_RAT	>sp|B0K020|CISD1_RAT CDGSH iron-sulfur domain-containing protein 1 OS=Rattus norvegicus OX=10116 GN=Cisd1 PE=3 SV=1	3	3	34.3	12.097	0	0	0	0	3883800	0	0	21119000	0
H9KVF3	Serine/threonine-protein kinase 24	Stk24	tr|H9KVF3|H9KVF3_RAT;sp|B0LT89|STK24_RAT	tr|H9KVF3|H9KVF3_RAT;sp|B0LT89|STK24_RAT	>tr|H9KVF3|H9KVF3_RAT Serine/threonine-protein kinase 24 OS=Rattus norvegicus OX=10116 GN=Stk24 PE=1 SV=1;>sp|B0LT89|STK24_RAT Serine/threonine-protein kinase 24 OS=Rattus norvegicus OX=10116 GN=Stk24 PE=2 SV=1	4	2	11	46.809	8114800	4175800	8867600	0	0	0	0	0	0
B1H267	Sorting nexin-5	Snx5	sp|B1H267|SNX5_RAT	sp|B1H267|SNX5_RAT	>sp|B1H267|SNX5_RAT Sorting nexin-5 OS=Rattus norvegicus OX=10116 GN=Snx5 PE=1 SV=1	7	7	20.3	46.793	44578000	28744000	39432000	0	0	0	0	0	0
B1WBW4	Armadillo repeat-containing protein 10	Armc10	sp|B1WBW4|ARM10_RAT	sp|B1WBW4|ARM10_RAT	>sp|B1WBW4|ARM10_RAT Armadillo repeat-containing protein 10 OS=Rattus norvegicus OX=10116 GN=Armc10 PE=1 SV=1	3	3	15	33.421	0	0	0	626240	4957400	0	0	0	0
B1WC61	Complex I assembly factor ACAD9, mitochondrial (Acyl-CoA dehydrogenase family member 9) (ACAD-9) (EC 1.3.8.-)	Acad9	sp|B1WC61|ACAD9_RAT	sp|B1WC61|ACAD9_RAT	>sp|B1WC61|ACAD9_RAT Complex I assembly factor ACAD9, mitochondrial OS=Rattus norvegicus OX=10116 GN=Acad9 PE=1 SV=1	3	3	5.8	68.842	0	0	0	0	7383000	0	2124300	6497700	3762900
A0A0H2UHV4	Eukaryotic translation initiation factor 5B (Translation initiation factor IF-2)	Eif5b	tr|A0A0H2UHV4|A0A0H2UHV4_RAT;tr|M0R7Z0|M0R7Z0_RAT;sp|B2GUV7|IF2P_RAT	tr|A0A0H2UHV4|A0A0H2UHV4_RAT;tr|M0R7Z0|M0R7Z0_RAT;sp|B2GUV7|IF2P_RAT	>tr|A0A0H2UHV4|A0A0H2UHV4_RAT Eukaryotic translation initiation factor 5B OS=Rattus norvegicus OX=10116 GN=Eif5b PE=1 SV=1;>tr|M0R7Z0|M0R7Z0_RAT Eukaryotic translation initiation factor 5B OS=Rattus norvegicus OX=10116 PE=4 SV=1;>sp|B2GUV7|IF2P_RAT Eukaryo	4	4	5.1	136.41	0	0	0	6987200	12166000	0	1654900	67317000	0
B2GUZ5	F-actin-capping protein subunit alpha-1 (CapZ alpha-1)	Capza1	sp|B2GUZ5|CAZA1_RAT	sp|B2GUZ5|CAZA1_RAT	>sp|B2GUZ5|CAZA1_RAT F-actin-capping protein subunit alpha-1 OS=Rattus norvegicus OX=10116 GN=Capza1 PE=1 SV=1	11	9	58.4	32.909	104010000	76309000	76820000	2083300	2771600	1861700	5356100	10269000	12889000
B2GV06	Succinyl-CoA:3-ketoacid coenzyme A transferase 1, mitochondrial (EC 2.8.3.5) (3-oxoacid CoA-transferase 1) (Somatic-type succinyl-CoA:3-oxoacid CoA-transferase) (SCOT-s)	Oxct1	sp|B2GV06|SCOT1_RAT	sp|B2GV06|SCOT1_RAT	>sp|B2GV06|SCOT1_RAT Succinyl-CoA:3-ketoacid coenzyme A transferase 1, mitochondrial OS=Rattus norvegicus OX=10116 GN=Oxct1 PE=1 SV=1	8	8	22.7	56.203	63501000	34789000	23776000	972810	7298500	0	605840	1500900	874800
B2GV54	Neutral cholesterol ester hydrolase 1 (NCEH) (EC 3.1.1.-) (Arylacetamide deacetylase-like 1)	Nceh1	sp|B2GV54|NCEH1_RAT	sp|B2GV54|NCEH1_RAT	>sp|B2GV54|NCEH1_RAT Neutral cholesterol ester hydrolase 1 OS=Rattus norvegicus OX=10116 GN=Nceh1 PE=1 SV=1	4	4	15.9	45.821	3194900	1378200	0	4143400	6109400	5985600	0	0	0
B2RYG6	Ubiquitin thioesterase OTUB1 (EC 3.4.19.12) (Deubiquitinating enzyme OTUB1) (OTU domain-containing ubiquitin aldehyde-binding protein 1) (Otubain-1) (Ubiquitin-specific-processing protease OTUB1)	Otub1	sp|B2RYG6|OTUB1_RAT	sp|B2RYG6|OTUB1_RAT	>sp|B2RYG6|OTUB1_RAT Ubiquitin thioesterase OTUB1 OS=Rattus norvegicus OX=10116 GN=Otub1 PE=1 SV=1	6	6	29.2	31.27	34889000	28287000	23251000	28261000	5274500	0	12813000	0	12550000
B2RYM5	Lys-63-specific deubiquitinase BRCC36 (EC 3.4.19.-) (BRCA1-A complex subunit BRCC36) (BRCA1/BRCA2-containing complex subunit 3) (BRCA1/BRCA2-containing complex subunit 36) (BRISC complex subunit BRCC36)	Brcc3	sp|B2RYM5|BRCC3_RAT	sp|B2RYM5|BRCC3_RAT	>sp|B2RYM5|BRCC3_RAT Lys-63-specific deubiquitinase BRCC36 OS=Rattus norvegicus OX=10116 GN=Brcc3 PE=2 SV=1	3	3	13.7	33.015	0	0	0	6039000	3495300	0	5694600	3787100	6438900
B2RYU6	Trafficking protein particle complex subunit 2-like protein	Trappc2l	sp|B2RYU6|TPC2L_RAT	sp|B2RYU6|TPC2L_RAT	>sp|B2RYU6|TPC2L_RAT Trafficking protein particle complex subunit 2-like protein OS=Rattus norvegicus OX=10116 GN=Trappc2l PE=2 SV=1	1	1	9.4	16.031	0	0	0	0	0	0	0	0	2550200
B2RYW9	Fumarylacetoacetate hydrolase domain-containing protein 2 (EC 3.-.-.-)	Fahd2	sp|B2RYW9|FAHD2_RAT	sp|B2RYW9|FAHD2_RAT	>sp|B2RYW9|FAHD2_RAT Fumarylacetoacetate hydrolase domain-containing protein 2 OS=Rattus norvegicus OX=10116 GN=Fahd2 PE=1 SV=1	1	1	3.5	34.581	1268100	2222000	1218300	0	0	0	0	0	0
B2RZ37	Receptor expression-enhancing protein 5 (Polyposis locus protein 1 homolog)	Reep5	sp|B2RZ37|REEP5_RAT	sp|B2RZ37|REEP5_RAT	>sp|B2RZ37|REEP5_RAT Receptor expression-enhancing protein 5 OS=Rattus norvegicus OX=10116 GN=Reep5 PE=1 SV=1	3	3	14.8	21.431	19324000	16138000	32590000	83926000	79916000	15909000	253370000	231710000	138990000
A0A0G2JUL7	Septin 6 (Predicted), isoform CRA_b (Septin-11)	Sept11	tr|A0A0G2JUL7|A0A0G2JUL7_RAT;sp|B3GNI6|SEP11_RAT;tr|G3V9Z6|G3V9Z6_RAT;tr|A0A0G2JVY6|A0A0G2JVY6_RAT;sp|B0BNF1|SEPT8_RAT;tr|A0A0G2K7G7|A0A0G2K7G7_RAT	tr|A0A0G2JUL7|A0A0G2JUL7_RAT;sp|B3GNI6|SEP11_RAT	>tr|A0A0G2JUL7|A0A0G2JUL7_RAT Septin 6 (Predicted), isoform CRA_b OS=Rattus norvegicus OX=10116 GN=Sept11 PE=1 SV=1;>sp|B3GNI6|SEP11_RAT Septin-11 OS=Rattus norvegicus OX=10116 GN=Septin11 PE=1 SV=1	12	7	31	49.341	163030000	138230000	138350000	0	0	0	5392700	0	0
B4F795	Choline transporter-like protein 2 (Solute carrier family 44 member 2)	Slc44a2	sp|B4F795|CTL2_RAT	sp|B4F795|CTL2_RAT	>sp|B4F795|CTL2_RAT Choline transporter-like protein 2 OS=Rattus norvegicus OX=10116 GN=Slc44a2 PE=2 SV=1	7	7	9.9	79.896	88797000	75250000	91772000	10684000	44229000	20847000	0	0	0
B5DEH2	Erlin-2 (Endoplasmic reticulum lipid raft-associated protein 2) (Stomatin-prohibitin-flotillin-HflC/K domain-containing protein 2) (SPFH domain-containing protein 2)	Erlin2	sp|B5DEH2|ERLN2_RAT	sp|B5DEH2|ERLN2_RAT	>sp|B5DEH2|ERLN2_RAT Erlin-2 OS=Rattus norvegicus OX=10116 GN=Erlin2 PE=1 SV=1	11	8	38.3	37.71	26501000	52219000	34008000	52848000	79266000	11606000	23903000	47899000	20953000
A0A0G2JSP3	Cullin-3	Cul3	tr|A0A0G2JSP3|A0A0G2JSP3_RAT;sp|B5DF89|CUL3_RAT	tr|A0A0G2JSP3|A0A0G2JSP3_RAT;sp|B5DF89|CUL3_RAT	>tr|A0A0G2JSP3|A0A0G2JSP3_RAT Cullin-3 OS=Rattus norvegicus OX=10116 GN=Cul3 PE=1 SV=1;>sp|B5DF89|CUL3_RAT Cullin-3 OS=Rattus norvegicus OX=10116 GN=Cul3 PE=1 SV=2	11	11	18.1	86.467	0	0	0	19295000	2781100	0	20065000	18909000	21498000
B5DFC8	Eukaryotic translation initiation factor 3 subunit C (eIF3c) (Eukaryotic translation initiation factor 3 subunit 8) (eIF3 p110)	Eif3c	sp|B5DFC8|EIF3C_RAT	sp|B5DFC8|EIF3C_RAT	>sp|B5DFC8|EIF3C_RAT Eukaryotic translation initiation factor 3 subunit C OS=Rattus norvegicus OX=10116 GN=Eif3c PE=1 SV=1	5	5	6.5	105.43	0	0	0	1437200	5306800	0	1723500	2758100	0
A0A0G2K3C8	Nidogen-2	Nid2	tr|A0A0G2K3C8|A0A0G2K3C8_RAT;sp|B5DFC9|NID2_RAT;tr|W4VSR4|W4VSR4_RAT	tr|A0A0G2K3C8|A0A0G2K3C8_RAT;sp|B5DFC9|NID2_RAT;tr|W4VSR4|W4VSR4_RAT	>tr|A0A0G2K3C8|A0A0G2K3C8_RAT Nidogen-2 OS=Rattus norvegicus OX=10116 GN=Nid2 PE=1 SV=1;>sp|B5DFC9|NID2_RAT Nidogen-2 OS=Rattus norvegicus OX=10116 GN=Nid2 PE=2 SV=1;>tr|W4VSR4|W4VSR4_RAT Nidogen-2 OS=Rattus norvegicus OX=10116 GN=Nid2 PE=1 SV=2	2	2	1.1	152.82	0	0	0	23374000	14719000	4812400	0	0	0
D2XV59	GTP-binding protein 1	Gtpbp1	sp|D2XV59|GTPB1_RAT	sp|D2XV59|GTPB1_RAT	>sp|D2XV59|GTPB1_RAT GTP-binding protein 1 OS=Rattus norvegicus OX=10116 GN=Gtpbp1 PE=1 SV=1	8	8	16.4	72.488	0	0	0	1459600	5631500	0	27781000	48419000	7882100
D3Z8L7	Ras-related protein R-Ras (EC 3.6.5.-) (p23)	Rras	sp|D3Z8L7|RRAS_RAT	sp|D3Z8L7|RRAS_RAT	>sp|D3Z8L7|RRAS_RAT Ras-related protein R-Ras OS=Rattus norvegicus OX=10116 GN=Rras PE=1 SV=1	5	3	28.4	23.909	12187000	7311700	11667000	1147400	20901000	0	0	0	0
D3ZAF6	ATP synthase subunit f, mitochondrial (ATP synthase membrane subunit f)	Atp5mf	sp|D3ZAF6|ATPK_RAT	sp|D3ZAF6|ATPK_RAT	>sp|D3ZAF6|ATPK_RAT ATP synthase subunit f, mitochondrial OS=Rattus norvegicus OX=10116 GN=Atp5mf PE=1 SV=1	3	3	31.8	10.452	20444000	14263000	12572000	38682000	78459000	27173000	23838000	27731000	28450000
D3ZDK7	Glycerol-3-phosphate phosphatase (G3PP) (EC 3.1.3.21) (Aspartate-based ubiquitous Mg(2+)-dependent phosphatase) (AUM) (EC 3.1.3.48) (Phosphoglycolate phosphatase) (PGP)	Pgp	sp|D3ZDK7|PGP_RAT	sp|D3ZDK7|PGP_RAT	>sp|D3ZDK7|PGP_RAT Glycerol-3-phosphate phosphatase OS=Rattus norvegicus OX=10116 GN=Pgp PE=1 SV=1	4	4	15.9	34.6	0	0	0	3006500	0	0	10719000	10457000	6279700
A0A0G2K365	MICAL-like protein 2	Micall2	tr|A0A0G2K365|A0A0G2K365_RAT;sp|D3ZEN0|MILK2_RAT	tr|A0A0G2K365|A0A0G2K365_RAT;sp|D3ZEN0|MILK2_RAT	>tr|A0A0G2K365|A0A0G2K365_RAT MICAL-like protein 2 OS=Rattus norvegicus OX=10116 GN=Micall2 PE=1 SV=1;>sp|D3ZEN0|MILK2_RAT MICAL-like protein 2 OS=Rattus norvegicus OX=10116 GN=Micall2 PE=1 SV=2	1	1	1.7	107.68	0	1749600	0	0	0	0	0	0	0
A0A0H2UHR7	Filamin-C	Flnc	tr|A0A0H2UHR7|A0A0H2UHR7_RAT;sp|D3ZHA0|FLNC_RAT	tr|A0A0H2UHR7|A0A0H2UHR7_RAT;sp|D3ZHA0|FLNC_RAT	>tr|A0A0H2UHR7|A0A0H2UHR7_RAT Filamin-C OS=Rattus norvegicus OX=10116 GN=Flnc PE=1 SV=1;>sp|D3ZHA0|FLNC_RAT Filamin-C OS=Rattus norvegicus OX=10116 GN=Flnc PE=1 SV=1	12	2	3.8	287.3	0	26514000	30352000	0	0	0	0	0	0
M9MMM9	Microtubule-actin cross-linking factor 1	Macf1	tr|M9MMM9|M9MMM9_RAT;tr|A0A0G2JU82|A0A0G2JU82_RAT;sp|D3ZHV2|MACF1_RAT;tr|A0A0G2JWA8|A0A0G2JWA8_RAT;tr|A0A0G2K9T4|A0A0G2K9T4_RAT	tr|M9MMM9|M9MMM9_RAT;tr|A0A0G2JU82|A0A0G2JU82_RAT;sp|D3ZHV2|MACF1_RAT;tr|A0A0G2JWA8|A0A0G2JWA8_RAT;tr|A0A0G2K9T4|A0A0G2K9T4_RAT	>tr|M9MMM9|M9MMM9_RAT Microtubule-actin cross-linking factor 1 OS=Rattus norvegicus OX=10116 GN=Macf1 PE=1 SV=2;>tr|A0A0G2JU82|A0A0G2JU82_RAT Microtubule-actin cross-linking factor 1 OS=Rattus norvegicus OX=10116 GN=Macf1 PE=1 SV=1;>sp|D3ZHV2|MACF1_RAT Mic	21	21	5.2	611.47	92696000	70407000	67147000	0	4311200	1358300	0	0	0
D3ZIE4	FYN-binding protein 1 (Adhesion and degranulation promoting adaptor protein) (ADAP) (FYB-120/130) (p120/p130) (FYN-T-binding protein) (SLAP-130) (SLP-76-associated phosphoprotein)	Fyb1	sp|D3ZIE4|FYB1_RAT	sp|D3ZIE4|FYB1_RAT	>sp|D3ZIE4|FYB1_RAT FYN-binding protein 1 OS=Rattus norvegicus OX=10116 GN=Fyb1 PE=1 SV=2	7	7	13.7	91.411	61016000	36420000	25750000	0	4081800	0	0	0	0
D3ZSI8	Phosphatidylinositol 4-phosphate 5-kinase type-1 alpha (PIP5K1-alpha) (PtdIns(4)P-5-kinase 1 alpha) (EC 2.7.1.68) (68 kDa type I phosphatidylinositol 4-phosphate 5-kinase) (Phosphatidylinositol 4-phosphate 5-kinase type I alpha) (PIP5KIalpha)	Pip5k1a	sp|D3ZSI8|PI51A_RAT;tr|A0A096MK77|A0A096MK77_RAT;sp|Q5CZZ9|PI51B_RAT;tr|Q3MID5|Q3MID5_RAT;tr|F1M8H6|F1M8H6_RAT;sp|Q5I6B8|PI51C_RAT	sp|D3ZSI8|PI51A_RAT;tr|A0A096MK77|A0A096MK77_RAT;sp|Q5CZZ9|PI51B_RAT;tr|Q3MID5|Q3MID5_RAT;tr|F1M8H6|F1M8H6_RAT;sp|Q5I6B8|PI51C_RAT	>sp|D3ZSI8|PI51A_RAT Phosphatidylinositol 4-phosphate 5-kinase type-1 alpha OS=Rattus norvegicus OX=10116 GN=Pip5k1a PE=1 SV=1;>tr|A0A096MK77|A0A096MK77_RAT Phosphatidylinositol 4-phosphate 5-kinase type-1 beta OS=Rattus norvegicus OX=10116 GN=Pip5k1b PE=4	4	4	8.8	60.604	0	0	0	0	2639600	0	0	28211000	10179000
D3ZTE0	Coagulation factor XII (EC 3.4.21.38) (Hageman factor) (HAF) [Cleaved into: Coagulation factor XIIa heavy chain; Coagulation factor XIIa light chain]	F12	sp|D3ZTE0|FA12_RAT;tr|A0A0H2UI19|A0A0H2UI19_RAT	sp|D3ZTE0|FA12_RAT;tr|A0A0H2UI19|A0A0H2UI19_RAT	>sp|D3ZTE0|FA12_RAT Coagulation factor XII OS=Rattus norvegicus OX=10116 GN=F12 PE=2 SV=1;>tr|A0A0H2UI19|A0A0H2UI19_RAT Coagulation factor XII OS=Rattus norvegicus OX=10116 GN=F12 PE=1 SV=1	4	4	6.7	65.843	0	0	0	0	0	26709000	0	0	0
D3ZTX0	Transmembrane emp24 domain-containing protein 7 (p24 family protein gamma-3) (p24gamma3) (p27)	Tmed7	sp|D3ZTX0|TMED7_RAT	sp|D3ZTX0|TMED7_RAT	>sp|D3ZTX0|TMED7_RAT Transmembrane emp24 domain-containing protein 7 OS=Rattus norvegicus OX=10116 GN=Tmed7 PE=1 SV=1	5	5	20.8	25.479	50778000	44714000	26523000	50756000	72023000	15701000	32853000	51348000	24839000
D3ZW55	Inosine triphosphate pyrophosphatase (ITPase) (Inosine triphosphatase) (EC 3.6.1.9) (Non-canonical purine NTP pyrophosphatase) (Non-standard purine NTP pyrophosphatase) (Nucleoside-triphosphate diphosphatase) (Nucleoside-triphosphate pyrophosphatase) (NTPase)	Itpa	sp|D3ZW55|ITPA_RAT	sp|D3ZW55|ITPA_RAT	>sp|D3ZW55|ITPA_RAT Inosine triphosphate pyrophosphatase OS=Rattus norvegicus OX=10116 GN=Itpa PE=3 SV=1	3	3	24.2	21.927	0	0	0	17066000	2166700	0	6470400	5307400	5149100
D3ZWJ9	Protein FAM234B	Fam234b	sp|D3ZWJ9|F234B_RAT	sp|D3ZWJ9|F234B_RAT	>sp|D3ZWJ9|F234B_RAT Protein FAM234B OS=Rattus norvegicus OX=10116 GN=Fam234b PE=1 SV=1	3	3	6.1	67.039	0	0	0	2904300	0	0	5480200	11026000	5255400
D3ZXD8	Transmembrane protein 245	Tmem245	sp|D3ZXD8|TM245_RAT;tr|D3ZR79|D3ZR79_RAT	sp|D3ZXD8|TM245_RAT;tr|D3ZR79|D3ZR79_RAT	>sp|D3ZXD8|TM245_RAT Transmembrane protein 245 OS=Rattus norvegicus OX=10116 GN=Tmem245 PE=1 SV=1;>tr|D3ZR79|D3ZR79_RAT Transmembrane protein 245 OS=Rattus norvegicus OX=10116 GN=Tmem245 PE=1 SV=1	4	4	5.5	97.281	0	0	0	7729700	14658000	1802000	1621300	7514000	3390100
F1LMI7	E3 ubiquitin-protein ligase RNF123	Rnf123	tr|F1LMI7|F1LMI7_RAT;sp|D3ZXK7|RN123_RAT	tr|F1LMI7|F1LMI7_RAT;sp|D3ZXK7|RN123_RAT	>tr|F1LMI7|F1LMI7_RAT E3 ubiquitin-protein ligase RNF123 OS=Rattus norvegicus OX=10116 GN=Rnf123 PE=1 SV=1;>sp|D3ZXK7|RN123_RAT E3 ubiquitin-protein ligase RNF123 OS=Rattus norvegicus OX=10116 GN=Rnf123 PE=1 SV=1	28	28	29.2	148.29	0	0	0	91653000	10753000	0	139300000	224730000	128180000
D3ZYR1	F-BAR domain only protein 2	Fcho2	sp|D3ZYR1|FCHO2_RAT	sp|D3ZYR1|FCHO2_RAT	>sp|D3ZYR1|FCHO2_RAT F-BAR domain only protein 2 OS=Rattus norvegicus OX=10116 GN=Fcho2 PE=1 SV=1	2	2	1.7	88.711	0	0	0	0	0	0	2168500	3321800	0
D4A1R8	Copine-1 (Copine I)	Cpne1	sp|D4A1R8|CPNE1_RAT	sp|D4A1R8|CPNE1_RAT	>sp|D4A1R8|CPNE1_RAT Copine-1 OS=Rattus norvegicus OX=10116 GN=Cpne1 PE=1 SV=1	3	3	5	58.843	0	0	0	7699100	25134000	0	2308800	0	0
D4A5U3	Protein-glutamine gamma-glutamyltransferase E (EC 2.3.2.13) (Transglutaminase E) (TG(E)) (TGE) (TGase E) (Transglutaminase-3) (TGase-3) [Cleaved into: Protein-glutamine gamma-glutamyltransferase E 50 kDa catalytic chain; Protein-glutamine gamma-glutamyltransferase E 27 kDa non-catalytic chain]	Tgm3	sp|D4A5U3|TGM3_RAT	sp|D4A5U3|TGM3_RAT	>sp|D4A5U3|TGM3_RAT Protein-glutamine gamma-glutamyltransferase E OS=Rattus norvegicus OX=10116 GN=Tgm3 PE=3 SV=1	2	2	4.6	77.229	0	0	0	0	0	2348000	0	0	0
D4A7N1	MICOS complex subunit Mic25 (Coiled-coil-helix-coiled-coil-helix domain-containing protein 6)	Chchd6	sp|D4A7N1|MIC25_RAT	sp|D4A7N1|MIC25_RAT	>sp|D4A7N1|MIC25_RAT MICOS complex subunit Mic25 OS=Rattus norvegicus OX=10116 GN=Chchd6 PE=1 SV=1	3	3	15.7	29.211	7956500	14471000	11978000	0	0	0	0	0	0
D4AAZ6	60S ribosomal protein L37a	Rpl37a	sp|D4AAZ6|RL37A_RAT;tr|A0A0H2UHU1|A0A0H2UHU1_RAT;sp|P61515|RL37P_RAT;tr|D4A7B1|D4A7B1_RAT;tr|D4A829|D4A829_RAT	sp|D4AAZ6|RL37A_RAT;tr|A0A0H2UHU1|A0A0H2UHU1_RAT;sp|P61515|RL37P_RAT;tr|D4A7B1|D4A7B1_RAT;tr|D4A829|D4A829_RAT	>sp|D4AAZ6|RL37A_RAT 60S ribosomal protein L37a OS=Rattus norvegicus OX=10116 GN=Rpl37a PE=1 SV=1;>tr|A0A0H2UHU1|A0A0H2UHU1_RAT 60S ribosomal protein L37a OS=Rattus norvegicus OX=10116 GN=Rpl37a PE=3 SV=1;>sp|P61515|RL37P_RAT Putative 60S ribosomal protein	2	2	27.8	8.0627	0	0	0	0	0	0	18039000	19993000	9012500
D4ACN8	Plasminogen receptor (KT) (Plg-R(KT))	Plgrkt	sp|D4ACN8|PLRKT_RAT	sp|D4ACN8|PLRKT_RAT	>sp|D4ACN8|PLRKT_RAT Plasminogen receptor (KT) OS=Rattus norvegicus OX=10116 GN=Plgrkt PE=1 SV=1	1	1	6.8	17.312	2447700	1784900	1913400	0	6764600	0	0	0	0
D4AD37	Golgi-resident adenosine 3',5'-bisphosphate 3'-phosphatase (Golgi-resident PAP phosphatase) (gPAPP) (EC 3.1.3.7) (3'(2'), 5'-bisphosphate nucleotidase 2) (Inositol monophosphatase domain-containing protein 1) (Myo-inositol monophosphatase A3) (Phosphoadenosine phosphate 3'-nucleotidase)	Bpnt2	sp|D4AD37|IMPA3_RAT;tr|Q7TPJ5|Q7TPJ5_RAT	sp|D4AD37|IMPA3_RAT;tr|Q7TPJ5|Q7TPJ5_RAT	>sp|D4AD37|IMPA3_RAT Golgi-resident adenosine 3,5-bisphosphate 3-phosphatase OS=Rattus norvegicus OX=10116 GN=Bpnt2 PE=3 SV=1;>tr|Q7TPJ5|Q7TPJ5_RAT Ac2-190 OS=Rattus norvegicus OX=10116 GN=Impad1 PE=1 SV=1	2	2	6.7	38.569	0	0	0	7323200	13502000	0	2878500	0	6449700
E9PU28	Inosine-5'-monophosphate dehydrogenase 2 (IMP dehydrogenase 2) (IMPD 2) (IMPDH 2) (EC 1.1.1.205)	Impdh2	sp|E9PU28|IMDH2_RAT;sp|D3ZLZ7|IMDH1_RAT;tr|A0A0A0MXZ8|A0A0A0MXZ8_RAT	sp|E9PU28|IMDH2_RAT	>sp|E9PU28|IMDH2_RAT Inosine-5-monophosphate dehydrogenase 2 OS=Rattus norvegicus OX=10116 GN=Impdh2 PE=1 SV=1	20	20	42.6	55.814	0	0	0	193040000	124330000	11967000	331980000	391800000	282090000
A0A0H2UHB0	TOM1-like protein 1	Tom1l1	tr|A0A0H2UHB0|A0A0H2UHB0_RAT;sp|F1LM81|TM1L1_RAT	tr|A0A0H2UHB0|A0A0H2UHB0_RAT;sp|F1LM81|TM1L1_RAT	>tr|A0A0H2UHB0|A0A0H2UHB0_RAT TOM1-like protein 1 OS=Rattus norvegicus OX=10116 GN=Tom1l1 PE=1 SV=1;>sp|F1LM81|TM1L1_RAT TOM1-like protein 1 OS=Rattus norvegicus OX=10116 GN=Tom1l1 PE=1 SV=1	2	2	3.8	52.422	0	0	0	0	888690	0	1215100	1510800	2480500
F1LMZ8	26S proteasome non-ATPase regulatory subunit 11 (26S proteasome regulatory subunit RPN6)	Psmd11	sp|F1LMZ8|PSD11_RAT;tr|A0A0G2JWX1|A0A0G2JWX1_RAT;tr|D3Z950|D3Z950_RAT	sp|F1LMZ8|PSD11_RAT;tr|A0A0G2JWX1|A0A0G2JWX1_RAT;tr|D3Z950|D3Z950_RAT	>sp|F1LMZ8|PSD11_RAT 26S proteasome non-ATPase regulatory subunit 11 OS=Rattus norvegicus OX=10116 GN=Psmd11 PE=1 SV=2;>tr|A0A0G2JWX1|A0A0G2JWX1_RAT 26S proteasome non-ATPase regulatory subunit 11 OS=Rattus norvegicus OX=10116 GN=Psmd11 PE=1 SV=1;>tr|D3Z95	21	21	54.7	47.463	23038000	18339000	12656000	73769000	53363000	0	92728000	127550000	84090000
F1LQ70	Polyunsaturated fatty acid lipoxygenase ALOX12 (EC 1.13.11.-) (Arachidonate (12S)-lipoxygenase) (12S-LOX) (12S-lipoxygenase) (EC 1.13.11.31) (Arachidonate (15S)-lipoxygenase) (EC 1.13.11.33) (Linoleate (13S)-lipoxygenase) (Lipoxin synthase 12-LO) (EC 3.3.2.-) (Platelet-type lipoxygenase 12)	Alox12	sp|F1LQ70|LOX12_RAT;tr|B4F796|B4F796_RAT	sp|F1LQ70|LOX12_RAT;tr|B4F796|B4F796_RAT	>sp|F1LQ70|LOX12_RAT Polyunsaturated fatty acid lipoxygenase ALOX12 OS=Rattus norvegicus OX=10116 GN=Alox12 PE=1 SV=1;>tr|B4F796|B4F796_RAT Alox12 protein OS=Rattus norvegicus OX=10116 GN=Alox12 PE=1 SV=1	20	20	40.3	75.533	75895000	51334000	60683000	116260000	550740000	103080000	0	0	0
F1LU71	Methylglutaconyl-CoA hydratase, mitochondrial (EC 4.2.1.18) (AU-specific RNA-binding enoyl-CoA hydratase) (AU-binding enoyl-CoA hydratase) (Itaconyl-CoA hydratase) (EC 4.2.1.56)	Auh	sp|F1LU71|AUHM_RAT	sp|F1LU71|AUHM_RAT	>sp|F1LU71|AUHM_RAT Methylglutaconyl-CoA hydratase, mitochondrial OS=Rattus norvegicus OX=10116 GN=Auh PE=1 SV=2	3	3	9.8	33.341	0	0	0	0	8068300	0	0	0	0
A0A0G2QC35	Ubiquitin-specific peptidase 12	Usp12	tr|A0A0G2QC35|A0A0G2QC35_RAT;tr|A0A0G2K2V1|A0A0G2K2V1_RAT;tr|F1LSW9|F1LSW9_RAT;sp|F1M625|UBP46_RAT	tr|A0A0G2QC35|A0A0G2QC35_RAT;tr|A0A0G2K2V1|A0A0G2K2V1_RAT;tr|F1LSW9|F1LSW9_RAT;sp|F1M625|UBP46_RAT	>tr|A0A0G2QC35|A0A0G2QC35_RAT Ubiquitin-specific peptidase 12 OS=Rattus norvegicus OX=10116 GN=Usp12 PE=4 SV=1;>tr|A0A0G2K2V1|A0A0G2K2V1_RAT Ubiquitin carboxyl-terminal hydrolase 46 OS=Rattus norvegicus OX=10116 GN=Usp46 PE=1 SV=1;>tr|F1LSW9|F1LSW9_RAT USP	2	2	7.3	41.076	0	0	0	0	2549100	0	0	0	0
F1M775	Protein diaphanous homolog 1 (Diaphanous-related formin-1) (DRF1) (mDIA1)	Diaph1	sp|F1M775|DIAP1_RAT	sp|F1M775|DIAP1_RAT	>sp|F1M775|DIAP1_RAT Protein diaphanous homolog 1 OS=Rattus norvegicus OX=10116 GN=Diaph1 PE=1 SV=3	8	8	6.5	140.3	6432400	3276100	10652000	0	2945900	6225800	0	0	0
A0A0G2K4U8	Syntaxin-12	Stx12	tr|A0A0G2K4U8|A0A0G2K4U8_RAT;sp|G3V7P1|STX12_RAT;tr|A0A0G2JVB6|A0A0G2JVB6_RAT	tr|A0A0G2K4U8|A0A0G2K4U8_RAT;sp|G3V7P1|STX12_RAT;tr|A0A0G2JVB6|A0A0G2JVB6_RAT	>tr|A0A0G2K4U8|A0A0G2K4U8_RAT Syntaxin-12 OS=Rattus norvegicus OX=10116 GN=Stx12 PE=1 SV=1;>sp|G3V7P1|STX12_RAT Syntaxin-12 OS=Rattus norvegicus OX=10116 GN=Stx12 PE=1 SV=1;>tr|A0A0G2JVB6|A0A0G2JVB6_RAT Syntaxin-12 OS=Rattus norvegicus OX=10116 GN=Stx12 PE	6	6	30.1	31.106	26025000	41352000	36719000	0	0	0	0	0	0
G3V7W1	Programmed cell death protein 6 (Apoptosis-linked gene 2 protein homolog) (ALG-2)	Pdcd6	sp|G3V7W1|PDCD6_RAT	sp|G3V7W1|PDCD6_RAT	>sp|G3V7W1|PDCD6_RAT Programmed cell death protein 6 OS=Rattus norvegicus OX=10116 GN=Pdcd6 PE=2 SV=1	3	3	16.8	21.904	0	2130300	0	0	0	0	0	3878100	1512600
G3V9D0	Protein O-glucosyltransferase 1 (EC 2.4.1.376) (O-glucosyltransferase Rumi homolog) (Protein O-xylosyltransferase) (EC 2.4.2.63)	Poglut1	sp|G3V9D0|PGLT1_RAT;tr|A0A140TAF7|A0A140TAF7_RAT	sp|G3V9D0|PGLT1_RAT;tr|A0A140TAF7|A0A140TAF7_RAT	>sp|G3V9D0|PGLT1_RAT Protein O-glucosyltransferase 1 OS=Rattus norvegicus OX=10116 GN=Poglut1 PE=3 SV=1;>tr|A0A140TAF7|A0A140TAF7_RAT Protein O-glucosyltransferase 1 OS=Rattus norvegicus OX=10116 GN=Poglut1 PE=1 SV=1	1	1	3.6	46.509	0	0	0	0	0	0	0	975160	0
M0RC99	Ras-related protein Rab-5A (EC 3.6.5.2) (Small GTP-binding protein rab5)	Rab5a	sp|M0RC99|RAB5A_RAT	sp|M0RC99|RAB5A_RAT	>sp|M0RC99|RAB5A_RAT Ras-related protein Rab-5A OS=Rattus norvegicus OX=10116 GN=Rab5a PE=2 SV=1	6	3	38.1	23.624	0	0	0	7782700	3968600	1486000	8519100	18999000	8775800
M0RDU0	40-kDa huntingtin-associated protein (Factor VIII intron 22 protein)	F8a1	sp|M0RDU0|HAP40_RAT	sp|M0RDU0|HAP40_RAT	>sp|M0RDU0|HAP40_RAT 40-kDa huntingtin-associated protein OS=Rattus norvegicus OX=10116 GN=F8a1 PE=1 SV=1	2	2	6.6	40.543	0	0	0	0	0	0	0	1433400	1362900
O08618	Phosphoribosyl pyrophosphate synthase-associated protein 2 (PRPP synthase-associated protein 2) (41 kDa phosphoribosypyrophosphate synthetase-associated protein) (PAP41)	Prpsap2	sp|O08618|KPRB_RAT;tr|Q6AZ40|Q6AZ40_RAT	sp|O08618|KPRB_RAT;tr|Q6AZ40|Q6AZ40_RAT	>sp|O08618|KPRB_RAT Phosphoribosyl pyrophosphate synthase-associated protein 2 OS=Rattus norvegicus OX=10116 GN=Prpsap2 PE=1 SV=1;>tr|Q6AZ40|Q6AZ40_RAT Phosphoribosyl pyrophosphate synthase-associated protein 2 OS=Rattus norvegicus OX=10116 GN=Prpsap2 PE=1	4	3	11.9	40.866	0	0	0	11704000	1579100	0	4821500	5300300	8814600
O08619	Coagulation factor XIII A chain (Coagulation factor XIIIa) (EC 2.3.2.13) (Protein-glutamine gamma-glutamyltransferase A chain) (Transglutaminase A chain)	F13a1	sp|O08619|F13A_RAT	sp|O08619|F13A_RAT	>sp|O08619|F13A_RAT Coagulation factor XIII A chain OS=Rattus norvegicus OX=10116 GN=F13a1 PE=2 SV=3	18	2	27.6	82.658	13863000	24546000	29371000	0	18135000	19261000	0	0	0
A0A140TAJ5	Phosphatidylinositol 4-kinase alpha	Pi4ka	tr|A0A140TAJ5|A0A140TAJ5_RAT;sp|O08662|PI4KA_RAT	tr|A0A140TAJ5|A0A140TAJ5_RAT;sp|O08662|PI4KA_RAT	>tr|A0A140TAJ5|A0A140TAJ5_RAT Phosphatidylinositol 4-kinase alpha OS=Rattus norvegicus OX=10116 GN=Pi4ka PE=1 SV=1;>sp|O08662|PI4KA_RAT Phosphatidylinositol 4-kinase alpha OS=Rattus norvegicus OX=10116 GN=Pi4ka PE=1 SV=2	4	4	3.4	231.7	0	0	0	0	935390	0	2581300	3313200	2684100
O08730	Glycogenin-1 (GN-1) (GN1) (EC 2.4.1.186)	Gyg1	sp|O08730|GLYG_RAT;tr|F8WFR6|F8WFR6_RAT;tr|A0A0G2JXP1|A0A0G2JXP1_RAT	sp|O08730|GLYG_RAT;tr|F8WFR6|F8WFR6_RAT;tr|A0A0G2JXP1|A0A0G2JXP1_RAT	>sp|O08730|GLYG_RAT Glycogenin-1 OS=Rattus norvegicus OX=10116 GN=Gyg1 PE=2 SV=4;>tr|F8WFR6|F8WFR6_RAT Glycogenin-1 OS=Rattus norvegicus OX=10116 GN=Gyg1 PE=1 SV=1;>tr|A0A0G2JXP1|A0A0G2JXP1_RAT Glycogenin-1 OS=Rattus norvegicus OX=10116 GN=Gyg1 PE=1 SV=1	10	10	39.6	37.378	46568000	47681000	42558000	0	0	0	0	0	0
A0A0G2JU83	3-beta-hydroxysterol Delta (14)-reductase (EC 1.3.1.70) (C-14 sterol reductase) (Delta(14)-sterol reductase LBR) (Integral nuclear envelope inner membrane protein) (Lamin-B receptor) (Sterol C14-reductase)	Lbr	tr|A0A0G2JU83|A0A0G2JU83_RAT;sp|O08984|LBR_RAT	tr|A0A0G2JU83|A0A0G2JU83_RAT;sp|O08984|LBR_RAT	>tr|A0A0G2JU83|A0A0G2JU83_RAT 3-beta-hydroxysterol Delta (14)-reductase OS=Rattus norvegicus OX=10116 PE=1 SV=1;>sp|O08984|LBR_RAT Delta(14)-sterol reductase LBR OS=Rattus norvegicus OX=10116 GN=Lbr PE=1 SV=1	1	1	3.1	70.619	0	0	0	883070	1972200	0	790340	0	574350
G3V6V1	Aminopeptidase B (Arginyl aminopeptidase (Aminopeptidase B))	Rnpep	tr|G3V6V1|G3V6V1_RAT;sp|O09175|AMPB_RAT	tr|G3V6V1|G3V6V1_RAT;sp|O09175|AMPB_RAT	>tr|G3V6V1|G3V6V1_RAT Aminopeptidase B OS=Rattus norvegicus OX=10116 GN=Rnpep PE=1 SV=1;>sp|O09175|AMPB_RAT Aminopeptidase B OS=Rattus norvegicus OX=10116 GN=Rnpep PE=1 SV=2	3	3	5.7	72.688	0	0	0	0	0	0	4355200	3368800	5823000
G3V640	Mitochondrial import inner membrane translocase subunit TIM44	Timm44	tr|G3V640|G3V640_RAT;sp|O35094|TIM44_RAT	tr|G3V640|G3V640_RAT;sp|O35094|TIM44_RAT	>tr|G3V640|G3V640_RAT Mitochondrial import inner membrane translocase subunit TIM44 OS=Rattus norvegicus OX=10116 GN=Timm44 PE=1 SV=1;>sp|O35094|TIM44_RAT Mitochondrial import inner membrane translocase subunit TIM44 OS=Rattus norvegicus OX=10116 GN=Timm44	5	5	11.9	51.06	4340300	13001000	6673700	0	0	0	0	1290400	0
O35142	Coatomer subunit beta' (Beta'-coat protein) (Beta'-COP) (p102)	Copb2	sp|O35142|COPB2_RAT	sp|O35142|COPB2_RAT	>sp|O35142|COPB2_RAT Coatomer subunit beta OS=Rattus norvegicus OX=10116 GN=Copb2 PE=1 SV=3	5	5	6.3	102.55	6638300	5113600	12107000	1218500	15104000	0	0	1287100	1566700
O35165	Golgi SNAP receptor complex member 2 (27 kDa Golgi SNARE protein) (Membrin)	Gosr2	sp|O35165|GOSR2_RAT	sp|O35165|GOSR2_RAT	>sp|O35165|GOSR2_RAT Golgi SNAP receptor complex member 2 OS=Rattus norvegicus OX=10116 GN=Gosr2 PE=1 SV=2	3	3	13.2	24.607	8876200	16617000	7865200	0	0	0	0	0	0
G3V7H2	2,3-bisphosphoglycerate 3-phosphatase (EC 3.1.3.62) (EC 3.1.3.80) (Multiple inositol polyphosphate phosphatase 1)	Minpp1	tr|G3V7H2|G3V7H2_RAT;sp|O35217|MINP1_RAT;tr|M0R8T0|M0R8T0_RAT	tr|G3V7H2|G3V7H2_RAT;sp|O35217|MINP1_RAT;tr|M0R8T0|M0R8T0_RAT	>tr|G3V7H2|G3V7H2_RAT 2,3-bisphosphoglycerate 3-phosphatase OS=Rattus norvegicus OX=10116 GN=Minpp1 PE=3 SV=1;>sp|O35217|MINP1_RAT Multiple inositol polyphosphate phosphatase 1 OS=Rattus norvegicus OX=10116 GN=Minpp1 PE=1 SV=3;>tr|M0R8T0|M0R8T0_RAT 2,3-bis	7	7	18.7	54.599	0	0	0	0	0	0	4841500	21545000	16411000
O35244	Peroxiredoxin-6 (EC 1.11.1.27) (1-Cys peroxiredoxin) (1-Cys PRX) (Acidic calcium-independent phospholipase A2) (aiPLA2) (EC 3.1.1.4) (Antioxidant protein 2) (Glutathione-dependent peroxiredoxin) (Lysophosphatidylcholine acyltransferase 5) (LPC acyltransferase 5) (LPCAT-5) (Lyso-PC acyltransferase 5) (EC 2.3.1.23) (Non-selenium glutathione peroxidase) (NSGPx) (Thiol-specific antioxidant protein)	Prdx6	sp|O35244|PRDX6_RAT	sp|O35244|PRDX6_RAT	>sp|O35244|PRDX6_RAT Peroxiredoxin-6 OS=Rattus norvegicus OX=10116 GN=Prdx6 PE=1 SV=3	11	11	65.2	24.818	4464700	2499500	4560400	15806000	0	0	18088000	31455000	13824000
O35263	Platelet-activating factor acetylhydrolase IB subunit alpha1 (EC 3.1.1.47) (PAF acetylhydrolase 29 kDa subunit) (PAF-AH 29 kDa subunit) (PAF-AH subunit gamma) (PAFAH subunit gamma) (Platelet-activating factor acetylhydrolase alpha 1 subunit) (PAF-AH alpha 1)	Pafah1b3	sp|O35263|PA1B3_RAT	sp|O35263|PA1B3_RAT	>sp|O35263|PA1B3_RAT Platelet-activating factor acetylhydrolase IB subunit gamma OS=Rattus norvegicus OX=10116 GN=Pafah1b3 PE=2 SV=1	2	2	11.2	25.863	0	0	0	2566100	0	0	0	1499800	0
O35264	Platelet-activating factor acetylhydrolase IB subunit alpha2 (EC 3.1.1.47) (PAF acetylhydrolase 30 kDa subunit) (PAF-AH 30 kDa subunit) (PAF-AH subunit beta) (PAFAH subunit beta) (Platelet-activating factor acetylhydrolase alpha 2 subunit) (PAF-AH alpha 2)	Pafah1b2	sp|O35264|PA1B2_RAT	sp|O35264|PA1B2_RAT	>sp|O35264|PA1B2_RAT Platelet-activating factor acetylhydrolase IB subunit beta OS=Rattus norvegicus OX=10116 GN=Pafah1b2 PE=1 SV=1	2	2	12.2	25.581	1168200	0	0	9182600	1027400	0	1214800	3622400	1351100
O35303	Dynamin-1-like protein (EC 3.6.5.5) (Dynamin-like protein)	Dnm1l	sp|O35303|DNM1L_RAT	sp|O35303|DNM1L_RAT	>sp|O35303|DNM1L_RAT Dynamin-1-like protein OS=Rattus norvegicus OX=10116 GN=Dnm1l PE=1 SV=1	6	6	13	83.907	0	0	0	873360	9358300	0	418800	0	0
O35353	Guanine nucleotide-binding protein subunit beta-4 (Transducin beta chain 4)	Gnb4	sp|O35353|GBB4_RAT;tr|A0A0G2K8M9|A0A0G2K8M9_RAT;tr|D4A752|D4A752_RAT	sp|O35353|GBB4_RAT;tr|A0A0G2K8M9|A0A0G2K8M9_RAT	>sp|O35353|GBB4_RAT Guanine nucleotide-binding protein subunit beta-4 OS=Rattus norvegicus OX=10116 GN=Gnb4 PE=2 SV=4;>tr|A0A0G2K8M9|A0A0G2K8M9_RAT Guanine nucleotide-binding protein subunit beta-4 OS=Rattus norvegicus OX=10116 GN=Gnb4 PE=1 SV=1	10	4	34.7	37.363	0	0	0	0	19532000	5615500	7869700	8158100	5004800
O35509	Ras-related protein Rab-11B	Rab11b	sp|O35509|RB11B_RAT;tr|A0A0G2JZR4|A0A0G2JZR4_RAT;sp|P62494|RB11A_RAT;tr|B5DEP2|B5DEP2_RAT	sp|O35509|RB11B_RAT;tr|A0A0G2JZR4|A0A0G2JZR4_RAT;sp|P62494|RB11A_RAT	>sp|O35509|RB11B_RAT Ras-related protein Rab-11B OS=Rattus norvegicus OX=10116 GN=Rab11b PE=1 SV=4;>tr|A0A0G2JZR4|A0A0G2JZR4_RAT Ras-related protein Rab-11B OS=Rattus norvegicus OX=10116 GN=Rab11b PE=1 SV=1;>sp|P62494|RB11A_RAT Ras-related protein Rab-11A	12	12	57.8	24.488	802380000	824630000	477280000	206560000	242430000	54474000	112010000	152880000	110100000
O35547	Long-chain-fatty-acid--CoA ligase 4 (EC 6.2.1.3) (Arachidonate--CoA ligase) (EC 6.2.1.15) (Long-chain acyl-CoA synthetase 4) (LACS 4)	Acsl4	sp|O35547|ACSL4_RAT	sp|O35547|ACSL4_RAT	>sp|O35547|ACSL4_RAT Long-chain-fatty-acid--CoA ligase 4 OS=Rattus norvegicus OX=10116 GN=Acsl4 PE=1 SV=2	24	24	45.3	79.064	0	0	0	6512800	14186000	0	73947000	109910000	75116000
G3V9J7	Rab GTPase-binding effector protein 1 (Rabaptin, RAB GTPase binding effector protein 1, isoform CRA_a)	Rabep1	tr|G3V9J7|G3V9J7_RAT;sp|O35550|RABE1_RAT	tr|G3V9J7|G3V9J7_RAT;sp|O35550|RABE1_RAT	>tr|G3V9J7|G3V9J7_RAT Rab GTPase-binding effector protein 1 OS=Rattus norvegicus OX=10116 GN=Rabep1 PE=1 SV=1;>sp|O35550|RABE1_RAT Rab GTPase-binding effector protein 1 OS=Rattus norvegicus OX=10116 GN=Rabep1 PE=1 SV=1	7	7	10.4	99.384	5907700	10029000	11119000	0	0	0	0	0	0
O35567	Bifunctional purine biosynthesis protein ATIC (AICAR transformylase/inosine monophosphate cyclohydrolase) (ATIC) [Includes: Phosphoribosylaminoimidazolecarboxamide formyltransferase (EC 2.1.2.3) (5-aminoimidazole-4-carboxamide ribonucleotide formyltransferase) (AICAR formyltransferase) (AICAR transformylase); IMP cyclohydrolase (EC 3.5.4.10) (IMP synthase) (Inosinicase)]	Atic	sp|O35567|PUR9_RAT	sp|O35567|PUR9_RAT	>sp|O35567|PUR9_RAT Bifunctional purine biosynthesis protein ATIC OS=Rattus norvegicus OX=10116 GN=Atic PE=1 SV=2	25	25	57.9	64.208	0	0	0	162160000	50500000	0	319860000	361620000	334140000
O35760	Isopentenyl-diphosphate Delta-isomerase 1 (EC 5.3.3.2) (Isopentenyl pyrophosphate isomerase 1) (IPP isomerase 1) (IPPI1)	Idi1	sp|O35760|IDI1_RAT;tr|A0A0H2UHN2|A0A0H2UHN2_RAT	sp|O35760|IDI1_RAT;tr|A0A0H2UHN2|A0A0H2UHN2_RAT	>sp|O35760|IDI1_RAT Isopentenyl-diphosphate Delta-isomerase 1 OS=Rattus norvegicus OX=10116 GN=Idi1 PE=2 SV=2;>tr|A0A0H2UHN2|A0A0H2UHN2_RAT Isopentenyl-diphosphate Delta-isomerase OS=Rattus norvegicus OX=10116 GN=Idi1 PE=1 SV=1	3	3	18.9	26.396	4009600	1159400	9245400	0	0	0	0	0	0
O35796	Complement component 1 Q subcomponent-binding protein, mitochondrial (GC1q-R protein) (Glycoprotein gC1qBP) (C1qBP)	C1qbp	sp|O35796|C1QBP_RAT	sp|O35796|C1QBP_RAT	>sp|O35796|C1QBP_RAT Complement component 1 Q subcomponent-binding protein, mitochondrial OS=Rattus norvegicus OX=10116 GN=C1qbp PE=1 SV=2	6	6	35.8	30.997	210480000	188050000	197680000	0	23493000	2940700	17865000	30141000	16560000
O35814	Stress-induced-phosphoprotein 1 (STI1) (Hsc70/Hsp90-organizing protein) (Hop)	Stip1	sp|O35814|STIP1_RAT	sp|O35814|STIP1_RAT	>sp|O35814|STIP1_RAT Stress-induced-phosphoprotein 1 OS=Rattus norvegicus OX=10116 GN=Stip1 PE=1 SV=1	26	26	48.6	62.569	483000000	416110000	404910000	1099500	20357000	0	85632000	72164000	64947000
O35820	2'-deoxynucleoside 5'-phosphate N-hydrolase 1 (EC 3.2.2.-) (Deoxyribonucleoside 5'-monophosphate N-glycosidase) (c-Myc-responsive protein Rcl)	Dnph1	sp|O35820|DNPH1_RAT	sp|O35820|DNPH1_RAT	>sp|O35820|DNPH1_RAT 2-deoxynucleoside 5-phosphate N-hydrolase 1 OS=Rattus norvegicus OX=10116 GN=Dnph1 PE=1 SV=1	3	3	16.6	17.781	0	0	0	9544400	0	0	3048900	14284000	0
G3V8U8	Branched-chain-amino-acid aminotransferase (EC 2.6.1.42)	Bcat2	tr|G3V8U8|G3V8U8_RAT;sp|O35854|BCAT2_RAT	tr|G3V8U8|G3V8U8_RAT;sp|O35854|BCAT2_RAT	>tr|G3V8U8|G3V8U8_RAT Branched-chain-amino-acid aminotransferase OS=Rattus norvegicus OX=10116 GN=Bcat2 PE=1 SV=1;>sp|O35854|BCAT2_RAT Branched-chain-amino-acid aminotransferase, mitochondrial OS=Rattus norvegicus OX=10116 GN=Bcat2 PE=1 SV=1	10	10	32.1	44.229	15410000	19580000	22401000	2580400	11807000	0	12429000	12070000	12126000
F1LQI1	Hydroxyacyl glutathione hydrolase (Hydroxyacylglutathione hydrolase, mitochondrial)	Hagh	tr|F1LQI1|F1LQI1_RAT;sp|O35952|GLO2_RAT	tr|F1LQI1|F1LQI1_RAT;sp|O35952|GLO2_RAT	>tr|F1LQI1|F1LQI1_RAT Hydroxyacyl glutathione hydrolase OS=Rattus norvegicus OX=10116 GN=Hagh PE=1 SV=2;>sp|O35952|GLO2_RAT Hydroxyacylglutathione hydrolase, mitochondrial OS=Rattus norvegicus OX=10116 GN=Hagh PE=1 SV=2	2	2	7.8	34.158	0	1261500	0	0	0	0	13109000	7269800	12325000
O35964	Endophilin-A2 (Endophilin-2) (SH3 domain protein 2B) (SH3 domain-containing GRB2-like protein 1) (SH3p8)	Sh3gl1	sp|O35964|SH3G1_RAT;sp|O35179|SH3G2_RAT	sp|O35964|SH3G1_RAT	>sp|O35964|SH3G1_RAT Endophilin-A2 OS=Rattus norvegicus OX=10116 GN=Sh3gl1 PE=1 SV=1	10	10	32.6	41.492	33567000	29506000	28948000	0	0	0	0	0	0
O35987	NSFL1 cofactor p47 (XY body-associated protein XY40) (p97 cofactor p47)	Nsfl1c	sp|O35987|NSF1C_RAT;tr|A0A0G2K911|A0A0G2K911_RAT	sp|O35987|NSF1C_RAT;tr|A0A0G2K911|A0A0G2K911_RAT	>sp|O35987|NSF1C_RAT NSFL1 cofactor p47 OS=Rattus norvegicus OX=10116 GN=Nsfl1c PE=1 SV=1;>tr|A0A0G2K911|A0A0G2K911_RAT NSFL1 cofactor p47 OS=Rattus norvegicus OX=10116 GN=Nsfl1c PE=1 SV=1	7	7	23.8	40.679	5747900	1477500	5400100	2447200	6148200	0	22657000	30504000	27584000
Q6IRF8	ATPase, H+ transporting, lysosomal accessory protein 1 (ATPase, H+ transporting, lysosomal accessory protein 1, isoform CRA_a) (V-type proton ATPase subunit S1)	Atp6ap1	tr|Q6IRF8|Q6IRF8_RAT;sp|O54715|VAS1_RAT	tr|Q6IRF8|Q6IRF8_RAT;sp|O54715|VAS1_RAT	>tr|Q6IRF8|Q6IRF8_RAT ATPase, H+ transporting, lysosomal accessory protein 1 OS=Rattus norvegicus OX=10116 GN=Atp6ap1 PE=1 SV=1;>sp|O54715|VAS1_RAT V-type proton ATPase subunit S1 OS=Rattus norvegicus OX=10116 GN=Atp6ap1 PE=1 SV=1	2	2	3.7	51.103	3889700	5865700	1438300	0	0	0	0	0	0
G3V7V8	Phosphodiesterase (EC 3.1.4.-)	Pde5a	tr|G3V7V8|G3V7V8_RAT;sp|O54735|PDE5A_RAT	tr|G3V7V8|G3V7V8_RAT;sp|O54735|PDE5A_RAT	>tr|G3V7V8|G3V7V8_RAT Phosphodiesterase OS=Rattus norvegicus OX=10116 GN=Pde5a PE=1 SV=1;>sp|O54735|PDE5A_RAT cGMP-specific 3,5-cyclic phosphodiesterase OS=Rattus norvegicus OX=10116 GN=Pde5a PE=2 SV=1	17	17	24.8	94.429	4165000	13640000	12375000	6892500	116090000	1003300	0	0	0
B1WBQ5	Non-specific serine/threonine protein kinase (EC 2.7.11.1)	Stk3	tr|B1WBQ5|B1WBQ5_RAT;sp|O54748|STK3_RAT	tr|B1WBQ5|B1WBQ5_RAT;sp|O54748|STK3_RAT	>tr|B1WBQ5|B1WBQ5_RAT Non-specific serine/threonine protein kinase OS=Rattus norvegicus OX=10116 GN=Stk3 PE=1 SV=1;>sp|O54748|STK3_RAT Serine/threonine-protein kinase 3 OS=Rattus norvegicus OX=10116 GN=Stk3 PE=1 SV=1	4	2	8.8	56.135	7624800	3073100	4155900	0	0	0	0	0	0
O54861	Sortilin (Glycoprotein 110) (Gp110) (Neurotensin receptor 3) (NTR3)	Sort1	sp|O54861|SORT_RAT	sp|O54861|SORT_RAT	>sp|O54861|SORT_RAT Sortilin OS=Rattus norvegicus OX=10116 GN=Sort1 PE=1 SV=3	12	12	20.4	91.168	89675000	91904000	89073000	22105000	31471000	5869400	0	0	0
O54922	Exocyst complex component 7 (Exocyst complex component Exo70) (rExo70)	Exoc7	sp|O54922|EXOC7_RAT	sp|O54922|EXOC7_RAT	>sp|O54922|EXOC7_RAT Exocyst complex component 7 OS=Rattus norvegicus OX=10116 GN=Exoc7 PE=1 SV=1	1	1	2.6	75.045	2100900	0	2504000	0	0	0	0	0	0
O54975	Xaa-Pro aminopeptidase 1 (EC 3.4.11.9) (Aminoacylproline aminopeptidase) (Cytosolic aminopeptidase P) (Soluble aminopeptidase P) (sAmp) (X-Pro aminopeptidase 1) (X-prolyl aminopeptidase 1, soluble)	Xpnpep1	sp|O54975|XPP1_RAT;tr|A0A0G2JV31|A0A0G2JV31_RAT	sp|O54975|XPP1_RAT;tr|A0A0G2JV31|A0A0G2JV31_RAT	>sp|O54975|XPP1_RAT Xaa-Pro aminopeptidase 1 OS=Rattus norvegicus OX=10116 GN=Xpnpep1 PE=1 SV=1;>tr|A0A0G2JV31|A0A0G2JV31_RAT X-prolyl aminopeptidase (Aminopeptidase P) 1, soluble, isoform CRA_a OS=Rattus norvegicus OX=10116 GN=Xpnpep1 PE=1 SV=1	7	7	13.8	69.657	19421000	4320800	5107300	0	0	0	2141500	4692600	2012700
O54980	Synaptogyrin-2 (Cellugyrin)	Syngr2	sp|O54980|SNG2_RAT;tr|M0R446|M0R446_RAT	sp|O54980|SNG2_RAT;tr|M0R446|M0R446_RAT	>sp|O54980|SNG2_RAT Synaptogyrin-2 OS=Rattus norvegicus OX=10116 GN=Syngr2 PE=1 SV=2;>tr|M0R446|M0R446_RAT Synaptogyrin OS=Rattus norvegicus OX=10116 GN=Syngr2 PE=1 SV=2	2	2	12.5	24.711	0	0	0	0	0	0	0	14722000	0
O55004	Ribonuclease 4 (RNase 4) (EC 3.1.27.-) (RL3)	Rnase4	sp|O55004|RNAS4_RAT	sp|O55004|RNAS4_RAT	>sp|O55004|RNAS4_RAT Ribonuclease 4 OS=Rattus norvegicus OX=10116 GN=Rnase4 PE=1 SV=1	4	4	41.5	16.903	0	0	0	0	0	100580000	0	0	0
O55006	Protein RoBo-1 (Rodent bone protein)	LOC24906	sp|O55006|ROB1_RAT;tr|A0A0G2K0S2|A0A0G2K0S2_RAT	sp|O55006|ROB1_RAT;tr|A0A0G2K0S2|A0A0G2K0S2_RAT	>sp|O55006|ROB1_RAT Protein RoBo-1 OS=Rattus norvegicus OX=10116 PE=1 SV=1;>tr|A0A0G2K0S2|A0A0G2K0S2_RAT RoBo-1 OS=Rattus norvegicus OX=10116 GN=LOC24906 PE=1 SV=1	2	2	9.6	26.187	3481400	0	2284200	774170	0	0	0	0	0
Q66WT9	Clathrin-assembly lymphoid myeloid leukemia protein (Phosphatidylinositol binding clathrin assembly protein, isoform CRA_e) (Phosphatidylinositol-binding clathrin assembly protein)	Picalm	tr|Q66WT9|Q66WT9_RAT;tr|Q66SY1|Q66SY1_RAT;tr|A0A0G2JUQ5|A0A0G2JUQ5_RAT;sp|O55012|PICAL_RAT;tr|Q498N4|Q498N4_RAT;tr|A0A0G2JTT2|A0A0G2JTT2_RAT;tr|A0A0G2K0B6|A0A0G2K0B6_RAT;sp|Q05140|AP180_RAT;tr|F1LRK0|F1LRK0_RAT	tr|Q66WT9|Q66WT9_RAT;tr|Q66SY1|Q66SY1_RAT;tr|A0A0G2JUQ5|A0A0G2JUQ5_RAT;sp|O55012|PICAL_RAT;tr|Q498N4|Q498N4_RAT;tr|A0A0G2JTT2|A0A0G2JTT2_RAT	>tr|Q66WT9|Q66WT9_RAT Clathrin-assembly lymphoid myeloid leukemia protein OS=Rattus norvegicus OX=10116 GN=Picalm PE=1 SV=1;>tr|Q66SY1|Q66SY1_RAT Clathrin-assembly lymphoid leukemia protein OS=Rattus norvegicus OX=10116 GN=Picalm PE=1 SV=1;>tr|A0A0G2JUQ5|A	6	6	12.4	64.713	916930	0	0	5657500	169080000	0	1324400	4777000	481180000
O55096	Dipeptidyl peptidase 3 (EC 3.4.14.4) (Dipeptidyl aminopeptidase III) (Dipeptidyl arylamidase III) (Dipeptidyl peptidase III) (DPP III) (Enkephalinase B)	Dpp3	sp|O55096|DPP3_RAT	sp|O55096|DPP3_RAT	>sp|O55096|DPP3_RAT Dipeptidyl peptidase 3 OS=Rattus norvegicus OX=10116 GN=Dpp3 PE=1 SV=2	13	13	24.9	83.038	42621000	57601000	37944000	0	0	0	0	1930200	1958800
O70257	Syntaxin-7	Stx7	sp|O70257|STX7_RAT;tr|M0R930|M0R930_RAT;tr|A0A0G2K6Y9|A0A0G2K6Y9_RAT	sp|O70257|STX7_RAT;tr|M0R930|M0R930_RAT;tr|A0A0G2K6Y9|A0A0G2K6Y9_RAT	>sp|O70257|STX7_RAT Syntaxin-7 OS=Rattus norvegicus OX=10116 GN=Stx7 PE=1 SV=4;>tr|M0R930|M0R930_RAT Syntaxin-7-like OS=Rattus norvegicus OX=10116 GN=LOC100910446 PE=3 SV=2;>tr|A0A0G2K6Y9|A0A0G2K6Y9_RAT Syntaxin-7 OS=Rattus norvegicus OX=10116 GN=Stx7 PE=3	9	9	51.3	29.85	51407000	60842000	53170000	1051700	13177000	0	9976500	27656000	11231000
B0BMW2	3-hydroxyacyl-CoA dehydrogenase type-2 (Hydroxyacyl-Coenzyme A dehydrogenase type II) (Hydroxysteroid (17-beta) dehydrogenase 10)	Hsd17b10	tr|B0BMW2|B0BMW2_RAT;sp|O70351|HCD2_RAT	tr|B0BMW2|B0BMW2_RAT;sp|O70351|HCD2_RAT	>tr|B0BMW2|B0BMW2_RAT 3-hydroxyacyl-CoA dehydrogenase type-2 OS=Rattus norvegicus OX=10116 GN=Hsd17b10 PE=1 SV=1;>sp|O70351|HCD2_RAT 3-hydroxyacyl-CoA dehydrogenase type-2 OS=Rattus norvegicus OX=10116 GN=Hsd17b10 PE=1 SV=3	5	5	25.7	27.249	968380	0	940330	3895000	17217000	997490	3897700	5060600	2445500
Q6IN14	Tetraspanin	Cd82	tr|Q6IN14|Q6IN14_RAT;sp|O70352|CD82_RAT	tr|Q6IN14|Q6IN14_RAT;sp|O70352|CD82_RAT	>tr|Q6IN14|Q6IN14_RAT Tetraspanin OS=Rattus norvegicus OX=10116 GN=Cd82 PE=1 SV=1;>sp|O70352|CD82_RAT CD82 antigen OS=Rattus norvegicus OX=10116 GN=Cd82 PE=1 SV=1	2	2	8.6	29.416	14909000	5178800	2356500	64207000	54404000	15340000	69951000	114710000	96909000
O70377	Synaptosomal-associated protein 23 (SNAP-23) (Vesicle-membrane fusion protein SNAP-23)	Snap23	sp|O70377|SNP23_RAT;tr|M0R4V3|M0R4V3_RAT;tr|F8WG75|F8WG75_RAT;sp|P60881|SNP25_RAT	sp|O70377|SNP23_RAT;tr|M0R4V3|M0R4V3_RAT	>sp|O70377|SNP23_RAT Synaptosomal-associated protein 23 OS=Rattus norvegicus OX=10116 GN=Snap23 PE=1 SV=1;>tr|M0R4V3|M0R4V3_RAT Synaptosomal-associated protein OS=Rattus norvegicus OX=10116 PE=3 SV=2	10	10	62.4	23.235	161170000	198050000	195070000	14063000	69354000	32828000	25035000	43685000	42854000
A0A0G2K1R9	Ankyrin-3	Ank3	tr|A0A0G2K1R9|A0A0G2K1R9_RAT;tr|A0A0G2K0J3|A0A0G2K0J3_RAT;sp|O70511|ANK3_RAT;tr|A0A0G2K4D0|A0A0G2K4D0_RAT;tr|A0A0G2K2B9|A0A0G2K2B9_RAT;tr|A0A0G2K1Q7|A0A0G2K1Q7_RAT;tr|A0A0G2JZ56|A0A0G2JZ56_RAT;tr|A0A0G2KAS9|A0A0G2KAS9_RAT;tr|F1M9N9|F1M9N9_RAT;tr|F1M5N3|F1M5N3_RAT;tr|A0A0G2K6R9|A0A0G2K6R9_RAT;tr|F1LM42|F1LM42_RAT;tr|A0A0G2KBB9|A0A0G2KBB9_RAT;tr|A0A0G2JUJ5|A0A0G2JUJ5_RAT	tr|A0A0G2K1R9|A0A0G2K1R9_RAT;tr|A0A0G2K0J3|A0A0G2K0J3_RAT;sp|O70511|ANK3_RAT;tr|A0A0G2K4D0|A0A0G2K4D0_RAT;tr|A0A0G2K2B9|A0A0G2K2B9_RAT;tr|A0A0G2K1Q7|A0A0G2K1Q7_RAT;tr|A0A0G2JZ56|A0A0G2JZ56_RAT;tr|A0A0G2KAS9|A0A0G2KAS9_RAT;tr|F1M9N9|F1M9N9_RAT;tr|F1M5N3|F1M5N3_RAT;tr|A0A0G2K6R9|A0A0G2K6R9_RAT;tr|F1LM42|F1LM42_RAT;tr|A0A0G2KBB9|A0A0G2KBB9_RAT	>tr|A0A0G2K1R9|A0A0G2K1R9_RAT Ankyrin-3 OS=Rattus norvegicus OX=10116 GN=Ank3 PE=1 SV=1;>tr|A0A0G2K0J3|A0A0G2K0J3_RAT Ankyrin-3 OS=Rattus norvegicus OX=10116 GN=Ank3 PE=1 SV=1;>sp|O70511|ANK3_RAT Ankyrin-3 OS=Rattus norvegicus OX=10116 GN=Ank3 PE=1 SV=3;>t	10	4	3.1	277.46	0	0	0	0	25549000	0	10602000	18796000	13289000
O70513	Galectin-3-binding protein (Cyp-C-associated protein) (CyCAP) (Lectin galactoside-binding soluble 3-binding protein) (Mac-2-binding protein) (MAC2BP) (Mac-2 BP) (Protein 90K)	Lgals3bp	sp|O70513|LG3BP_RAT	sp|O70513|LG3BP_RAT	>sp|O70513|LG3BP_RAT Galectin-3-binding protein OS=Rattus norvegicus OX=10116 GN=Lgals3bp PE=1 SV=2	12	12	27.5	63.742	214030000	254570000	251570000	0	31739000	4586100	0	0	0
O70593	Small glutamine-rich tetratricopeptide repeat-containing protein alpha (Alpha-SGT) (Small glutamine-rich protein with tetratricopeptide repeats 1)	Sgta	sp|O70593|SGTA_RAT	sp|O70593|SGTA_RAT	>sp|O70593|SGTA_RAT Small glutamine-rich tetratricopeptide repeat-containing protein alpha OS=Rattus norvegicus OX=10116 GN=Sgta PE=1 SV=1	6	6	23.2	34.157	27603000	52378000	29582000	0	0	0	0	0	0
O70595	ATP-binding cassette sub-family B member 6, mitochondrial (Ubiquitously-expressed mammalian ABC half transporter)	Abcb6	sp|O70595|ABCB6_RAT;tr|A0A0G2K4U1|A0A0G2K4U1_RAT	sp|O70595|ABCB6_RAT;tr|A0A0G2K4U1|A0A0G2K4U1_RAT	>sp|O70595|ABCB6_RAT ATP-binding cassette sub-family B member 6, mitochondrial OS=Rattus norvegicus OX=10116 GN=Abcb6 PE=2 SV=1;>tr|A0A0G2K4U1|A0A0G2K4U1_RAT ATP-binding cassette sub-family B member 6, mitochondrial OS=Rattus norvegicus OX=10116 GN=Abcb6 P	4	4	8.6	93.304	0	0	0	1481400	6191800	0	6082000	10895000	6077500
O70600	Radical S-adenosyl methionine domain-containing protein 2 (Bone-expressed sequence tag 5 protein) (Viperin) (Virus inhibitory protein, endoplasmic reticulum-associated, interferon-inducible)	Rsad2	sp|O70600|RSAD2_RAT;tr|A0A0H2UHF4|A0A0H2UHF4_RAT	sp|O70600|RSAD2_RAT;tr|A0A0H2UHF4|A0A0H2UHF4_RAT	>sp|O70600|RSAD2_RAT Radical S-adenosyl methionine domain-containing protein 2 OS=Rattus norvegicus OX=10116 GN=Rsad2 PE=1 SV=1;>tr|A0A0H2UHF4|A0A0H2UHF4_RAT RCG62278 OS=Rattus norvegicus OX=10116 GN=Rsad2 PE=4 SV=1	6	6	24.2	41.255	0	0	0	3989000	0	0	35805000	53765000	24028000
O70601	Linker for activation of T-cells family member 1 (36 kDa phospho-tyrosine adapter protein) (pp36) (p36-38)	Lat	sp|O70601|LAT_RAT	sp|O70601|LAT_RAT	>sp|O70601|LAT_RAT Linker for activation of T-cells family member 1 OS=Rattus norvegicus OX=10116 GN=Lat PE=1 SV=1	3	3	17.8	26.192	13934000	12364000	12923000	0	0	0	0	0	0
O88201	C-type lectin domain family 11 member A (Lymphocyte secreted C-type lectin) (Osteolectin) (Stem cell growth factor)	Clec11a	sp|O88201|CLC11_RAT	sp|O88201|CLC11_RAT	>sp|O88201|CLC11_RAT C-type lectin domain family 11 member A OS=Rattus norvegicus OX=10116 GN=Clec11a PE=2 SV=1	1	1	3.4	36.387	0	2332200	1679300	0	0	0	0	0	0
O88298	Blood group Rh(D) polypeptide (Erythrocyte membrane glycoprotein Rh30) (CD antigen CD240D)	Rhd	sp|O88298|RHD_RAT	sp|O88298|RHD_RAT	>sp|O88298|RHD_RAT Blood group Rh(D) polypeptide OS=Rattus norvegicus OX=10116 GN=Rhd PE=2 SV=1	4	4	17.3	46.583	0	0	0	427160000	472200000	114780000	800590000	519710000	670490000
O88339	Epsin-1 (EPS-15-interacting protein 1)	Epn1	sp|O88339|EPN1_RAT;tr|A0A140TAC3|A0A140TAC3_RAT;sp|Q4V882|EPN3_RAT	sp|O88339|EPN1_RAT;tr|A0A140TAC3|A0A140TAC3_RAT;sp|Q4V882|EPN3_RAT	>sp|O88339|EPN1_RAT Epsin-1 OS=Rattus norvegicus OX=10116 GN=Epn1 PE=1 SV=1;>tr|A0A140TAC3|A0A140TAC3_RAT Epsin-1 OS=Rattus norvegicus OX=10116 GN=Epn1 PE=1 SV=1;>sp|Q4V882|EPN3_RAT Epsin-3 OS=Rattus norvegicus OX=10116 GN=Epn3 PE=1 SV=1	1	1	2.1	60.157	0	0	0	0	0	0	0	9587500	0
O88377	Phosphatidylinositol 5-phosphate 4-kinase type-2 beta (EC 2.7.1.149) (1-phosphatidylinositol 5-phosphate 4-kinase 2-beta) (Diphosphoinositide kinase 2-beta) (Phosphatidylinositol 5-phosphate 4-kinase type II beta) (PI(5)P 4-kinase type II beta) (PIP4KII-beta) (Phosphatidylinositol-phosphate kinase IIgamma) (PIPKIIgamma) (PtdIns(5)P-4-kinase isoform 2-beta)	Pip4k2b	sp|O88377|PI42B_RAT	sp|O88377|PI42B_RAT	>sp|O88377|PI42B_RAT Phosphatidylinositol 5-phosphate 4-kinase type-2 beta OS=Rattus norvegicus OX=10116 GN=Pip4k2b PE=1 SV=1	8	3	20.4	47.263	0	0	0	12444000	6459300	0	33448000	35683000	35422000
F1LPG3	Phosphofurin acidic cluster sorting protein 1	Pacs1	tr|F1LPG3|F1LPG3_RAT;sp|O88588|PACS1_RAT	tr|F1LPG3|F1LPG3_RAT;sp|O88588|PACS1_RAT	>tr|F1LPG3|F1LPG3_RAT Phosphofurin acidic cluster sorting protein 1 OS=Rattus norvegicus OX=10116 GN=Pacs1 PE=1 SV=1;>sp|O88588|PACS1_RAT Phosphofurin acidic cluster sorting protein 1 OS=Rattus norvegicus OX=10116 GN=Pacs1 PE=1 SV=1	3	3	5.4	104.75	3357200	4897700	0	0	3957700	0	6091500	2059500	5779000
F1LRV4	Heat shock 70 kDa protein 4	Hspa4	tr|F1LRV4|F1LRV4_RAT;sp|O88600|HSP74_RAT;tr|F7F2F3|F7F2F3_RAT	tr|F1LRV4|F1LRV4_RAT;sp|O88600|HSP74_RAT	>tr|F1LRV4|F1LRV4_RAT Heat shock 70 kDa protein 4 OS=Rattus norvegicus OX=10116 GN=Hspa4 PE=1 SV=1;>sp|O88600|HSP74_RAT Heat shock 70 kDa protein 4 OS=Rattus norvegicus OX=10116 GN=Hspa4 PE=1 SV=1	36	35	60.2	94.025	162950000	175570000	161530000	72755000	43573000	0	183810000	197190000	194420000
O88656	Actin-related protein 2/3 complex subunit 1B (Arp2/3 complex 41 kDa subunit) (p41-ARC)	Arpc1b	sp|O88656|ARC1B_RAT	sp|O88656|ARC1B_RAT	>sp|O88656|ARC1B_RAT Actin-related protein 2/3 complex subunit 1B OS=Rattus norvegicus OX=10116 GN=Arpc1b PE=1 SV=3	3	3	12.1	41.056	0	0	2573200	0	11060000	4275300	0	0	0
O88767	Parkinson disease protein 7 homolog (Contraception-associated protein 1) (Protein CAP1) (Fertility protein SP22) (Maillard deglycase) (Parkinsonism-associated deglycase) (Protein DJ-1) (DJ-1) (Protein/nucleic acid deglycase DJ-1) (EC 3.1.2.-) (EC 3.5.1.-) (EC 3.5.1.124)	Park7	sp|O88767|PARK7_RAT;tr|Q5BKC3|Q5BKC3_RAT	sp|O88767|PARK7_RAT;tr|Q5BKC3|Q5BKC3_RAT	>sp|O88767|PARK7_RAT Parkinson disease protein 7 homolog OS=Rattus norvegicus OX=10116 GN=Park7 PE=1 SV=1;>tr|Q5BKC3|Q5BKC3_RAT Maillard deglycase OS=Rattus norvegicus OX=10116 GN=Park7 PE=1 SV=1	4	4	33.3	19.974	31735000	7884500	13147000	0	0	0	2909200	5716600	2288500
O88775	Embigin	Emb	sp|O88775|EMB_RAT;tr|A0A0G2JWP4|A0A0G2JWP4_RAT;tr|A0A0G2JU92|A0A0G2JU92_RAT	sp|O88775|EMB_RAT;tr|A0A0G2JWP4|A0A0G2JWP4_RAT;tr|A0A0G2JU92|A0A0G2JU92_RAT	>sp|O88775|EMB_RAT Embigin OS=Rattus norvegicus OX=10116 GN=Emb PE=1 SV=1;>tr|A0A0G2JWP4|A0A0G2JWP4_RAT Embigin OS=Rattus norvegicus OX=10116 GN=Emb PE=1 SV=1;>tr|A0A0G2JU92|A0A0G2JU92_RAT Embigin OS=Rattus norvegicus OX=10116 GN=Emb PE=1 SV=1	11	11	29.9	37.005	490210000	415700000	350620000	4271100000	5699800000	1272900000	6912300000	9094700000	6932500000
O88813	Long-chain-fatty-acid--CoA ligase 5 (EC 6.2.1.3) (Arachidonate--CoA ligase) (EC 6.2.1.15) (Long-chain acyl-CoA synthetase 5) (LACS 5)	Acsl5	sp|O88813|ACSL5_RAT	sp|O88813|ACSL5_RAT	>sp|O88813|ACSL5_RAT Long-chain-fatty-acid--CoA ligase 5 OS=Rattus norvegicus OX=10116 GN=Acsl5 PE=1 SV=1	13	1	22.4	76.404	0	0	0	11826000	17475000	3431800	22045000	18745000	17530000
G3V743	Mannosyl-oligosaccharide glucosidase	Mogs	tr|G3V743|G3V743_RAT;tr|A0A0G2K8S6|A0A0G2K8S6_RAT;sp|O88941|MOGS_RAT	tr|G3V743|G3V743_RAT;tr|A0A0G2K8S6|A0A0G2K8S6_RAT;sp|O88941|MOGS_RAT	>tr|G3V743|G3V743_RAT Mannosyl-oligosaccharide glucosidase OS=Rattus norvegicus OX=10116 GN=Mogs PE=3 SV=2;>tr|A0A0G2K8S6|A0A0G2K8S6_RAT Glucosidase 1 OS=Rattus norvegicus OX=10116 GN=LOC103692171 PE=1 SV=1;>sp|O88941|MOGS_RAT Mannosyl-oligosaccharide gluc	11	11	18.4	81.025	0	0	0	17777000	31347000	5983500	28381000	60718000	31686000
O88989	Malate dehydrogenase, cytoplasmic (EC 1.1.1.37) (Cytosolic malate dehydrogenase)	Mdh1	sp|O88989|MDHC_RAT	sp|O88989|MDHC_RAT	>sp|O88989|MDHC_RAT Malate dehydrogenase, cytoplasmic OS=Rattus norvegicus OX=10116 GN=Mdh1 PE=1 SV=3	9	9	27.5	36.483	76213000	69282000	38411000	0	0	0	47332000	27865000	53792000
M0R6N2	MOSC domain-containing protein 2, mitochondrial-like	LOC100910481	tr|M0R6N2|M0R6N2_RAT;tr|D3Z900|D3Z900_RAT;sp|O88994|MARC2_RAT	tr|M0R6N2|M0R6N2_RAT;tr|D3Z900|D3Z900_RAT;sp|O88994|MARC2_RAT	>tr|M0R6N2|M0R6N2_RAT MOSC domain-containing protein 2, mitochondrial-like OS=Rattus norvegicus OX=10116 GN=LOC100910481 PE=1 SV=1;>tr|D3Z900|D3Z900_RAT Mitochondrial amidoxime reducing component 2 OS=Rattus norvegicus OX=10116 GN=Marc2 PE=1 SV=2;>sp|O8899	1	1	3	38.175	0	0	0	0	2426300	0	0	0	0
P00173	Cytochrome b5	Cyb5a	sp|P00173|CYB5_RAT	sp|P00173|CYB5_RAT	>sp|P00173|CYB5_RAT Cytochrome b5 OS=Rattus norvegicus OX=10116 GN=Cyb5a PE=1 SV=2	4	4	41	15.355	81779000	72918000	58008000	53138000	86842000	4450700	110300000	150050000	135910000
P00406	Cytochrome c oxidase subunit 2 (EC 7.1.1.9) (Cytochrome c oxidase polypeptide II)	Mtco2	sp|P00406|COX2_RAT	sp|P00406|COX2_RAT	>sp|P00406|COX2_RAT Cytochrome c oxidase subunit 2 OS=Rattus norvegicus OX=10116 GN=Mtco2 PE=1 SV=3	5	5	27.8	25.928	29870000	52066000	44048000	76516000	90466000	45589000	30720000	35832000	37519000
P00507	Aspartate aminotransferase, mitochondrial (mAspAT) (EC 2.6.1.1) (EC 2.6.1.7) (Fatty acid-binding protein) (FABP-1) (Glutamate oxaloacetate transaminase 2) (Kynurenine aminotransferase 4) (Kynurenine aminotransferase IV) (Kynurenine--oxoglutarate transaminase 4) (Kynurenine--oxoglutarate transaminase IV) (Plasma membrane-associated fatty acid-binding protein) (FABPpm) (Transaminase A)	Got2	sp|P00507|AATM_RAT	sp|P00507|AATM_RAT	>sp|P00507|AATM_RAT Aspartate aminotransferase, mitochondrial OS=Rattus norvegicus OX=10116 GN=Got2 PE=1 SV=2	14	14	34.7	47.314	72672000	53831000	73828000	12465000	21226000	6343100	19573000	31656000	25688000
P01048	T-kininogen 1 (Alpha-1-MAP) (Major acute phase protein) (T-kininogen I) (Thiostatin) [Cleaved into: T-kininogen 1 heavy chain (T-kininogen I heavy chain); T-kinin; T-kininogen 1 light chain (T-kininogen I light chain)]	Map1	sp|P01048|KNT1_RAT	sp|P01048|KNT1_RAT	>sp|P01048|KNT1_RAT T-kininogen 1 OS=Rattus norvegicus OX=10116 GN=Map1 PE=1 SV=2	14	5	36.3	47.775	222780000	153680000	206080000	1989400	13418000	18597000	0	0	0
P01681	Ig kappa chain V region S211		sp|P01681|KVX01_RAT	sp|P01681|KVX01_RAT	>sp|P01681|KVX01_RAT Ig kappa chain V region S211 OS=Rattus norvegicus OX=10116 PE=1 SV=1	1	1	22	11.433	0	0	0	3725300	4563100	0	0	0	0
P01830	Thy-1 membrane glycoprotein (Thy-1 antigen) (CD antigen CD90)	Thy1	sp|P01830|THY1_RAT	sp|P01830|THY1_RAT	>sp|P01830|THY1_RAT Thy-1 membrane glycoprotein OS=Rattus norvegicus OX=10116 GN=Thy1 PE=1 SV=1	4	4	28.6	18.172	78078000	115460000	92707000	7114000	15417000	4370800	0	0	0
P01946	Hemoglobin subunit alpha-1/2 (Alpha-1/2-globin) (Hemoglobin alpha-1/2 chain)	Hba1	sp|P01946|HBA_RAT	sp|P01946|HBA_RAT	>sp|P01946|HBA_RAT Hemoglobin subunit alpha-1/2 OS=Rattus norvegicus OX=10116 GN=Hba1 PE=1 SV=3	19	4	98.6	15.328	6949100000	5839600000	5345500000	34212000000	41680000000	8828100000	80879000000	87776000000	82537000000
P02091	Hemoglobin subunit beta-1 (Beta-1-globin) (Hemoglobin beta chain, major-form) (Hemoglobin beta-1 chain)	Hbb	sp|P02091|HBB1_RAT	sp|P02091|HBB1_RAT	>sp|P02091|HBB1_RAT Hemoglobin subunit beta-1 OS=Rattus norvegicus OX=10116 GN=Hbb PE=1 SV=3	21	0	97.3	15.979	6372000000	8265100000	6440200000	65936000000	44591000000	14010000000	118000000000	135000000000	105000000000
P02401	60S acidic ribosomal protein P2	Rplp2	sp|P02401|RLA2_RAT;tr|D4A4D5|D4A4D5_RAT;tr|D3ZN03|D3ZN03_RAT	sp|P02401|RLA2_RAT;tr|D4A4D5|D4A4D5_RAT;tr|D3ZN03|D3ZN03_RAT	>sp|P02401|RLA2_RAT 60S acidic ribosomal protein P2 OS=Rattus norvegicus OX=10116 GN=Rplp2 PE=1 SV=2;>tr|D4A4D5|D4A4D5_RAT Similar to 60S acidic ribosomal protein P2 OS=Rattus norvegicus OX=10116 GN=LOC498555 PE=3 SV=1;>tr|D3ZN03|D3ZN03_RAT Ribosomal prote	6	6	82.6	11.692	60836000	41294000	34799000	0	39986000	0	246360000	272180000	230100000
P02454	Collagen alpha-1(I) chain (Alpha-1 type I collagen)	Col1a1	sp|P02454|CO1A1_RAT	sp|P02454|CO1A1_RAT	>sp|P02454|CO1A1_RAT Collagen alpha-1(I) chain OS=Rattus norvegicus OX=10116 GN=Col1a1 PE=1 SV=5	6	6	6.7	137.95	3132700	7376600	0	4946000	0	27222000	0	0	0
A0A0G2K5E8	Collagen, type I, alpha 2	NEWGENE_621351	tr|A0A0G2K5E8|A0A0G2K5E8_RAT;tr|F1LS40|F1LS40_RAT;tr|A0A0G2KAN1|A0A0G2KAN1_RAT;sp|P02466|CO1A2_RAT	tr|A0A0G2K5E8|A0A0G2K5E8_RAT;tr|F1LS40|F1LS40_RAT;tr|A0A0G2KAN1|A0A0G2KAN1_RAT;sp|P02466|CO1A2_RAT	>tr|A0A0G2K5E8|A0A0G2K5E8_RAT Collagen, type I, alpha 2 OS=Rattus norvegicus OX=10116 GN=NEWGENE_621351 PE=1 SV=1;>tr|F1LS40|F1LS40_RAT Collagen alpha-2(I) chain OS=Rattus norvegicus OX=10116 GN=Col1a2 PE=1 SV=3;>tr|A0A0G2KAN1|A0A0G2KAN1_RAT Collagen alpha	4	4	4.5	120.04	0	0	0	3475000	0	31909000	0	0	0
P02650	Apolipoprotein E (Apo-E)	Apoe	sp|P02650|APOE_RAT;tr|A0A0G2K151|A0A0G2K151_RAT	sp|P02650|APOE_RAT;tr|A0A0G2K151|A0A0G2K151_RAT	>sp|P02650|APOE_RAT Apolipoprotein E OS=Rattus norvegicus OX=10116 GN=Apoe PE=1 SV=2;>tr|A0A0G2K151|A0A0G2K151_RAT Apolipoprotein E OS=Rattus norvegicus OX=10116 GN=Apoe PE=1 SV=1	21	21	61.9	35.753	4216100000	4495200000	4271900000	8054000000	2059800000	605960000	0	0	0
P02651	Apolipoprotein A-IV (Apo-AIV) (ApoA-IV) (Apolipoprotein A4)	Apoa4	sp|P02651|APOA4_RAT;tr|A0A0G2JVX7|A0A0G2JVX7_RAT	sp|P02651|APOA4_RAT;tr|A0A0G2JVX7|A0A0G2JVX7_RAT	>sp|P02651|APOA4_RAT Apolipoprotein A-IV OS=Rattus norvegicus OX=10116 GN=Apoa4 PE=1 SV=2;>tr|A0A0G2JVX7|A0A0G2JVX7_RAT Apolipoprotein A-IV OS=Rattus norvegicus OX=10116 GN=Apoa4 PE=1 SV=1	25	25	71.9	44.456	731760000	786810000	674940000	1448400000	257240000	59307000	0	0	0
P02680	Fibrinogen gamma chain	Fgg	sp|P02680|FIBG_RAT	sp|P02680|FIBG_RAT	>sp|P02680|FIBG_RAT Fibrinogen gamma chain OS=Rattus norvegicus OX=10116 GN=Fgg PE=1 SV=3	32	32	67	50.632	541310000	589330000	511060000	1424200000	4272800000	33482000000	17556000	4073100	3280200
P02764	Alpha-1-acid glycoprotein (Orosomucoid) (OMD)	Orm1	sp|P02764|A1AG_RAT;tr|A0A0H2UHF8|A0A0H2UHF8_RAT	sp|P02764|A1AG_RAT;tr|A0A0H2UHF8|A0A0H2UHF8_RAT	>sp|P02764|A1AG_RAT Alpha-1-acid glycoprotein OS=Rattus norvegicus OX=10116 GN=Orm1 PE=2 SV=1;>tr|A0A0H2UHF8|A0A0H2UHF8_RAT Alpha-1-acid glycoprotein OS=Rattus norvegicus OX=10116 GN=Orm1 PE=1 SV=1	7	7	27.3	23.575	48957000	55424000	35197000	0	0	0	0	0	0
P02767	Transthyretin (Prealbumin) (TBPA)	Ttr	sp|P02767|TTHY_RAT	sp|P02767|TTHY_RAT	>sp|P02767|TTHY_RAT Transthyretin OS=Rattus norvegicus OX=10116 GN=Ttr PE=1 SV=1	7	7	63.3	15.72	884800000	811430000	919720000	107130000	123530000	94984000	0	0	0
P02770	Albumin	Alb	sp|P02770|ALBU_RAT	sp|P02770|ALBU_RAT	>sp|P02770|ALBU_RAT Albumin OS=Rattus norvegicus OX=10116 GN=Alb PE=1 SV=2	65	1	85.2	68.73	732000000	626300000	696210000	88553000	0	106980000	5811700	4697400	4238800
P02793	Ferritin light chain 1 (Ferritin L subunit 1)	Ftl1	sp|P02793|FRIL1_RAT;sp|Q7TP54|RIPR2_RAT;tr|M0R5T8|M0R5T8_RAT;tr|M0R6L9|M0R6L9_RAT;tr|F1M5T1|F1M5T1_RAT;tr|M0R597|M0R597_RAT;tr|M0RCS3|M0RCS3_RAT;tr|D4ADM5|D4ADM5_RAT	sp|P02793|FRIL1_RAT;sp|Q7TP54|RIPR2_RAT;tr|M0R5T8|M0R5T8_RAT;tr|M0R6L9|M0R6L9_RAT;tr|F1M5T1|F1M5T1_RAT;tr|M0R597|M0R597_RAT;tr|M0RCS3|M0RCS3_RAT	>sp|P02793|FRIL1_RAT Ferritin light chain 1 OS=Rattus norvegicus OX=10116 GN=Ftl1 PE=1 SV=3;>sp|Q7TP54|RIPR2_RAT Rho family-interacting cell polarization regulator 2 OS=Rattus norvegicus OX=10116 GN=Ripor2 PE=1 SV=1;>tr|M0R5T8|M0R5T8_RAT Ferritin OS=Rattus	8	8	61.7	20.748	105840000	54873000	21270000	0	0	0	14907000	16720000	19113000
M0RAM5	Glutathione peroxidase	Gpx1	tr|M0RAM5|M0RAM5_RAT;sp|P04041|GPX1_RAT	tr|M0RAM5|M0RAM5_RAT;sp|P04041|GPX1_RAT	>tr|M0RAM5|M0RAM5_RAT Glutathione peroxidase OS=Rattus norvegicus OX=10116 GN=Gpx1 PE=1 SV=1;>sp|P04041|GPX1_RAT Glutathione peroxidase 1 OS=Rattus norvegicus OX=10116 GN=Gpx1 PE=1 SV=4	14	14	77.5	22.155	52173000	40602000	45015000	741790000	356210000	53901000	497450000	680300000	460570000
P04157	Receptor-type tyrosine-protein phosphatase C (EC 3.1.3.48) (Leukocyte common antigen) (L-CA) (T200) (CD antigen CD45)	Ptprc	sp|P04157|PTPRC_RAT	sp|P04157|PTPRC_RAT	>sp|P04157|PTPRC_RAT Receptor-type tyrosine-protein phosphatase C OS=Rattus norvegicus OX=10116 GN=Ptprc PE=1 SV=2	18	18	16.2	143.27	72529000	90940000	73720000	6955200	17443000	3557300	1419500	2388800	0
P04166	Cytochrome b5 type B (Cytochrome b5 outer mitochondrial membrane isoform)	Cyb5b	sp|P04166|CYB5B_RAT	sp|P04166|CYB5B_RAT	>sp|P04166|CYB5B_RAT Cytochrome b5 type B OS=Rattus norvegicus OX=10116 GN=Cyb5b PE=1 SV=2	4	4	51.4	16.265	29552000	53963000	14372000	7759500	6823300	6856200	0	3461300	3759900
P04550	Parathymosin (Zinc-binding 11.5 kDa protein)	Ptms	sp|P04550|PTMS_RAT	sp|P04550|PTMS_RAT	>sp|P04550|PTMS_RAT Parathymosin OS=Rattus norvegicus OX=10116 GN=Ptms PE=1 SV=2	1	1	10.8	11.559	0	9062100	0	0	0	0	0	0	0
P04636	Malate dehydrogenase, mitochondrial (EC 1.1.1.37)	Mdh2	sp|P04636|MDHM_RAT	sp|P04636|MDHM_RAT	>sp|P04636|MDHM_RAT Malate dehydrogenase, mitochondrial OS=Rattus norvegicus OX=10116 GN=Mdh2 PE=1 SV=2	17	17	61.8	35.683	1856900000	1621800000	1834500000	38305000	89694000	2134800	119030000	145070000	88967000
P04638	Apolipoprotein A-II (Apo-AII) (ApoA-II) (Apolipoprotein A2) [Cleaved into: Proapolipoprotein A-II (ProapoA-II)]	Apoa2	sp|P04638|APOA2_RAT	sp|P04638|APOA2_RAT	>sp|P04638|APOA2_RAT Apolipoprotein A-II OS=Rattus norvegicus OX=10116 GN=Apoa2 PE=2 SV=1	5	5	59.8	11.439	214930000	258180000	408720000	733120000	138950000	31846000	0	0	0
P04639	Apolipoprotein A-I (Apo-AI) (ApoA-I) (Apolipoprotein A1) [Cleaved into: Proapolipoprotein A-I (ProapoA-I)]	Apoa1	sp|P04639|APOA1_RAT	sp|P04639|APOA1_RAT	>sp|P04639|APOA1_RAT Apolipoprotein A-I OS=Rattus norvegicus OX=10116 GN=Apoa1 PE=1 SV=2	19	19	67.2	30.062	3594500000	3507900000	3404000000	6358600000	1636400000	402480000	0	0	0
P04642	L-lactate dehydrogenase A chain (LDH-A) (EC 1.1.1.27) (LDH muscle subunit) (LDH-M)	Ldha	sp|P04642|LDHA_RAT;tr|H9N9H4|H9N9H4_RAT;tr|Q6AYX2|Q6AYX2_RAT;sp|P19629|LDHC_RAT;sp|P42123|LDHB_RAT	sp|P04642|LDHA_RAT	>sp|P04642|LDHA_RAT L-lactate dehydrogenase A chain OS=Rattus norvegicus OX=10116 GN=Ldha PE=1 SV=1	16	16	53.6	36.45	917990000	719850000	846570000	81692000	88247000	11457000	281850000	420480000	350170000
A0A0H2UHQ8	40S ribosomal protein S17	Rps17	tr|A0A0H2UHQ8|A0A0H2UHQ8_RAT;tr|D3ZFA8|D3ZFA8_RAT;sp|P04644|RS17_RAT;tr|D3ZKG6|D3ZKG6_RAT;tr|D3ZHU9|D3ZHU9_RAT;tr|M0R8M8|M0R8M8_RAT;tr|F1M5B1|F1M5B1_RAT;tr|D3ZM01|D3ZM01_RAT	tr|A0A0H2UHQ8|A0A0H2UHQ8_RAT;tr|D3ZFA8|D3ZFA8_RAT;sp|P04644|RS17_RAT;tr|D3ZKG6|D3ZKG6_RAT;tr|D3ZHU9|D3ZHU9_RAT	>tr|A0A0H2UHQ8|A0A0H2UHQ8_RAT 40S ribosomal protein S17 OS=Rattus norvegicus OX=10116 GN=Rps17 PE=3 SV=1;>tr|D3ZFA8|D3ZFA8_RAT 40S ribosomal protein S17 OS=Rattus norvegicus OX=10116 GN=LOC100362366 PE=3 SV=1;>sp|P04644|RS17_RAT 40S ribosomal protein S17 O	4	4	48.5	15.379	0	0	0	4485500	917760	0	13594000	34946000	28613000
D4A771	60S ribosomal protein L35a		tr|D4A771|D4A771_RAT;tr|D3ZZN4|D3ZZN4_RAT;sp|P04646|RL35A_RAT;tr|F1M0T2|F1M0T2_RAT;tr|A0A096P6M4|A0A096P6M4_RAT	tr|D4A771|D4A771_RAT;tr|D3ZZN4|D3ZZN4_RAT;sp|P04646|RL35A_RAT;tr|F1M0T2|F1M0T2_RAT;tr|A0A096P6M4|A0A096P6M4_RAT	>tr|D4A771|D4A771_RAT 60S ribosomal protein L35a OS=Rattus norvegicus OX=10116 PE=3 SV=1;>tr|D3ZZN4|D3ZZN4_RAT 60S ribosomal protein L35a OS=Rattus norvegicus OX=10116 PE=3 SV=1;>sp|P04646|RL35A_RAT 60S ribosomal protein L35a OS=Rattus norvegicus OX=10116	4	4	27.3	12.584	0	0	0	15284000	7913300	0	44047000	43617000	16246000
P04762	Catalase (EC 1.11.1.6)	Cat	sp|P04762|CATA_RAT	sp|P04762|CATA_RAT	>sp|P04762|CATA_RAT Catalase OS=Rattus norvegicus OX=10116 GN=Cat PE=1 SV=3	26	26	57.9	59.756	52014000	101190000	81245000	1059400000	1113300000	228420000	2751500000	4473000000	2559600000
M0R5J4	2-phospho-D-glycerate hydro-lyase (EC 4.2.1.11)	Eno1	tr|M0R5J4|M0R5J4_RAT;sp|P04764|ENOA_RAT;sp|P15429|ENOB_RAT;tr|A0A0G2K4Y2|A0A0G2K4Y2_RAT;tr|F1M9V3|F1M9V3_RAT;sp|P07323|ENOG_RAT	tr|M0R5J4|M0R5J4_RAT;sp|P04764|ENOA_RAT	>tr|M0R5J4|M0R5J4_RAT 2-phospho-D-glycerate hydro-lyase OS=Rattus norvegicus OX=10116 PE=3 SV=1;>sp|P04764|ENOA_RAT Alpha-enolase OS=Rattus norvegicus OX=10116 GN=Eno1 PE=1 SV=4	16	16	47.5	47.074	714520000	588240000	399720000	127560000	24259000	0	118570000	149280000	99658000
P04785	Protein disulfide-isomerase (PDI) (EC 5.3.4.1) (Cellular thyroid hormone-binding protein) (Prolyl 4-hydroxylase subunit beta)	P4hb	sp|P04785|PDIA1_RAT	sp|P04785|PDIA1_RAT	>sp|P04785|PDIA1_RAT Protein disulfide-isomerase OS=Rattus norvegicus OX=10116 GN=P4hb PE=1 SV=2	29	29	63.5	56.951	1621600000	1752800000	1768600000	33393000	65618000	14370000	313170000	395250000	211690000
P04797	Glyceraldehyde-3-phosphate dehydrogenase (GAPDH) (EC 1.2.1.12) (38 kDa BFA-dependent ADP-ribosylation substrate) (BARS-38) (Peptidyl-cysteine S-nitrosylase GAPDH) (EC 2.6.99.-)	Gapdh	sp|P04797|G3P_RAT;tr|M0R590|M0R590_RAT;tr|D3ZGY4|D3ZGY4_RAT;tr|M0R660|M0R660_RAT;tr|E9PTV9|E9PTV9_RAT;tr|E9PTN6|E9PTN6_RAT;tr|A0A0G2K8S2|A0A0G2K8S2_RAT;tr|F1LUI2|F1LUI2_RAT;tr|F1M2N4|F1M2N4_RAT;tr|F1LUV3|F1LUV3_RAT;tr|B1WBQ8|B1WBQ8_RAT;sp|Q9ESV6|G3PT_RAT;tr|D3ZEN2|D3ZEN2_RAT;tr|F1LU03|F1LU03_RAT;tr|D3ZME3|D3ZME3_RAT;tr|F1M4G6|F1M4G6_RAT;tr|D3ZWV2|D3ZWV2_RAT;tr|D3ZQT0|D3ZQT0_RAT;tr|Q498M9|Q498M9_R…	sp|P04797|G3P_RAT;tr|M0R590|M0R590_RAT;tr|D3ZGY4|D3ZGY4_RAT;tr|M0R660|M0R660_RAT	>sp|P04797|G3P_RAT Glyceraldehyde-3-phosphate dehydrogenase OS=Rattus norvegicus OX=10116 GN=Gapdh PE=1 SV=3;>tr|M0R590|M0R590_RAT Glyceraldehyde-3-phosphate dehydrogenase OS=Rattus norvegicus OX=10116 GN=LOC108351137 PE=3 SV=1;>tr|D3ZGY4|D3ZGY4_RAT Glycer	15	10	54.4	35.828	380450000	426440000	459010000	1016000000	2195200000	425050000	1508700000	1543300000	1390900000
P04897	Guanine nucleotide-binding protein G(i) subunit alpha-2 (Adenylate cyclase-inhibiting G alpha protein)	Gnai2	sp|P04897|GNAI2_RAT;tr|Q5EEY3|Q5EEY3_RAT;sp|P10824|GNAI1_RAT;tr|D3ZSS5|D3ZSS5_RAT;sp|P59215|GNAO_RAT;tr|D4AA42|D4AA42_RAT;sp|P29348|GNAT3_RAT;tr|G3V8E8|G3V8E8_RAT;sp|P38406|GNAL_RAT;tr|A0A0G2K526|A0A0G2K526_RAT;tr|A0A0G2JWA1|A0A0G2JWA1_RAT	sp|P04897|GNAI2_RAT	>sp|P04897|GNAI2_RAT Guanine nucleotide-binding protein G(i) subunit alpha-2 OS=Rattus norvegicus OX=10116 GN=Gnai2 PE=1 SV=3	15	11	54.6	40.499	338260000	313220000	241090000	474830000	910310000	195560000	775520000	871250000	735330000
P04904	Glutathione S-transferase alpha-3 (EC 2.5.1.18) (GST 2-2) (GST A3-3) (GST AA) (Glutathione S-transferase Yc-1) (GST Yc1)	Gsta3	sp|P04904|GSTA3_RAT;tr|A0A0G2K8Q5|A0A0G2K8Q5_RAT;tr|F7F2H5|F7F2H5_RAT;tr|A0A0G2JTB1|A0A0G2JTB1_RAT;sp|P46418|GSTA5_RAT;sp|Q6AXY0|GSTA6_RAT;tr|Q4FZZ3|Q4FZZ3_RAT;sp|P04903|GSTA2_RAT;sp|P00502|GSTA1_RAT;tr|A0A0G2JVT2|A0A0G2JVT2_RAT;tr|D3ZD94|D3ZD94_RAT	sp|P04904|GSTA3_RAT;tr|A0A0G2K8Q5|A0A0G2K8Q5_RAT;tr|F7F2H5|F7F2H5_RAT;tr|A0A0G2JTB1|A0A0G2JTB1_RAT;sp|P46418|GSTA5_RAT;sp|Q6AXY0|GSTA6_RAT;tr|Q4FZZ3|Q4FZZ3_RAT;sp|P04903|GSTA2_RAT;sp|P00502|GSTA1_RAT	>sp|P04904|GSTA3_RAT Glutathione S-transferase alpha-3 OS=Rattus norvegicus OX=10116 GN=Gsta3 PE=1 SV=3;>tr|A0A0G2K8Q5|A0A0G2K8Q5_RAT Glutathione S-transferase OS=Rattus norvegicus OX=10116 GN=Gsta3 PE=3 SV=1;>tr|F7F2H5|F7F2H5_RAT Glutathione transferase O	4	3	15.4	25.319	7260500	13727000	4409800	0	0	0	0	0	0
P04906	Glutathione S-transferase P (EC 2.5.1.18) (Chain 7) (GST 7-7) (GST class-pi)	Gstp1	sp|P04906|GSTP1_RAT;tr|D4A8S2|D4A8S2_RAT;tr|A0A0G2K4Q5|A0A0G2K4Q5_RAT	sp|P04906|GSTP1_RAT	>sp|P04906|GSTP1_RAT Glutathione S-transferase P OS=Rattus norvegicus OX=10116 GN=Gstp1 PE=1 SV=2	4	4	27.6	23.439	37145000	34394000	32667000	2020000	0	0	0	0	0
P04916	Retinol-binding protein 4 (Plasma retinol-binding protein) (PRBP) (RBP)	Rbp4	sp|P04916|RET4_RAT	sp|P04916|RET4_RAT	>sp|P04916|RET4_RAT Retinol-binding protein 4 OS=Rattus norvegicus OX=10116 GN=Rbp4 PE=1 SV=1	4	4	23.9	23.22	0	3656500	7865900	0	0	0	0	0	0
P04917	Serglycin (Chondroitin sulfate proteoglycan core protein) (Cytolytic granule proteoglycan core protein) (PG19 core protein) (Proteoglycan 10K core protein) (Secretory granule proteoglycan core protein)	Srgn	sp|P04917|SRGN_RAT	sp|P04917|SRGN_RAT	>sp|P04917|SRGN_RAT Serglycin OS=Rattus norvegicus OX=10116 GN=Srgn PE=1 SV=1	3	3	27.9	18.577	193750000	194300000	215020000	0	0	0	0	0	0
P04937	Fibronectin (FN) [Cleaved into: Anastellin]	Fn1	sp|P04937|FINC_RAT	sp|P04937|FINC_RAT	>sp|P04937|FINC_RAT Fibronectin OS=Rattus norvegicus OX=10116 GN=Fn1 PE=1 SV=2	134	1	66.5	272.51	0	0	0	0	0	48311000	0	0	0
P05065	Fructose-bisphosphate aldolase A (EC 4.1.2.13) (Muscle-type aldolase)	Aldoa	sp|P05065|ALDOA_RAT;tr|Q6AY07|Q6AY07_RAT;sp|P09117|ALDOC_RAT;tr|A0A0G2K3Q6|A0A0G2K3Q6_RAT;tr|Q66HT1|Q66HT1_RAT;sp|P00884|ALDOB_RAT	sp|P05065|ALDOA_RAT;tr|Q6AY07|Q6AY07_RAT	>sp|P05065|ALDOA_RAT Fructose-bisphosphate aldolase A OS=Rattus norvegicus OX=10116 GN=Aldoa PE=1 SV=2;>tr|Q6AY07|Q6AY07_RAT Fructose-bisphosphate aldolase OS=Rattus norvegicus OX=10116 GN=Aldoart2 PE=2 SV=1	17	17	52.2	39.351	65470000	41518000	34962000	29922000	62358000	6723700	269540000	302780000	237930000
P05197	Elongation factor 2 (EF-2)	Eef2	sp|P05197|EF2_RAT;tr|F1LM66|F1LM66_RAT	sp|P05197|EF2_RAT	>sp|P05197|EF2_RAT Elongation factor 2 OS=Rattus norvegicus OX=10116 GN=Eef2 PE=1 SV=4	36	36	51.5	95.283	0	0	0	263020000	112800000	4106600	359860000	407370000	281680000
P05370	Glucose-6-phosphate 1-dehydrogenase (G6PD) (EC 1.1.1.49)	G6pdx	sp|P05370|G6PD_RAT	sp|P05370|G6PD_RAT	>sp|P05370|G6PD_RAT Glucose-6-phosphate 1-dehydrogenase OS=Rattus norvegicus OX=10116 GN=G6pdx PE=1 SV=3	20	20	42.7	59.375	0	0	3813400	215180000	120780000	9489900	98098000	79384000	66336000
G3V836	Clusterin	Clu	tr|G3V836|G3V836_RAT;sp|P05371|CLUS_RAT;tr|A0A0G2KB42|A0A0G2KB42_RAT	tr|G3V836|G3V836_RAT;sp|P05371|CLUS_RAT	>tr|G3V836|G3V836_RAT Clusterin OS=Rattus norvegicus OX=10116 GN=Clu PE=1 SV=1;>sp|P05371|CLUS_RAT Clusterin OS=Rattus norvegicus OX=10116 GN=Clu PE=1 SV=2	19	19	41.6	51.42	2525300000	2006500000	2235800000	2101600000	1500100000	285910000	3400300	7225500	4592800
F1LRM7	Collagen alpha-1(II) chain	Col2a1	tr|F1LRM7|F1LRM7_RAT;sp|P05539|CO2A1_RAT;tr|F1LQ00|F1LQ00_RAT	tr|F1LRM7|F1LRM7_RAT;sp|P05539|CO2A1_RAT;tr|F1LQ00|F1LQ00_RAT	>tr|F1LRM7|F1LRM7_RAT Collagen alpha-1(II) chain OS=Rattus norvegicus OX=10116 GN=Col2a1 PE=1 SV=1;>sp|P05539|CO2A1_RAT Collagen alpha-1(II) chain OS=Rattus norvegicus OX=10116 GN=Col2a1 PE=1 SV=2;>tr|F1LQ00|F1LQ00_RAT Collagen type V alpha 2 chain OS=Ratt	1	1	0.8	134.58	0	0	0	0	0	3181700	0	0	0
P05544	Serine protease inhibitor A3L (Serpin A3L) (CPI-23) (Contrapsin-like protease inhibitor 3) (Serine protease inhibitor 1) (SPI-1)	Serpina3l	sp|P05544|SPA3L_RAT;tr|A0A0G2JXK5|A0A0G2JXK5_RAT;sp|P09005|SPI21_RAT	sp|P05544|SPA3L_RAT;tr|A0A0G2JXK5|A0A0G2JXK5_RAT;sp|P09005|SPI21_RAT	>sp|P05544|SPA3L_RAT Serine protease inhibitor A3L OS=Rattus norvegicus OX=10116 GN=Serpina3l PE=1 SV=3;>tr|A0A0G2JXK5|A0A0G2JXK5_RAT Serine protease inhibitor A3N OS=Rattus norvegicus OX=10116 GN=LOC299282 PE=1 SV=1;>sp|P09005|SPI21_RAT Serine protease in	17	2	43.3	46.277	44230000	39440000	36247000	0	0	0	0	0	0
P05545	Serine protease inhibitor A3K (Serpin A3K) (CPI-21) (Contrapsin-like protease inhibitor 1) (GHR-P63) (Growth hormone-regulated proteinase inhibitor) (Kallikrein-binding protein) (KBP) (SPI-2.3) (Serine protease inhibitor 2) (SPI-2) (Thyroid hormone-regulated protein)	Serpina3k	sp|P05545|SPA3K_RAT	sp|P05545|SPA3K_RAT	>sp|P05545|SPA3K_RAT Serine protease inhibitor A3K OS=Rattus norvegicus OX=10116 GN=Serpina3k PE=1 SV=3	17	4	43.3	46.561	610370000	703300000	620280000	45899000	109620000	16306000	0	0	0
F1M2P8	Protein kinase C (EC 2.7.11.13)	Prkca	tr|F1M2P8|F1M2P8_RAT;tr|F1LS98|F1LS98_RAT;sp|P05696|KPCA_RAT;sp|P68403|KPCB_RAT;tr|A0A0G2K5Q0|A0A0G2K5Q0_RAT;tr|F1LS36|F1LS36_RAT;tr|F1LS42|F1LS42_RAT;sp|P63319|KPCG_RAT	tr|F1M2P8|F1M2P8_RAT;tr|F1LS98|F1LS98_RAT;sp|P05696|KPCA_RAT	>tr|F1M2P8|F1M2P8_RAT Protein kinase C OS=Rattus norvegicus OX=10116 GN=Prkca PE=1 SV=3;>tr|F1LS98|F1LS98_RAT Protein kinase C OS=Rattus norvegicus OX=10116 GN=Prkca PE=1 SV=3;>sp|P05696|KPCA_RAT Protein kinase C alpha type OS=Rattus norvegicus OX=10116 GN	13	13	27.5	72.77	0	0	4349200	37815000	246350000	90626000	4226900	4333200	3619600
P05708	Hexokinase-1 (EC 2.7.1.1) (Brain form hexokinase) (Hexokinase type I) (HK I) (Hexokinase-A)	Hk1	sp|P05708|HXK1_RAT	sp|P05708|HXK1_RAT	>sp|P05708|HXK1_RAT Hexokinase-1 OS=Rattus norvegicus OX=10116 GN=Hk1 PE=1 SV=4	12	4	14.8	102.41	1691900	3137700	0	6304900	61284000	11995000	0	1779100	0
P05712	Ras-related protein Rab-2A	Rab2a	sp|P05712|RAB2A_RAT;tr|F1LP82|F1LP82_RAT;tr|Q3B7V5|Q3B7V5_RAT	sp|P05712|RAB2A_RAT;tr|F1LP82|F1LP82_RAT;tr|Q3B7V5|Q3B7V5_RAT	>sp|P05712|RAB2A_RAT Ras-related protein Rab-2A OS=Rattus norvegicus OX=10116 GN=Rab2a PE=2 SV=1;>tr|F1LP82|F1LP82_RAT Ras-related protein Rab-2A OS=Rattus norvegicus OX=10116 GN=Rab2a PE=1 SV=3;>tr|Q3B7V5|Q3B7V5_RAT RAB2B, member RAS oncogene family OS=Ra	6	6	34.9	23.535	5165900	4118200	0	33276000	18779000	0	1532400	1976100	0
A0A0G2JXC3	40S ribosomal protein S21	Rps21	tr|A0A0G2JXC3|A0A0G2JXC3_RAT;tr|D3ZSE0|D3ZSE0_RAT;sp|P05765|RS21_RAT	tr|A0A0G2JXC3|A0A0G2JXC3_RAT;tr|D3ZSE0|D3ZSE0_RAT;sp|P05765|RS21_RAT	>tr|A0A0G2JXC3|A0A0G2JXC3_RAT 40S ribosomal protein S21 OS=Rattus norvegicus OX=10116 GN=Rps21 PE=1 SV=1;>tr|D3ZSE0|D3ZSE0_RAT 40S ribosomal protein S21 OS=Rattus norvegicus OX=10116 PE=3 SV=1;>sp|P05765|RS21_RAT 40S ribosomal protein S21 OS=Rattus norvegi	2	2	30.9	8.866	0	0	0	0	0	0	1662900	7258800	7108400
P05942	Protein S100-A4 (Metastasin) (Nerve growth factor-induced protein 42A) (P9K) (Placental calcium-binding protein) (S100 calcium-binding protein A4)	S100a4	sp|P05942|S10A4_RAT	sp|P05942|S10A4_RAT	>sp|P05942|S10A4_RAT Protein S100-A4 OS=Rattus norvegicus OX=10116 GN=S100a4 PE=2 SV=1	4	4	33.7	11.776	365540000	318400000	298730000	10245000	35178000	15415000	0	0	0
P06214	Delta-aminolevulinic acid dehydratase (ALADH) (EC 4.2.1.24) (Porphobilinogen synthase)	Alad	sp|P06214|HEM2_RAT	sp|P06214|HEM2_RAT	>sp|P06214|HEM2_RAT Delta-aminolevulinic acid dehydratase OS=Rattus norvegicus OX=10116 GN=Alad PE=1 SV=1	9	9	45.2	36.031	3986200	3759300	3735200	0	6177800	0	55427000	64282000	41288000
P06302	Prothymosin alpha [Cleaved into: Prothymosin alpha, N-terminally processed; Thymosin alpha]	Ptma	sp|P06302|PTMA_RAT;tr|F1M034|F1M034_RAT	sp|P06302|PTMA_RAT	>sp|P06302|PTMA_RAT Prothymosin alpha OS=Rattus norvegicus OX=10116 GN=Ptma PE=1 SV=2	3	3	33.9	12.382	34337000	17278000	22134000	0	0	0	0	0	0
P06685	Sodium/potassium-transporting ATPase subunit alpha-1 (Na(+)/K(+) ATPase alpha-1 subunit) (EC 7.2.2.13) (Sodium pump subunit alpha-1)	Atp1a1	sp|P06685|AT1A1_RAT;sp|P06686|AT1A2_RAT;sp|P06687|AT1A3_RAT;sp|Q64541|AT1A4_RAT;tr|A0A0G2JWS9|A0A0G2JWS9_RAT;tr|F1LRK1|F1LRK1_RAT;sp|P09626|ATP4A_RAT;tr|G3V8S4|G3V8S4_RAT;sp|P54708|AT12A_RAT	sp|P06685|AT1A1_RAT	>sp|P06685|AT1A1_RAT Sodium/potassium-transporting ATPase subunit alpha-1 OS=Rattus norvegicus OX=10116 GN=Atp1a1 PE=1 SV=1	40	40	42.6	113.05	1432400	4941100	2809400	362960000	619330000	175740000	968580000	1513200000	971190000
P06761	Endoplasmic reticulum chaperone BiP (EC 3.6.4.10) (78 kDa glucose-regulated protein) (GRP-78) (Binding-immunoglobulin protein) (BiP) (Heat shock protein 70 family protein 5) (HSP70 family protein 5) (Heat shock protein family A member 5) (Immunoglobulin heavy chain-binding protein) (Steroidogenesis-activator polypeptide)	Hspa5	sp|P06761|BIP_RAT	sp|P06761|BIP_RAT	>sp|P06761|BIP_RAT Endoplasmic reticulum chaperone BiP OS=Rattus norvegicus OX=10116 GN=Hspa5 PE=1 SV=1	33	31	50	72.346	5313200000	5458900000	4766300000	193580000	641830000	179430000	1837300000	1944600000	1529800000
P06765	Platelet factor 4 (PF-4) (C-X-C motif chemokine 4)	Pf4	sp|P06765|PLF4_RAT	sp|P06765|PLF4_RAT	>sp|P06765|PLF4_RAT Platelet factor 4 OS=Rattus norvegicus OX=10116 GN=Pf4 PE=1 SV=1	4	4	38.1	11.286	259950000	293530000	243820000	10773000	232530000	1004900000	16092000	0	10065000
A0A0H2UHM3	Haptoglobin	Hp	tr|A0A0H2UHM3|A0A0H2UHM3_RAT;sp|P06866|HPT_RAT	tr|A0A0H2UHM3|A0A0H2UHM3_RAT;sp|P06866|HPT_RAT	>tr|A0A0H2UHM3|A0A0H2UHM3_RAT Haptoglobin OS=Rattus norvegicus OX=10116 GN=Hp PE=1 SV=1;>sp|P06866|HPT_RAT Haptoglobin OS=Rattus norvegicus OX=10116 GN=Hp PE=1 SV=3	14	14	38.4	38.432	95689000	107070000	117180000	0	132860000	153930000	0	0	0
P07150	Annexin A1 (Annexin I) (Annexin-1) (Calpactin II) (Calpactin-2) (Chromobindin-9) (Lipocortin I) (Phospholipase A2 inhibitory protein) (p35)	Anxa1	sp|P07150|ANXA1_RAT	sp|P07150|ANXA1_RAT	>sp|P07150|ANXA1_RAT Annexin A1 OS=Rattus norvegicus OX=10116 GN=Anxa1 PE=1 SV=2	5	5	17.1	38.829	3610400	5012300	11616000	2204400	0	0	0	0	0
P07151	Beta-2-microglobulin	B2m	sp|P07151|B2MG_RAT	sp|P07151|B2MG_RAT	>sp|P07151|B2MG_RAT Beta-2-microglobulin OS=Rattus norvegicus OX=10116 GN=B2m PE=1 SV=1	4	4	26.1	13.72	396220000	327100000	369700000	19570000	73520000	5474400	74603000	90161000	65055000
P07335	Creatine kinase B-type (EC 2.7.3.2) (B-CK) (Creatine kinase B chain) (Creatine phosphokinase M-type) (CPK-B)	Ckb	sp|P07335|KCRB_RAT	sp|P07335|KCRB_RAT	>sp|P07335|KCRB_RAT Creatine kinase B-type OS=Rattus norvegicus OX=10116 GN=Ckb PE=1 SV=2	12	12	51.2	42.725	175010000	167220000	177640000	0	5560700	0	0	0	0
P07340	Sodium/potassium-transporting ATPase subunit beta-1 (Sodium/potassium-dependent ATPase subunit beta-1)	Atp1b1	sp|P07340|AT1B1_RAT;tr|A0A096MJI9|A0A096MJI9_RAT	sp|P07340|AT1B1_RAT;tr|A0A096MJI9|A0A096MJI9_RAT	>sp|P07340|AT1B1_RAT Sodium/potassium-transporting ATPase subunit beta-1 OS=Rattus norvegicus OX=10116 GN=Atp1b1 PE=1 SV=1;>tr|A0A096MJI9|A0A096MJI9_RAT Sodium/potassium-transporting ATPase subunit beta (Fragment) OS=Rattus norvegicus OX=10116 GN=Atp1b1 PE	6	6	23	35.201	0	3879500	0	23737000	30584000	4100300	21093000	20971000	19963000
P07632	Superoxide dismutase [Cu-Zn] (EC 1.15.1.1)	Sod1	sp|P07632|SODC_RAT	sp|P07632|SODC_RAT	>sp|P07632|SODC_RAT Superoxide dismutase [Cu-Zn] OS=Rattus norvegicus OX=10116 GN=Sod1 PE=1 SV=2	5	5	39	15.911	548510000	408600000	434130000	0	17420000	0	234250000	181070000	287570000
P21775	3-ketoacyl-CoA thiolase A, peroxisomal (EC 2.3.1.16) (Acetyl-CoA acyltransferase A) (Beta-ketothiolase A) (Peroxisomal 3-oxoacyl-CoA thiolase A)	Acaa1a	sp|P21775|THIKA_RAT;sp|P07871|THIKB_RAT;tr|F1LPD6|F1LPD6_RAT	sp|P21775|THIKA_RAT;sp|P07871|THIKB_RAT;tr|F1LPD6|F1LPD6_RAT	>sp|P21775|THIKA_RAT 3-ketoacyl-CoA thiolase A, peroxisomal OS=Rattus norvegicus OX=10116 GN=Acaa1a PE=1 SV=2;>sp|P07871|THIKB_RAT 3-ketoacyl-CoA thiolase B, peroxisomal OS=Rattus norvegicus OX=10116 GN=Acaa1b PE=1 SV=2;>tr|F1LPD6|F1LPD6_RAT 3-ketoacyl-CoA	2	2	7.5	43.833	1660300	750180	0	0	0	0	0	0	0
P07895	Superoxide dismutase [Mn], mitochondrial (EC 1.15.1.1)	Sod2	sp|P07895|SODM_RAT	sp|P07895|SODM_RAT	>sp|P07895|SODM_RAT Superoxide dismutase [Mn], mitochondrial OS=Rattus norvegicus OX=10116 GN=Sod2 PE=1 SV=2	9	9	51.4	24.674	274990000	463410000	426340000	16548000	130650000	33736000	6054000	7421400	0
P07943	Aldo-keto reductase family 1 member B1 (EC 1.1.1.21) (EC 1.1.1.300) (EC 1.1.1.372) (EC 1.1.1.54) (Aldehyde reductase) (Aldose reductase) (AR)	Akr1b1	sp|P07943|ALDR_RAT	sp|P07943|ALDR_RAT	>sp|P07943|ALDR_RAT Aldo-keto reductase family 1 member B1 OS=Rattus norvegicus OX=10116 GN=Akr1b1 PE=1 SV=3	4	4	12.3	35.797	10698000	1944800	0	0	0	0	0	0	0
P08011	Microsomal glutathione S-transferase 1 (Microsomal GST-1) (EC 2.5.1.18) (Microsomal GST-I)	Mgst1	sp|P08011|MGST1_RAT	sp|P08011|MGST1_RAT	>sp|P08011|MGST1_RAT Microsomal glutathione S-transferase 1 OS=Rattus norvegicus OX=10116 GN=Mgst1 PE=1 SV=3	1	1	8.4	17.471	0	0	0	0	2282300	0	0	0	0
A0A0G2JX40	Insulin-like growth factor I	Igf1	tr|A0A0G2JX40|A0A0G2JX40_RAT;sp|P08025|IGF1_RAT;tr|F8WFZ5|F8WFZ5_RAT	tr|A0A0G2JX40|A0A0G2JX40_RAT;sp|P08025|IGF1_RAT;tr|F8WFZ5|F8WFZ5_RAT	>tr|A0A0G2JX40|A0A0G2JX40_RAT Insulin-like growth factor I OS=Rattus norvegicus OX=10116 GN=Igf1 PE=1 SV=1;>sp|P08025|IGF1_RAT Insulin-like growth factor I OS=Rattus norvegicus OX=10116 GN=Igf1 PE=1 SV=3;>tr|F8WFZ5|F8WFZ5_RAT Insulin-like growth factor I O	1	1	9.1	16.075	0	0	0	0	0	3763000	0	0	0
A0A0G2JYW3	Clathrin light chain	Clta	tr|A0A0G2JYW3|A0A0G2JYW3_RAT;sp|P08081|CLCA_RAT	tr|A0A0G2JYW3|A0A0G2JYW3_RAT;sp|P08081|CLCA_RAT	>tr|A0A0G2JYW3|A0A0G2JYW3_RAT Clathrin light chain OS=Rattus norvegicus OX=10116 GN=Clta PE=1 SV=1;>sp|P08081|CLCA_RAT Clathrin light chain A OS=Rattus norvegicus OX=10116 GN=Clta PE=1 SV=1	6	6	17.4	25.58	463570000	374070000	390860000	9954200	43634000	5565200	155890000	145130000	106840000
P08082	Clathrin light chain B (Lcb)	Cltb	sp|P08082|CLCB_RAT	sp|P08082|CLCB_RAT	>sp|P08082|CLCB_RAT Clathrin light chain B OS=Rattus norvegicus OX=10116 GN=Cltb PE=1 SV=1	3	3	11.8	25.117	54082000	37505000	36584000	0	0	0	0	0	0
P08461	Dihydrolipoyllysine-residue acetyltransferase component of pyruvate dehydrogenase complex, mitochondrial (EC 2.3.1.12) (70 kDa mitochondrial autoantigen of primary biliary cirrhosis) (PBC) (Dihydrolipoamide acetyltransferase component of pyruvate dehydrogenase complex) (Pyruvate dehydrogenase complex component E2) (PDC-E2) (PDCE2)	Dlat	sp|P08461|ODP2_RAT	sp|P08461|ODP2_RAT	>sp|P08461|ODP2_RAT Dihydrolipoyllysine-residue acetyltransferase component of pyruvate dehydrogenase complex, mitochondrial OS=Rattus norvegicus OX=10116 GN=Dlat PE=1 SV=3	6	6	13.8	67.165	11452000	10615000	9497500	8762200	32147000	0	4710800	12553000	10888000
Q5RK05	Matrix Gla protein (MGP)	Mgp	tr|Q5RK05|Q5RK05_RAT;sp|P08494|MGP_RAT	tr|Q5RK05|Q5RK05_RAT;sp|P08494|MGP_RAT	>tr|Q5RK05|Q5RK05_RAT Matrix Gla protein OS=Rattus norvegicus OX=10116 GN=Mgp PE=1 SV=1;>sp|P08494|MGP_RAT Matrix Gla protein OS=Rattus norvegicus OX=10116 GN=Mgp PE=1 SV=2	2	2	23.3	12.05	9769100	10297000	16349000	21461000	22321000	6605700	0	0	0
G3V796	Medium-chain specific acyl-CoA dehydrogenase, mitochondrial (EC 1.3.8.7)	Acadm	tr|G3V796|G3V796_RAT;sp|P08503|ACADM_RAT	tr|G3V796|G3V796_RAT;sp|P08503|ACADM_RAT	>tr|G3V796|G3V796_RAT Medium-chain specific acyl-CoA dehydrogenase, mitochondrial OS=Rattus norvegicus OX=10116 GN=Acadm PE=1 SV=1;>sp|P08503|ACADM_RAT Medium-chain specific acyl-CoA dehydrogenase, mitochondrial OS=Rattus norvegicus OX=10116 GN=Acadm PE=1	6	6	14.3	46.571	15777000	19609000	13244000	0	10089000	0	0	0	0
Q6P6Q5	ABPP (Alpha-secretase C-terminal fragment) (Amyloid precursor protein) (Amyloid-beta A4 protein) (Amyloid-beta precursor protein) (Amyloid-beta protein 40) (Amyloid-beta protein 42) (Beta-APP40) (Beta-APP42) (Beta-secretase C-terminal fragment) (C31) (C80) (C83) (C99) (Gamma-CTF(50)) (Gamma-CTF(57)) (Gamma-CTF(59)) (Gamma-secretase C-terminal fragment 50) (Gamma-secretase C-terminal fragment 57) …	App	tr|Q6P6Q5|Q6P6Q5_RAT;sp|P08592|A4_RAT	tr|Q6P6Q5|Q6P6Q5_RAT;sp|P08592|A4_RAT	>tr|Q6P6Q5|Q6P6Q5_RAT ABPP OS=Rattus norvegicus OX=10116 GN=App PE=1 SV=1;>sp|P08592|A4_RAT Amyloid-beta A4 protein OS=Rattus norvegicus OX=10116 GN=App PE=1 SV=2	6	6	9.8	82.797	17862000	28352000	15908000	0	0	0	0	0	0
P08644	GTPase KRas (EC 3.6.5.2) (K-Ras 2) (Ki-Ras) (c-K-ras) (c-Ki-ras) [Cleaved into: GTPase KRas, N-terminally processed]	Kras	sp|P08644|RASK_RAT	sp|P08644|RASK_RAT	>sp|P08644|RASK_RAT GTPase KRas OS=Rattus norvegicus OX=10116 GN=Kras PE=1 SV=3	8	2	60.3	21.656	0	0	0	0	12697000	0	17960000	42121000	10674000
P08649	Complement C4 [Cleaved into: Complement C4 beta chain; Complement C4 alpha chain; C4a anaphylatoxin; Complement C4 gamma chain]	C4	sp|P08649|CO4_RAT	sp|P08649|CO4_RAT	>sp|P08649|CO4_RAT Complement C4 OS=Rattus norvegicus OX=10116 GN=C4 PE=1 SV=3	55	3	41.1	192.16	400160000	360210000	294630000	4677700000	3527700000	1533900000	41814000	51940000	34272000
P08661	Mannose-binding protein C (MBP-C) (Mannan-binding protein) (Ra-reactive factor polysaccharide-binding component p28A) (RaRF p28A)	Mbl2	sp|P08661|MBL2_RAT;tr|A0A140UHW8|A0A140UHW8_RAT	sp|P08661|MBL2_RAT;tr|A0A140UHW8|A0A140UHW8_RAT	>sp|P08661|MBL2_RAT Mannose-binding protein C OS=Rattus norvegicus OX=10116 GN=Mbl2 PE=1 SV=2;>tr|A0A140UHW8|A0A140UHW8_RAT Mannan-binding protein OS=Rattus norvegicus OX=10116 PE=4 SV=1	3	3	15.2	26.014	0	3005600	3316800	0	0	16753000	0	0	0
P08753	Guanine nucleotide-binding protein G(i) subunit alpha (G(i) alpha-3)	Gnai3	sp|P08753|GNAI3_RAT	sp|P08753|GNAI3_RAT	>sp|P08753|GNAI3_RAT Guanine nucleotide-binding protein G(i) subunit alpha OS=Rattus norvegicus OX=10116 GN=Gnai3 PE=1 SV=3	9	5	29.9	40.522	13249000	9962200	9432500	12186000	39837000	0	9253800	16566000	8071600
P08932	T-kininogen 2 (Alpha-1-MAP) (Major acute phase protein) (T-kininogen II) (Thiostatin) [Cleaved into: T-kininogen 2 heavy chain (T-kininogen II heavy chain); T-kinin; T-kininogen 2 light chain (T-kininogen II light chain)]	Kng1	sp|P08932|KNT2_RAT;tr|F7EUK4|F7EUK4_RAT;tr|A0A0G2KA54|A0A0G2KA54_RAT;tr|A0A0G2JVQ5|A0A0G2JVQ5_RAT;tr|A0A0G2KAY3|A0A0G2KAY3_RAT	sp|P08932|KNT2_RAT;tr|F7EUK4|F7EUK4_RAT;tr|A0A0G2KA54|A0A0G2KA54_RAT;tr|A0A0G2JVQ5|A0A0G2JVQ5_RAT;tr|A0A0G2KAY3|A0A0G2KAY3_RAT	>sp|P08932|KNT2_RAT T-kininogen 2 OS=Rattus norvegicus OX=10116 PE=1 SV=2;>tr|F7EUK4|F7EUK4_RAT Kininogen-1 OS=Rattus norvegicus OX=10116 GN=Kng1 PE=1 SV=2;>tr|A0A0G2KA54|A0A0G2KA54_RAT Bradykinin OS=Rattus norvegicus OX=10116 GN=Kng1 PE=1 SV=1;>tr|A0A0G2J	16	6	46.3	47.704	535090000	378030000	369940000	2056900	18903000	59051000	0	0	0
P08934	Kininogen-1 [Cleaved into: Kininogen-1 heavy chain; Bradykinin; Kininogen-1 light chain]	Kng1	sp|P08934|KNG1_RAT	sp|P08934|KNG1_RAT	>sp|P08934|KNG1_RAT Kininogen-1 OS=Rattus norvegicus OX=10116 GN=Kng1 PE=2 SV=1	13	12	29.9	70.932	125450000	69115000	62508000	0	4119900	105670000	0	0	0
A0A0H2UHI5	Serine protease inhibitor A3N	Serpina3n	tr|A0A0H2UHI5|A0A0H2UHI5_RAT;sp|P09006|SPA3N_RAT;tr|A0A0G2KB85|A0A0G2KB85_RAT;tr|A0A0G2K9B1|A0A0G2K9B1_RAT	tr|A0A0H2UHI5|A0A0H2UHI5_RAT;sp|P09006|SPA3N_RAT;tr|A0A0G2KB85|A0A0G2KB85_RAT;tr|A0A0G2K9B1|A0A0G2K9B1_RAT	>tr|A0A0H2UHI5|A0A0H2UHI5_RAT Serine protease inhibitor A3N OS=Rattus norvegicus OX=10116 GN=Serpina3n PE=1 SV=1;>sp|P09006|SPA3N_RAT Serine protease inhibitor A3N OS=Rattus norvegicus OX=10116 GN=Serpina3n PE=1 SV=3;>tr|A0A0G2KB85|A0A0G2KB85_RAT Serine pr	18	8	49.8	45.481	279580000	292380000	263920000	25007000	42277000	562280000	0	0	0
P09456	cAMP-dependent protein kinase type I-alpha regulatory subunit [Cleaved into: cAMP-dependent protein kinase type I-alpha regulatory subunit, N-terminally processed]	Prkar1a	sp|P09456|KAP0_RAT;tr|F1M9X5|F1M9X5_RAT;sp|P81377|KAP1_RAT	sp|P09456|KAP0_RAT	>sp|P09456|KAP0_RAT cAMP-dependent protein kinase type I-alpha regulatory subunit OS=Rattus norvegicus OX=10116 GN=Prkar1a PE=1 SV=2	9	9	26.8	43.094	39842000	17537000	17272000	0	0	0	3275500	0	2767600
P09495	Tropomyosin alpha-4 chain (Tropomyosin-4) (TM-4)	Tpm4	sp|P09495|TPM4_RAT;tr|A0A0G2K2G8|A0A0G2K2G8_RAT	sp|P09495|TPM4_RAT;tr|A0A0G2K2G8|A0A0G2K2G8_RAT	>sp|P09495|TPM4_RAT Tropomyosin alpha-4 chain OS=Rattus norvegicus OX=10116 GN=Tpm4 PE=1 SV=3;>tr|A0A0G2K2G8|A0A0G2K2G8_RAT Tropomyosin alpha-4 chain OS=Rattus norvegicus OX=10116 GN=Tpm4 PE=1 SV=1	27	14	68.1	28.509	19883000000	18122000000	15886000000	3506500	271880000	80645000	0	0	0
P09527	Ras-related protein Rab-7a (Ras-related protein BRL-RAS) (Ras-related protein p23)	Rab7a	sp|P09527|RAB7A_RAT;tr|A0A0G2K930|A0A0G2K930_RAT	sp|P09527|RAB7A_RAT;tr|A0A0G2K930|A0A0G2K930_RAT	>sp|P09527|RAB7A_RAT Ras-related protein Rab-7a OS=Rattus norvegicus OX=10116 GN=Rab7a PE=1 SV=2;>tr|A0A0G2K930|A0A0G2K930_RAT Ras-related protein Rab-7a OS=Rattus norvegicus OX=10116 GN=Rab7a PE=1 SV=1	12	12	66.7	23.504	14540000	5576200	8129900	60576000	112860000	16695000	57917000	65202000	64980000
P09606	Glutamine synthetase (GS) (EC 6.3.1.2) (Glutamate--ammonia ligase) (Palmitoyltransferase GLUL) (EC 2.3.1.225)	Glul	sp|P09606|GLNA_RAT	sp|P09606|GLNA_RAT	>sp|P09606|GLNA_RAT Glutamine synthetase OS=Rattus norvegicus OX=10116 GN=Glul PE=1 SV=3	2	2	4.8	42.267	0	0	0	6206000	0	0	1721900	0	1625300
P09811	Glycogen phosphorylase, liver form (EC 2.4.1.1)	Pygl	sp|P09811|PYGL_RAT;sp|P53534|PYGB_RAT;tr|G3V8V3|G3V8V3_RAT;tr|G3V6Y6|G3V6Y6_RAT	sp|P09811|PYGL_RAT	>sp|P09811|PYGL_RAT Glycogen phosphorylase, liver form OS=Rattus norvegicus OX=10116 GN=Pygl PE=1 SV=5	10	10	13.1	97.482	16888000	10856000	18133000	0	0	0	0	0	0
P09895	60S ribosomal protein L5	Rpl5	sp|P09895|RL5_RAT;tr|D3ZHP8|D3ZHP8_RAT	sp|P09895|RL5_RAT;tr|D3ZHP8|D3ZHP8_RAT	>sp|P09895|RL5_RAT 60S ribosomal protein L5 OS=Rattus norvegicus OX=10116 GN=Rpl5 PE=1 SV=3;>tr|D3ZHP8|D3ZHP8_RAT Ribosomal_L18_c domain-containing protein OS=Rattus norvegicus OX=10116 PE=1 SV=1	5	5	19.2	34.458	0	0	0	1268700	0	0	29435000	20869000	26052000
P0C1S9	Diacylglycerol lipase-beta (DAGL-beta) (DGL-beta) (EC 3.1.1.-) (PUFA-specific triacylglycerol lipase) (EC 3.1.1.3) (Sn1-specific diacylglycerol lipase beta)	Daglb	sp|P0C1S9|DGLB_RAT;tr|D3Z890|D3Z890_RAT;tr|A0A0U1RRW6|A0A0U1RRW6_RAT;tr|A0A0U1RRN8|A0A0U1RRN8_RAT	sp|P0C1S9|DGLB_RAT;tr|D3Z890|D3Z890_RAT;tr|A0A0U1RRW6|A0A0U1RRW6_RAT	>sp|P0C1S9|DGLB_RAT Diacylglycerol lipase-beta OS=Rattus norvegicus OX=10116 GN=Daglb PE=1 SV=1;>tr|D3Z890|D3Z890_RAT Diacylglycerol lipase-beta OS=Rattus norvegicus OX=10116 GN=Daglb PE=1 SV=3;>tr|A0A0U1RRW6|A0A0U1RRW6_RAT Diacylglycerol lipase-beta (Frag	15	15	27.8	73.771	0	0	0	26888000	37668000	2976700	71531000	92639000	65683000
A0A0G2K9I7	Multifunctional fusion protein [Includes: L-glutamate gamma-semialdehyde dehydrogenase (EC 1.2.1.88) (L-glutamate gamma-semialdehyde dehydrogenase); Delta-1-pyrroline-5-carboxylate dehydrogenase (P5C dehydrogenase)]	Aldh4a1	tr|A0A0G2K9I7|A0A0G2K9I7_RAT;tr|A0A0G2JVM0|A0A0G2JVM0_RAT;tr|A0A0G2JUB9|A0A0G2JUB9_RAT;sp|P0C2X9|AL4A1_RAT;tr|A0A0G2JUT5|A0A0G2JUT5_RAT	tr|A0A0G2K9I7|A0A0G2K9I7_RAT;tr|A0A0G2JVM0|A0A0G2JVM0_RAT;tr|A0A0G2JUB9|A0A0G2JUB9_RAT;sp|P0C2X9|AL4A1_RAT;tr|A0A0G2JUT5|A0A0G2JUT5_RAT	>tr|A0A0G2K9I7|A0A0G2K9I7_RAT Multifunctional fusion protein OS=Rattus norvegicus OX=10116 GN=Aldh4a1 PE=1 SV=1;>tr|A0A0G2JVM0|A0A0G2JVM0_RAT Multifunctional fusion protein OS=Rattus norvegicus OX=10116 GN=Aldh4a1 PE=1 SV=1;>tr|A0A0G2JUB9|A0A0G2JUB9_RAT Mu	8	8	21.8	57.787	0	0	1188800	7347800	35923000	7855600	0	0	0
P0C5H9	Mesencephalic astrocyte-derived neurotrophic factor (Arginine-rich protein) (Protein ARMET)	Manf	sp|P0C5H9|MANF_RAT	sp|P0C5H9|MANF_RAT	>sp|P0C5H9|MANF_RAT Mesencephalic astrocyte-derived neurotrophic factor OS=Rattus norvegicus OX=10116 GN=Manf PE=1 SV=1	11	11	47.5	20.388	220370000	208910000	188690000	0	1898100	2685600	30665000	38478000	24754000
R9PXW6	RAS guanyl releasing protein 2 (Calcium and DAG-regulated) (Predicted), isoform CRA_b (RAS guanyl-releasing protein 2)	Rasgrp2	tr|R9PXW6|R9PXW6_RAT;sp|P0C643|GRP2_RAT	tr|R9PXW6|R9PXW6_RAT;sp|P0C643|GRP2_RAT	>tr|R9PXW6|R9PXW6_RAT RAS guanyl releasing protein 2 (Calcium and DAG-regulated) (Predicted), isoform CRA_b OS=Rattus norvegicus OX=10116 GN=Rasgrp2 PE=1 SV=1;>sp|P0C643|GRP2_RAT RAS guanyl-releasing protein 2 OS=Rattus norvegicus OX=10116 GN=Rasgrp2 PE=1	14	14	26	69.325	11467000	14232000	9799800	12113000	135180000	15041000	0	0	0
P0C6B8	Sushi, von Willebrand factor type A, EGF and pentraxin domain-containing protein 1	Svep1	sp|P0C6B8|SVEP1_RAT;tr|F1LPU2|F1LPU2_RAT;tr|A0A0G2JUE3|A0A0G2JUE3_RAT	sp|P0C6B8|SVEP1_RAT;tr|F1LPU2|F1LPU2_RAT;tr|A0A0G2JUE3|A0A0G2JUE3_RAT	>sp|P0C6B8|SVEP1_RAT Sushi, von Willebrand factor type A, EGF and pentraxin domain-containing protein 1 OS=Rattus norvegicus OX=10116 GN=Svep1 PE=1 SV=1;>tr|F1LPU2|F1LPU2_RAT Sushi, von Willebrand factor type A, EGF and pentraxin domain-containing protein	28	28	10.5	387.35	0	0	0	0	0	167740000	0	0	0
P0DN35	NADH dehydrogenase [ubiquinone] 1 beta subcomplex subunit 1 (Complex I-MNLL) (CI-MNLL) (NADH-ubiquinone oxidoreductase MNLL subunit)	Ndufb1	sp|P0DN35|NDUB1_RAT	sp|P0DN35|NDUB1_RAT	>sp|P0DN35|NDUB1_RAT NADH dehydrogenase [ubiquinone] 1 beta subcomplex subunit 1 OS=Rattus norvegicus OX=10116 GN=Ndufb1 PE=3 SV=1	1	1	19.3	6.9981	0	0	0	30051000	57564000	0	3945600	0	0
P0DP31	Calmodulin-3	Calm3	sp|P0DP31|CALM3_RAT;sp|P0DP30|CALM2_RAT;sp|P0DP29|CALM1_RAT;tr|D4ABV5|D4ABV5_RAT;sp|Q5U206|CALL3_RAT;tr|M0RCJ6|M0RCJ6_RAT;tr|Q304F3|Q304F3_RAT	sp|P0DP31|CALM3_RAT;sp|P0DP30|CALM2_RAT;sp|P0DP29|CALM1_RAT;tr|D4ABV5|D4ABV5_RAT	>sp|P0DP31|CALM3_RAT Calmodulin-3 OS=Rattus norvegicus OX=10116 GN=Calm3 PE=1 SV=1;>sp|P0DP30|CALM2_RAT Calmodulin-2 OS=Rattus norvegicus OX=10116 GN=Calm2 PE=1 SV=1;>sp|P0DP29|CALM1_RAT Calmodulin-1 OS=Rattus norvegicus OX=10116 GN=Calm1 PE=1 SV=1;>tr|D4A	10	10	60.4	16.837	3566800000	3158100000	3487200000	33899000	203930000	57838000	355120000	479370000	298150000
P10111	Peptidyl-prolyl cis-trans isomerase A (PPIase A) (EC 5.2.1.8) (Cyclophilin A) (Cyclosporin A-binding protein) (Rotamase A) (p1B15) (p31) [Cleaved into: Peptidyl-prolyl cis-trans isomerase A, N-terminally processed]	Ppia	sp|P10111|PPIA_RAT;tr|A0A0G2K1P0|A0A0G2K1P0_RAT;tr|A0A0G2K2E4|A0A0G2K2E4_RAT;tr|M0RCZ9|M0RCZ9_RAT	sp|P10111|PPIA_RAT;tr|A0A0G2K1P0|A0A0G2K1P0_RAT;tr|A0A0G2K2E4|A0A0G2K2E4_RAT	>sp|P10111|PPIA_RAT Peptidyl-prolyl cis-trans isomerase A OS=Rattus norvegicus OX=10116 GN=Ppia PE=1 SV=2;>tr|A0A0G2K1P0|A0A0G2K1P0_RAT Peptidyl-prolyl cis-trans isomerase OS=Rattus norvegicus OX=10116 GN=Ppia PE=1 SV=1;>tr|A0A0G2K2E4|A0A0G2K2E4_RAT Peptid	10	10	65.2	17.874	530880000	478830000	571910000	10113000	42003000	10141000	14509000	26976000	28677000
P10252	CD48 antigen (BCM1 surface antigen) (BLAST-1) (MRC OX-45 surface antigen) (SLAM family member 2) (SLAMF2) (Signaling lymphocytic activation molecule 2) (CD antigen CD48)	Cd48	sp|P10252|CD48_RAT	sp|P10252|CD48_RAT	>sp|P10252|CD48_RAT CD48 antigen OS=Rattus norvegicus OX=10116 GN=Cd48 PE=1 SV=1	10	10	45.8	27.679	1401100000	1649100000	812310000	197800000	684720000	140370000	763300000	809690000	883200000
P10716	C-type lectin domain family 4 member F (C-type lectin superfamily member 13) (C-type lectin 13) (Kupffer cell receptor)	Clec4f	sp|P10716|CLC4F_RAT	sp|P10716|CLC4F_RAT	>sp|P10716|CLC4F_RAT C-type lectin domain family 4 member F OS=Rattus norvegicus OX=10116 GN=Clec4f PE=1 SV=1	3	3	7.1	61.104	5300800	3945800	3801600	0	0	0	0	0	0
G3V6D3	ATP synthase subunit beta (EC 7.1.2.2)	Atp5f1b	tr|G3V6D3|G3V6D3_RAT;sp|P10719|ATPB_RAT	tr|G3V6D3|G3V6D3_RAT;sp|P10719|ATPB_RAT	>tr|G3V6D3|G3V6D3_RAT ATP synthase subunit beta OS=Rattus norvegicus OX=10116 GN=Atp5f1b PE=1 SV=1;>sp|P10719|ATPB_RAT ATP synthase subunit beta, mitochondrial OS=Rattus norvegicus OX=10116 GN=Atp5f1b PE=1 SV=2	25	25	70.1	56.344	5265400000	5464800000	4754800000	232510000	1314600000	434110000	483000000	761240000	515580000
P10760	Adenosylhomocysteinase (AdoHcyase) (EC 3.3.1.1) (S-adenosyl-L-homocysteine hydrolase)	Ahcy	sp|P10760|SAHH_RAT	sp|P10760|SAHH_RAT	>sp|P10760|SAHH_RAT Adenosylhomocysteinase OS=Rattus norvegicus OX=10116 GN=Ahcy PE=1 SV=3	9	9	30.1	47.538	2353200	4842800	6249300	0	0	0	27431000	17413000	4660400
P10860	Glutamate dehydrogenase 1, mitochondrial (GDH 1) (EC 1.4.1.3) (Memory-related gene 2 protein) (MRG-2)	Glud1	sp|P10860|DHE3_RAT	sp|P10860|DHE3_RAT	>sp|P10860|DHE3_RAT Glutamate dehydrogenase 1, mitochondrial OS=Rattus norvegicus OX=10116 GN=Glud1 PE=1 SV=2	10	10	24	61.415	1861200	4302700	4206800	19219000	32210000	3907700	1054000	0	0
P10888	Cytochrome c oxidase subunit 4 isoform 1, mitochondrial (Cytochrome c oxidase polypeptide IV) (Cytochrome c oxidase subunit IV isoform 1) (COX IV-1)	Cox4i1	sp|P10888|COX41_RAT	sp|P10888|COX41_RAT	>sp|P10888|COX41_RAT Cytochrome c oxidase subunit 4 isoform 1, mitochondrial OS=Rattus norvegicus OX=10116 GN=Cox4i1 PE=1 SV=1	7	7	41.4	19.514	208180000	313630000	278470000	95342000	276840000	80073000	29462000	83734000	50849000
P10959	Carboxylesterase 1C (EC 3.1.1.1) (Carboxyesterase ES-1) (E1) (ES-THET) (Esterase-2) (Liver carboxylesterase 1) (Neutral retinyl ester hydrolase) (NREH) (Retinyl ester hydrolase) (REH)	Ces1c	sp|P10959|EST1C_RAT;tr|D3ZGK7|D3ZGK7_RAT;tr|A0A0G2K9Y7|A0A0G2K9Y7_RAT;sp|Q63108|EST1E_RAT;tr|F1LQJ4|F1LQJ4_RAT;tr|A0A0G2JX75|A0A0G2JX75_RAT;tr|M0R7R1|M0R7R1_RAT;tr|F1LLV6|F1LLV6_RAT;sp|Q64573|EST1F_RAT;sp|Q63010|EST5_RAT;tr|G3V822|G3V822_RAT;tr|A0A0G2K3Z4|A0A0G2K3Z4_RAT;tr|A0A0G2JY66|A0A0G2JY66_RAT	sp|P10959|EST1C_RAT;tr|D3ZGK7|D3ZGK7_RAT	>sp|P10959|EST1C_RAT Carboxylesterase 1C OS=Rattus norvegicus OX=10116 GN=Ces1c PE=1 SV=3;>tr|D3ZGK7|D3ZGK7_RAT Carboxylic ester hydrolase OS=Rattus norvegicus OX=10116 GN=Ces1c PE=1 SV=3	12	12	28.4	60.174	30156000	56801000	66160000	0	25973000	4178700	0	0	0
P10960	Prosaposin (Sulfated glycoprotein 1) (SGP-1) [Cleaved into: Saposin-A; Saposin-B-Val; Saposin-B; Saposin-C; Saposin-D]	Psap	sp|P10960|SAP_RAT;tr|F7EPE0|F7EPE0_RAT	sp|P10960|SAP_RAT;tr|F7EPE0|F7EPE0_RAT	>sp|P10960|SAP_RAT Prosaposin OS=Rattus norvegicus OX=10116 GN=Psap PE=1 SV=1;>tr|F7EPE0|F7EPE0_RAT Prosaposin OS=Rattus norvegicus OX=10116 GN=Psap PE=1 SV=2	7	7	15	61.123	171050000	264540000	248500000	0	0	0	853110	0	0
P11030	Acyl-CoA-binding protein (ACBP) (Diazepam-binding inhibitor) (DBI) (Endozepine) (EP) [Cleaved into: Triakontatetraneuropeptide (TTN); Octadecaneuropeptide (ODN)]	Dbi	sp|P11030|ACBP_RAT;tr|Q6TXF3|Q6TXF3_RAT	sp|P11030|ACBP_RAT;tr|Q6TXF3|Q6TXF3_RAT	>sp|P11030|ACBP_RAT Acyl-CoA-binding protein OS=Rattus norvegicus OX=10116 GN=Dbi PE=1 SV=3;>tr|Q6TXF3|Q6TXF3_RAT Acyl-CoA-binding protein OS=Rattus norvegicus OX=10116 GN=Dbi PE=1 SV=1	3	3	47.1	10.027	3002300	31402000	25854000	0	0	0	0	0	0
P11232	Thioredoxin (Trx)	Txn	sp|P11232|THIO_RAT;tr|R4GNK3|R4GNK3_RAT	sp|P11232|THIO_RAT;tr|R4GNK3|R4GNK3_RAT	>sp|P11232|THIO_RAT Thioredoxin OS=Rattus norvegicus OX=10116 GN=Txn PE=1 SV=2;>tr|R4GNK3|R4GNK3_RAT Thioredoxin OS=Rattus norvegicus OX=10116 GN=Txn1 PE=1 SV=1	4	4	31.4	11.673	18402000	143410000	113840000	0	0	0	53395000	58162000	47317000
P11240	Cytochrome c oxidase subunit 5A, mitochondrial (Cytochrome c oxidase polypeptide Va)	Cox5a	sp|P11240|COX5A_RAT	sp|P11240|COX5A_RAT	>sp|P11240|COX5A_RAT Cytochrome c oxidase subunit 5A, mitochondrial OS=Rattus norvegicus OX=10116 GN=Cox5a PE=1 SV=1	6	6	33.6	16.129	230260000	226910000	202950000	53793000	107780000	44032000	94362000	73677000	48672000
P11348	Dihydropteridine reductase (EC 1.5.1.34) (HDHPR) (Quinoid dihydropteridine reductase)	Qdpr	sp|P11348|DHPR_RAT	sp|P11348|DHPR_RAT	>sp|P11348|DHPR_RAT Dihydropteridine reductase OS=Rattus norvegicus OX=10116 GN=Qdpr PE=1 SV=1	2	2	10.4	25.552	0	1593600	0	3839800	2955300	0	4685300	0	4903800
F1M779	Clathrin heavy chain	Cltc	tr|F1M779|F1M779_RAT;sp|P11442|CLH1_RAT	tr|F1M779|F1M779_RAT;sp|P11442|CLH1_RAT	>tr|F1M779|F1M779_RAT Clathrin heavy chain OS=Rattus norvegicus OX=10116 GN=Cltc PE=1 SV=1;>sp|P11442|CLH1_RAT Clathrin heavy chain 1 OS=Rattus norvegicus OX=10116 GN=Cltc PE=1 SV=3	69	69	52.5	191.56	50592000	40745000	37674000	769560000	463810000	64485000	1384300000	1565500000	1257300000
P11505	Plasma membrane calcium-transporting ATPase 1 (EC 7.2.2.10) (Plasma membrane calcium ATPase isoform 1) (PMCA1) (Plasma membrane calcium pump isoform 1)	Atp2b1	sp|P11505|AT2B1_RAT;sp|P11506|AT2B2_RAT;tr|D4A8B3|D4A8B3_RAT	sp|P11505|AT2B1_RAT	>sp|P11505|AT2B1_RAT Plasma membrane calcium-transporting ATPase 1 OS=Rattus norvegicus OX=10116 GN=Atp2b1 PE=1 SV=3	21	11	22	134.69	0	0	0	88037000	133510000	17513000	154430000	229020000	154550000
P11507	Sarcoplasmic/endoplasmic reticulum calcium ATPase 2 (SERCA2) (SR Ca(2+)-ATPase 2) (EC 7.2.2.10) (Calcium pump 2) (Calcium-transporting ATPase sarcoplasmic reticulum type, slow twitch skeletal muscle isoform) (Endoplasmic reticulum class 1/2 Ca(2+) ATPase)	Atp2a2	sp|P11507|AT2A2_RAT	sp|P11507|AT2A2_RAT	>sp|P11507|AT2A2_RAT Sarcoplasmic/endoplasmic reticulum calcium ATPase 2 OS=Rattus norvegicus OX=10116 GN=Atp2a2 PE=1 SV=1	28	15	31.3	114.77	8010500	495430	0	101180000	312040000	110060000	12377000	13618000	6505300
P11517	Hemoglobin subunit beta-2 (Beta-2-globin) (Hemoglobin beta chain, minor-form) (Hemoglobin beta-2 chain)		sp|P11517|HBB2_RAT;CON__Q3SX09	sp|P11517|HBB2_RAT	>sp|P11517|HBB2_RAT Hemoglobin subunit beta-2 OS=Rattus norvegicus OX=10116 PE=1 SV=2	16	3	94.6	15.982	306490000	503840000	326440000	5075600000	4598700000	945690000	13730000000	15348000000	13660000000
P11598	Protein disulfide-isomerase A3 (EC 5.3.4.1) (58 kDa glucose-regulated protein) (58 kDa microsomal protein) (p58) (Disulfide isomerase ER-60) (Endoplasmic reticulum resident protein 57) (ER protein 57) (ERp57) (Endoplasmic reticulum resident protein 60) (ER protein 60) (ERp60) (HIP-70) (Q-2)	Pdia3	sp|P11598|PDIA3_RAT;tr|A0A0H2UHM5|A0A0H2UHM5_RAT	sp|P11598|PDIA3_RAT;tr|A0A0H2UHM5|A0A0H2UHM5_RAT	>sp|P11598|PDIA3_RAT Protein disulfide-isomerase A3 OS=Rattus norvegicus OX=10116 GN=Pdia3 PE=1 SV=2;>tr|A0A0H2UHM5|A0A0H2UHM5_RAT Protein disulfide-isomerase OS=Rattus norvegicus OX=10116 GN=Pdia3 PE=1 SV=1	35	35	62	56.623	4718200000	5432200000	4434600000	840010000	1021300000	288890000	1488200000	1902700000	1545300000
P11661	NADH-ubiquinone oxidoreductase chain 5 (EC 7.1.1.2) (NADH dehydrogenase subunit 5)	Mtnd5	sp|P11661|NU5M_RAT	sp|P11661|NU5M_RAT	>sp|P11661|NU5M_RAT NADH-ubiquinone oxidoreductase chain 5 OS=Rattus norvegicus OX=10116 GN=Mtnd5 PE=3 SV=3	1	1	1.8	68.617	0	0	0	7387300	13895000	0	5036000	7306600	4239000
F1LQ55	Non-specific lipid-transfer protein (EC 2.3.1.176) (Propanoyl-CoA C-acyltransferase) (SCP-chi) (SCPX) (Sterol carrier protein 2) (Sterol carrier protein X)	Scp2	tr|F1LQ55|F1LQ55_RAT;sp|P11915|NLTP_RAT;tr|A0A0G2KAC1|A0A0G2KAC1_RAT;tr|Q6QI48|Q6QI48_RAT	tr|F1LQ55|F1LQ55_RAT;sp|P11915|NLTP_RAT;tr|A0A0G2KAC1|A0A0G2KAC1_RAT;tr|Q6QI48|Q6QI48_RAT	>tr|F1LQ55|F1LQ55_RAT Non-specific lipid-transfer protein OS=Rattus norvegicus OX=10116 GN=Scp2 PE=1 SV=3;>sp|P11915|NLTP_RAT Non-specific lipid-transfer protein OS=Rattus norvegicus OX=10116 GN=Scp2 PE=1 SV=3;>tr|A0A0G2KAC1|A0A0G2KAC1_RAT Non-specific lip	2	2	3.5	58.787	0	3406700	0	0	0	0	0	0	0
P11951	Cytochrome c oxidase subunit 6C-2 (Cytochrome c oxidase polypeptide VIc-2)	Cox6c2	sp|P11951|CX6C2_RAT;sp|P11950|CX6C1_RAT	sp|P11951|CX6C2_RAT	>sp|P11951|CX6C2_RAT Cytochrome c oxidase subunit 6C-2 OS=Rattus norvegicus OX=10116 GN=Cox6c2 PE=1 SV=3	5	5	50	8.4548	36087000	32942000	34684000	55099000	138620000	38635000	44849000	33301000	46165000
P11980	Pyruvate kinase PKM (EC 2.7.1.40) (Pyruvate kinase muscle isozyme)	Pkm	sp|P11980|KPYM_RAT	sp|P11980|KPYM_RAT	>sp|P11980|KPYM_RAT Pyruvate kinase PKM OS=Rattus norvegicus OX=10116 GN=Pkm PE=1 SV=3	10	0	26	57.817	24918000	30716000	12637000	8917000	37312000	4255000	0	0	0
P12001	60S ribosomal protein L18	Rpl18	sp|P12001|RL18_RAT;tr|A0A0H2UHS7|A0A0H2UHS7_RAT	sp|P12001|RL18_RAT;tr|A0A0H2UHS7|A0A0H2UHS7_RAT	>sp|P12001|RL18_RAT 60S ribosomal protein L18 OS=Rattus norvegicus OX=10116 GN=Rpl18 PE=1 SV=2;>tr|A0A0H2UHS7|A0A0H2UHS7_RAT 60S ribosomal protein L18 OS=Rattus norvegicus OX=10116 GN=Rpl18 PE=1 SV=1	5	5	29.8	21.658	0	0	0	42808000	34362000	0	217280000	176650000	190870000
P12075	Cytochrome c oxidase subunit 5B, mitochondrial (Cytochrome c oxidase polypeptide Vb) (Cytochrome c oxidase subunit VIA*)	Cox5b	sp|P12075|COX5B_RAT	sp|P12075|COX5B_RAT	>sp|P12075|COX5B_RAT Cytochrome c oxidase subunit 5B, mitochondrial OS=Rattus norvegicus OX=10116 GN=Cox5b PE=1 SV=2	4	4	24.8	13.915	35388000	15901000	38029000	13547000	49194000	36086000	0	23534000	4962800
P12346	Serotransferrin (Transferrin) (Beta-1 metal-binding globulin) (Liver regeneration-related protein LRRG03) (Siderophilin)	Tf	sp|P12346|TRFE_RAT;CON__Q29443;CON__Q0IIK2	sp|P12346|TRFE_RAT	>sp|P12346|TRFE_RAT Serotransferrin OS=Rattus norvegicus OX=10116 GN=Tf PE=1 SV=3	36	1	52.3	76.394	48803000	40373000	52962000	32853000	85915000	47160000	29522000	36578000	23383000
Q4KLG5	Protein kinase, cAMP dependent regulatory, type II beta (cAMP-dependent protein kinase type II-beta regulatory subunit)	Prkar2b	tr|Q4KLG5|Q4KLG5_RAT;tr|A0A0G2K5G0|A0A0G2K5G0_RAT;sp|P12369|KAP3_RAT;sp|P12368|KAP2_RAT;tr|A0A0G2K405|A0A0G2K405_RAT	tr|Q4KLG5|Q4KLG5_RAT;tr|A0A0G2K5G0|A0A0G2K5G0_RAT;sp|P12369|KAP3_RAT	>tr|Q4KLG5|Q4KLG5_RAT Protein kinase, cAMP dependent regulatory, type II beta OS=Rattus norvegicus OX=10116 GN=Prkar2b PE=2 SV=1;>tr|A0A0G2K5G0|A0A0G2K5G0_RAT cAMP-dependent protein kinase type II-beta regulatory subunit OS=Rattus norvegicus OX=10116 GN=Pr	7	7	32.6	34.731	21666000	12030000	8046500	0	20352000	787870	0	0	0
P12711	Alcohol dehydrogenase class-3 (EC 1.1.1.1) (Alcohol dehydrogenase 2) (Alcohol dehydrogenase 5) (Alcohol dehydrogenase B2) (ADH-B2) (Alcohol dehydrogenase class-III) (Glutathione-dependent formaldehyde dehydrogenase) (FALDH) (FDH) (GSH-FDH) (EC 1.1.1.-) (S-(hydroxymethyl)glutathione dehydrogenase) (EC 1.1.1.284)	Adh5	sp|P12711|ADHX_RAT;tr|Q7TQ90|Q7TQ90_RAT	sp|P12711|ADHX_RAT;tr|Q7TQ90|Q7TQ90_RAT	>sp|P12711|ADHX_RAT Alcohol dehydrogenase class-3 OS=Rattus norvegicus OX=10116 GN=Adh5 PE=1 SV=2;>tr|Q7TQ90|Q7TQ90_RAT Alcohol dehydrogenase 5 OS=Rattus norvegicus OX=10116 GN=Adh4 PE=1 SV=1	2	2	8.6	39.575	0	0	0	0	0	0	3993900	6150600	4929500
G3V6I9	60S ribosomal protein L26 (RCG33968, isoform CRA_a)	Rpl26	tr|G3V6I9|G3V6I9_RAT;sp|P12749|RL26_RAT;tr|D4A1Z2|D4A1Z2_RAT;tr|D4AE42|D4AE42_RAT;tr|D3ZSF2|D3ZSF2_RAT;tr|M0R6L3|M0R6L3_RAT	tr|G3V6I9|G3V6I9_RAT;sp|P12749|RL26_RAT;tr|D4A1Z2|D4A1Z2_RAT	>tr|G3V6I9|G3V6I9_RAT 60S ribosomal protein L26 OS=Rattus norvegicus OX=10116 GN=Rpl26 PE=1 SV=1;>sp|P12749|RL26_RAT 60S ribosomal protein L26 OS=Rattus norvegicus OX=10116 GN=Rpl26 PE=1 SV=1;>tr|D4A1Z2|D4A1Z2_RAT KOW domain-containing protein OS=Rattus no	6	6	29	17.258	0	0	0	0	0	3817700	38301000	35387000	30585000
P12785	Fatty acid synthase (EC 2.3.1.85) (Type I FAS) [Includes: [Acyl-carrier-protein] S-acetyltransferase (EC 2.3.1.38); [Acyl-carrier-protein] S-malonyltransferase (EC 2.3.1.39); 3-oxoacyl-[acyl-carrier-protein] synthase (EC 2.3.1.41); 3-oxoacyl-[acyl-carrier-protein] reductase (EC 1.1.1.100); 3-hydroxyacyl-[acyl-carrier-protein] dehydratase (EC 4.2.1.59); Enoyl-[acyl-carrier-protein] reductase (EC 1…	Fasn	sp|P12785|FAS_RAT	sp|P12785|FAS_RAT	>sp|P12785|FAS_RAT Fatty acid synthase OS=Rattus norvegicus OX=10116 GN=Fasn PE=1 SV=3	26	26	14.9	272.65	0	0	0	34126000	9568400	0	33840000	64428000	35439000
A0A0H2UI07	Pyruvate kinase (EC 2.7.1.40)	Pklr	tr|A0A0H2UI07|A0A0H2UI07_RAT;sp|P12928|KPYR_RAT	tr|A0A0H2UI07|A0A0H2UI07_RAT;sp|P12928|KPYR_RAT	>tr|A0A0H2UI07|A0A0H2UI07_RAT Pyruvate kinase OS=Rattus norvegicus OX=10116 GN=Pklr PE=1 SV=1;>sp|P12928|KPYR_RAT Pyruvate kinase PKLR OS=Rattus norvegicus OX=10116 GN=Pklr PE=1 SV=2	18	17	39.8	60.393	9122400	8833000	8323400	99381000	27577000	0	81716000	117620000	61979000
P13086	Succinate--CoA ligase [ADP/GDP-forming] subunit alpha, mitochondrial (EC 6.2.1.4) (EC 6.2.1.5) (Succinyl-CoA synthetase subunit alpha) (SCS-alpha)	Suclg1	sp|P13086|SUCA_RAT;tr|A0A0H2UHE1|A0A0H2UHE1_RAT	sp|P13086|SUCA_RAT;tr|A0A0H2UHE1|A0A0H2UHE1_RAT	>sp|P13086|SUCA_RAT Succinate--CoA ligase [ADP/GDP-forming] subunit alpha, mitochondrial OS=Rattus norvegicus OX=10116 GN=Suclg1 PE=2 SV=2;>tr|A0A0H2UHE1|A0A0H2UHE1_RAT Succinate--CoA ligase [ADP/GDP-forming] subunit alpha, mitochondrial OS=Rattus norvegic	1	1	4.6	36.148	0	0	0	4182200	0	3152700	0	0	0
P13221	Aspartate aminotransferase, cytoplasmic (cAspAT) (EC 2.6.1.1) (EC 2.6.1.3) (Cysteine aminotransferase, cytoplasmic) (Cysteine transaminase, cytoplasmic) (cCAT) (Glutamate oxaloacetate transaminase 1) (Transaminase A)	Got1	sp|P13221|AATC_RAT	sp|P13221|AATC_RAT	>sp|P13221|AATC_RAT Aspartate aminotransferase, cytoplasmic OS=Rattus norvegicus OX=10116 GN=Got1 PE=1 SV=3	11	11	35.1	46.428	47582000	20329000	22761000	0	0	0	0	0	0
P13233	2',3'-cyclic-nucleotide 3'-phosphodiesterase (CNP) (CNPase) (EC 3.1.4.37)	Cnp	sp|P13233|CN37_RAT	sp|P13233|CN37_RAT	>sp|P13233|CN37_RAT 2,3-cyclic-nucleotide 3-phosphodiesterase OS=Rattus norvegicus OX=10116 GN=Cnp PE=1 SV=2	12	12	40.7	47.268	5058700	0	1384200	16019000	45621000	15786000	95708000	139030000	87069000
A0A0G2KAN7	Glutaminase (EC 3.5.1.2)	Gls	tr|A0A0G2KAN7|A0A0G2KAN7_RAT;tr|A0A0G2K1T0|A0A0G2K1T0_RAT;sp|P13264|GLSK_RAT	tr|A0A0G2KAN7|A0A0G2KAN7_RAT;tr|A0A0G2K1T0|A0A0G2K1T0_RAT;sp|P13264|GLSK_RAT	>tr|A0A0G2KAN7|A0A0G2KAN7_RAT Glutaminase OS=Rattus norvegicus OX=10116 GN=Gls PE=1 SV=1;>tr|A0A0G2K1T0|A0A0G2K1T0_RAT Glutaminase OS=Rattus norvegicus OX=10116 GN=Gls PE=1 SV=1;>sp|P13264|GLSK_RAT Glutaminase kidney isoform, mitochondrial OS=Rattus norveg	1	1	2.5	65.838	0	0	0	0	1537900	0	0	0	0
G3V9U2	3-ketoacyl-CoA thiolase, mitochondrial (Acetyl-Coenzyme A acyltransferase 2 (Mitochondrial 3-oxoacyl-Coenzyme A thiolase), isoform CRA_f)	Acaa2	tr|G3V9U2|G3V9U2_RAT;sp|P13437|THIM_RAT;tr|A0A0G2K642|A0A0G2K642_RAT	tr|G3V9U2|G3V9U2_RAT;sp|P13437|THIM_RAT;tr|A0A0G2K642|A0A0G2K642_RAT	>tr|G3V9U2|G3V9U2_RAT 3-ketoacyl-CoA thiolase, mitochondrial OS=Rattus norvegicus OX=10116 GN=Acaa2 PE=1 SV=3;>sp|P13437|THIM_RAT 3-ketoacyl-CoA thiolase, mitochondrial OS=Rattus norvegicus OX=10116 GN=Acaa2 PE=1 SV=1;>tr|A0A0G2K642|A0A0G2K642_RAT 3-ketoac	6	6	22.2	41.885	1136800	2351800	1907600	2749300	9739600	3701700	0	0	0
Q6PDV6	40S ribosomal protein S14 (RCG46686, isoform CRA_a) (RCG63012) (Rps14 protein)	LOC100911847	tr|Q6PDV6|Q6PDV6_RAT;sp|P13471|RS14_RAT;tr|F1MA00|F1MA00_RAT;tr|D4A290|D4A290_RAT	tr|Q6PDV6|Q6PDV6_RAT;sp|P13471|RS14_RAT	>tr|Q6PDV6|Q6PDV6_RAT 40S ribosomal protein S14 OS=Rattus norvegicus OX=10116 GN=LOC100911847 PE=1 SV=1;>sp|P13471|RS14_RAT 40S ribosomal protein S14 OS=Rattus norvegicus OX=10116 GN=Rps14 PE=2 SV=3	3	3	29.1	16.273	0	0	0	11468000	3536300	0	58708000	71061000	62999000
Q5M9H4	Sodium/potassium-transporting ATPase subunit beta	Atp1b2	tr|Q5M9H4|Q5M9H4_RAT;sp|P13638|AT1B2_RAT	tr|Q5M9H4|Q5M9H4_RAT;sp|P13638|AT1B2_RAT	>tr|Q5M9H4|Q5M9H4_RAT Sodium/potassium-transporting ATPase subunit beta OS=Rattus norvegicus OX=10116 GN=Atp1b2 PE=1 SV=1;>sp|P13638|AT1B2_RAT Sodium/potassium-transporting ATPase subunit beta-2 OS=Rattus norvegicus OX=10116 GN=Atp1b2 PE=1 SV=1	6	6	16.2	33.398	0	0	0	43176000	95372000	7335300	92396000	80988000	99648000
A0A096MK73	Stathmin (Fragment)	Stmn1	tr|A0A096MK73|A0A096MK73_RAT;sp|P13668|STMN1_RAT;sp|P21818|STMN2_RAT	tr|A0A096MK73|A0A096MK73_RAT;sp|P13668|STMN1_RAT;sp|P21818|STMN2_RAT	>tr|A0A096MK73|A0A096MK73_RAT Stathmin (Fragment) OS=Rattus norvegicus OX=10116 GN=Stmn1 PE=1 SV=1;>sp|P13668|STMN1_RAT Stathmin OS=Rattus norvegicus OX=10116 GN=Stmn1 PE=1 SV=2;>sp|P21818|STMN2_RAT Stathmin-2 OS=Rattus norvegicus OX=10116 GN=Stmn2 PE=1 SV	2	2	17.5	14.637	2058700	1595800	20132000	0	0	0	0	0	0
P13676	Acylamino-acid-releasing enzyme (AARE) (EC 3.4.19.1) (Acyl-peptide hydrolase) (APH) (Acylaminoacyl-peptidase)	Apeh	sp|P13676|ACPH_RAT;tr|G3V9E4|G3V9E4_RAT	sp|P13676|ACPH_RAT;tr|G3V9E4|G3V9E4_RAT	>sp|P13676|ACPH_RAT Acylamino-acid-releasing enzyme OS=Rattus norvegicus OX=10116 GN=Apeh PE=1 SV=1;>tr|G3V9E4|G3V9E4_RAT Acyl-peptide hydrolase OS=Rattus norvegicus OX=10116 GN=Apeh PE=1 SV=1	24	24	49.3	81.383	0	0	0	2245700	46832000	0	365930000	421880000	456640000
F1LQQ1	Malic enzyme	Me1	tr|F1LQQ1|F1LQQ1_RAT;tr|A0A0G2K1S6|A0A0G2K1S6_RAT;sp|P13697|MAOX_RAT	tr|F1LQQ1|F1LQQ1_RAT;tr|A0A0G2K1S6|A0A0G2K1S6_RAT;sp|P13697|MAOX_RAT	>tr|F1LQQ1|F1LQQ1_RAT Malic enzyme OS=Rattus norvegicus OX=10116 GN=Me1 PE=1 SV=3;>tr|A0A0G2K1S6|A0A0G2K1S6_RAT Malic enzyme OS=Rattus norvegicus OX=10116 GN=Me1 PE=1 SV=1;>sp|P13697|MAOX_RAT NADP-dependent malic enzyme OS=Rattus norvegicus OX=10116 GN=Me1	1	1	3.6	54.963	1793500	1795000	1895200	0	0	0	0	0	0
P13803	Electron transfer flavoprotein subunit alpha, mitochondrial (Alpha-ETF)	Etfa	sp|P13803|ETFA_RAT	sp|P13803|ETFA_RAT	>sp|P13803|ETFA_RAT Electron transfer flavoprotein subunit alpha, mitochondrial OS=Rattus norvegicus OX=10116 GN=Etfa PE=1 SV=4	8	8	34.2	34.951	12390000	11665000	9665600	12255000	30660000	6335000	7751500	5502100	4045300
P13832	Myosin regulatory light chain RLC-A (Myosin RLC-A) (Myosin regulatory light chain 2-A, smooth muscle isoform)	Rlc-a	sp|P13832|MRLCA_RAT	sp|P13832|MRLCA_RAT	>sp|P13832|MRLCA_RAT Myosin regulatory light chain RLC-A OS=Rattus norvegicus OX=10116 GN=Rlc-a PE=2 SV=2	10	3	62.2	19.895	6811000000	6397100000	6341400000	351910000	1251400000	452050000	11754000	9583500	9000200
P13838	Leukosialin (Leukocyte sialoglycoprotein) (Sialophorin) (W3/13 antigen) (CD antigen CD43) [Cleaved into: CD43 cytoplasmic tail (CD43-ct) (CD43ct)] (Fragment)	Spn	sp|P13838|LEUK_RAT;tr|R9PXZ7|R9PXZ7_RAT	sp|P13838|LEUK_RAT;tr|R9PXZ7|R9PXZ7_RAT	>sp|P13838|LEUK_RAT Leukosialin (Fragment) OS=Rattus norvegicus OX=10116 GN=Spn PE=1 SV=1;>tr|R9PXZ7|R9PXZ7_RAT Leukosialin OS=Rattus norvegicus OX=10116 GN=Spn PE=1 SV=2	6	6	23.5	38.425	131210000	141090000	101270000	5212300	6532000	1054600	0	993800	0
P13852	Major prion protein (PrP) (CD antigen CD230)	Prnp	sp|P13852|PRIO_RAT	sp|P13852|PRIO_RAT	>sp|P13852|PRIO_RAT Major prion protein OS=Rattus norvegicus OX=10116 GN=Prnp PE=1 SV=2	1	1	4.7	27.804	0	0	0	0	11209000	0	22958000	24701000	0
P14046	Alpha-1-inhibitor 3 (Alpha-1-inhibitor 3 variant II) (Alpha-1-inhibitor III)	A1i3	sp|P14046|A1I3_RAT;tr|D4AA52|D4AA52_RAT;tr|A0A0G2K926|A0A0G2K926_RAT;sp|P06238|A2MG_RAT	sp|P14046|A1I3_RAT;tr|D4AA52|D4AA52_RAT;tr|A0A0G2K926|A0A0G2K926_RAT	>sp|P14046|A1I3_RAT Alpha-1-inhibitor 3 OS=Rattus norvegicus OX=10116 GN=A1i3 PE=1 SV=1;>tr|D4AA52|D4AA52_RAT Murinoglobulin-1 OS=Rattus norvegicus OX=10116 GN=LOC297568 PE=1 SV=3;>tr|A0A0G2K926|A0A0G2K926_RAT Murinoglobulin-1 OS=Rattus norvegicus OX=10116	48	16	40.1	163.77	1393100000	1480100000	1271000000	790080000	1300700000	701300000	29061000	34732000	29541000
Q5FVS2	Kallikrein B, plasma 1 (Plasma kallikrein) (RCG59057, isoform CRA_a)	Klkb1	tr|Q5FVS2|Q5FVS2_RAT;sp|P14272|KLKB1_RAT	tr|Q5FVS2|Q5FVS2_RAT;sp|P14272|KLKB1_RAT	>tr|Q5FVS2|Q5FVS2_RAT Kallikrein B, plasma 1 OS=Rattus norvegicus OX=10116 GN=Klkb1 PE=1 SV=1;>sp|P14272|KLKB1_RAT Plasma kallikrein OS=Rattus norvegicus OX=10116 GN=Klkb1 PE=1 SV=1	3	3	5.6	71.282	0	0	0	0	0	13039000	0	0	0
P14408	Fumarate hydratase, mitochondrial (Fumarase) (EC 4.2.1.2)	Fh	sp|P14408|FUMH_RAT	sp|P14408|FUMH_RAT	>sp|P14408|FUMH_RAT Fumarate hydratase, mitochondrial OS=Rattus norvegicus OX=10116 GN=Fh PE=1 SV=2	11	11	27	54.464	93288000	81584000	81262000	10758000	31851000	0	16858000	13798000	16406000
P14423	Phospholipase A2, membrane associated (EC 3.1.1.4) (GIIC sPLA2) (Group IIA phospholipase A2) (Phosphatidylcholine 2-acylhydrolase 2A)	Pla2g2a	sp|P14423|PA2GA_RAT	sp|P14423|PA2GA_RAT	>sp|P14423|PA2GA_RAT Phospholipase A2, membrane associated OS=Rattus norvegicus OX=10116 GN=Pla2g2a PE=1 SV=2	6	6	43.2	16.294	67541000	112720000	147000000	472070000	1013100000	700570000	0	0	0
P14480	Fibrinogen beta chain (Liver regeneration-related protein LRRG036/LRRG043/LRRG189) [Cleaved into: Fibrinopeptide B; Fibrinogen beta chain]	Fgb	sp|P14480|FIBB_RAT	sp|P14480|FIBB_RAT	>sp|P14480|FIBB_RAT Fibrinogen beta chain OS=Rattus norvegicus OX=10116 GN=Fgb PE=1 SV=4	44	40	77.2	54.235	812190000	712460000	638730000	1499600000	5631500000	46031000000	70661000	35419000	14958000
P14562	Lysosome-associated membrane glycoprotein 1 (LAMP-1) (Lysosome-associated membrane protein 1) (120 kDa lysosomal membrane glycoprotein) (LGP-120) (CD107 antigen-like family member A) (CD antigen CD107a)	Lamp1	sp|P14562|LAMP1_RAT;tr|A0A0U1RRS9|A0A0U1RRS9_RAT	sp|P14562|LAMP1_RAT	>sp|P14562|LAMP1_RAT Lysosome-associated membrane glycoprotein 1 OS=Rattus norvegicus OX=10116 GN=Lamp1 PE=1 SV=1	7	7	15.7	43.969	604330000	260770000	541330000	34031000	116730000	10250000	0	1780100	0
P14630	Apolipoprotein M (Apo-M) (ApoM) (Protein Px)	Apom	sp|P14630|APOM_RAT	sp|P14630|APOM_RAT	>sp|P14630|APOM_RAT Apolipoprotein M OS=Rattus norvegicus OX=10116 GN=Apom PE=1 SV=2	4	4	20.5	21.512	3549900	3340700	3754300	109320000	29332000	11402000	0	0	0
P14659	Heat shock-related 70 kDa protein 2 (Heat shock protein 70.2) (Testis-specific heat shock protein-related) (HST)	Hspa2	sp|P14659|HSP72_RAT;tr|A0A0G2JUT0|A0A0G2JUT0_RAT	sp|P14659|HSP72_RAT;tr|A0A0G2JUT0|A0A0G2JUT0_RAT	>sp|P14659|HSP72_RAT Heat shock-related 70 kDa protein 2 OS=Rattus norvegicus OX=10116 GN=Hspa2 PE=1 SV=2;>tr|A0A0G2JUT0|A0A0G2JUT0_RAT Heat shock-related 70 kDa protein 2 OS=Rattus norvegicus OX=10116 GN=Hspa2 PE=1 SV=1	18	6	31.9	69.641	34654000	53713000	43999000	0	1102500	0	0	0	0
Q66HH8	Annexin	Anxa5	tr|Q66HH8|Q66HH8_RAT;sp|P14668|ANXA5_RAT	tr|Q66HH8|Q66HH8_RAT;sp|P14668|ANXA5_RAT	>tr|Q66HH8|Q66HH8_RAT Annexin OS=Rattus norvegicus OX=10116 GN=Anxa5 PE=1 SV=1;>sp|P14668|ANXA5_RAT Annexin A5 OS=Rattus norvegicus OX=10116 GN=Anxa5 PE=1 SV=3	2	2	8.8	35.772	1343100	0	3094500	0	0	0	0	0	0
P14841	Cystatin-C (Cystatin-3)	Cst3	sp|P14841|CYTC_RAT	sp|P14841|CYTC_RAT	>sp|P14841|CYTC_RAT Cystatin-C OS=Rattus norvegicus OX=10116 GN=Cst3 PE=1 SV=2	2	2	20	15.437	17929000	15776000	13344000	0	3012900	0	0	0	0
P14942	Glutathione S-transferase alpha-4 (EC 2.5.1.18) (GST 8-8) (GST A4-4) (GST K) (Glutathione S-transferase Yk) (GST Yk)	Gsta4	sp|P14942|GSTA4_RAT	sp|P14942|GSTA4_RAT	>sp|P14942|GSTA4_RAT Glutathione S-transferase alpha-4 OS=Rattus norvegicus OX=10116 GN=Gsta4 PE=1 SV=2	7	6	34.7	25.51	12997000	9244000	0	23279000	0	0	28845000	57298000	90402000
P15178	Aspartate--tRNA ligase, cytoplasmic (EC 6.1.1.12) (Aspartyl-tRNA synthetase) (AspRS)	Dars1	sp|P15178|SYDC_RAT	sp|P15178|SYDC_RAT	>sp|P15178|SYDC_RAT Aspartate--tRNA ligase, cytoplasmic OS=Rattus norvegicus OX=10116 GN=Dars1 PE=1 SV=1	14	14	28.9	57.126	0	0	0	27253000	47054000	0	42973000	27305000	27472000
P15205	Microtubule-associated protein 1B (MAP-1B) (Neuraxin) [Cleaved into: MAP1B heavy chain; MAP1 light chain LC1]	Map1b	sp|P15205|MAP1B_RAT	sp|P15205|MAP1B_RAT	>sp|P15205|MAP1B_RAT Microtubule-associated protein 1B OS=Rattus norvegicus OX=10116 GN=Map1b PE=1 SV=3	2	2	1.1	269.64	6238700	1170500	1383200	0	0	0	0	0	0
P15384	Potassium voltage-gated channel subfamily A member 3 (RCK3) (RGK5) (Voltage-gated potassium channel subunit Kv1.3) (Voltage-gated potassium channel subunit Kv3)	Kcna3	sp|P15384|KCNA3_RAT;tr|F1LQV8|F1LQV8_RAT;sp|Q8R523|KCNG3_RAT;sp|P10499|KCNA1_RAT;sp|P63142|KCNA2_RAT;tr|D3ZRW4|D3ZRW4_RAT;tr|G3V8L6|G3V8L6_RAT;sp|P17659|KCNA6_RAT;sp|P19024|KCNA5_RAT;tr|G3V6L7|G3V6L7_RAT;sp|P15385|KCNA4_RAT	sp|P15384|KCNA3_RAT	>sp|P15384|KCNA3_RAT Potassium voltage-gated channel subfamily A member 3 OS=Rattus norvegicus OX=10116 GN=Kcna3 PE=1 SV=2	5	5	14.1	58.424	4528700	3389900	6152300	0	20795000	8691200	0	0	0
D3ZW75	Sodium channel protein	Scn4a	tr|D3ZW75|D3ZW75_RAT;sp|P15390|SCN4A_RAT	tr|D3ZW75|D3ZW75_RAT;sp|P15390|SCN4A_RAT	>tr|D3ZW75|D3ZW75_RAT Sodium channel protein OS=Rattus norvegicus OX=10116 GN=Scn4a PE=1 SV=2;>sp|P15390|SCN4A_RAT Sodium channel protein type 4 subunit alpha OS=Rattus norvegicus OX=10116 GN=Scn4a PE=1 SV=1	1	1	0.5	208.79	0	9651700	10684000	0	0	0	0	0	0
A0A0G2K4Q9	Insulin-like growth factor-binding protein 3	Igfbp3	tr|A0A0G2K4Q9|A0A0G2K4Q9_RAT;sp|P15473|IBP3_RAT	tr|A0A0G2K4Q9|A0A0G2K4Q9_RAT;sp|P15473|IBP3_RAT	>tr|A0A0G2K4Q9|A0A0G2K4Q9_RAT Insulin-like growth factor-binding protein 3 OS=Rattus norvegicus OX=10116 GN=Igfbp3 PE=1 SV=1;>sp|P15473|IBP3_RAT Insulin-like growth factor-binding protein 3 OS=Rattus norvegicus OX=10116 GN=Igfbp3 PE=1 SV=2	2	2	8.3	31.607	0	0	0	0	0	16502000	0	0	0
P15650	Long-chain specific acyl-CoA dehydrogenase, mitochondrial (LCAD) (EC 1.3.8.8)	Acadl	sp|P15650|ACADL_RAT	sp|P15650|ACADL_RAT	>sp|P15650|ACADL_RAT Long-chain specific acyl-CoA dehydrogenase, mitochondrial OS=Rattus norvegicus OX=10116 GN=Acadl PE=1 SV=1	9	9	26.5	47.872	6924500	17301000	29825000	3972900	36200000	0	5215600	25578000	11333000
M0RDX2	Amyloid-like protein 2	Aplp2	tr|M0RDX2|M0RDX2_RAT;tr|M0RBX7|M0RBX7_RAT;sp|P15943|APLP2_RAT	tr|M0RDX2|M0RDX2_RAT;tr|M0RBX7|M0RBX7_RAT;sp|P15943|APLP2_RAT	>tr|M0RDX2|M0RDX2_RAT Amyloid-like protein 2 OS=Rattus norvegicus OX=10116 GN=Aplp2 PE=1 SV=2;>tr|M0RBX7|M0RBX7_RAT Amyloid-like protein 2 OS=Rattus norvegicus OX=10116 GN=Aplp2 PE=1 SV=2;>sp|P15943|APLP2_RAT Amyloid-like protein 2 OS=Rattus norvegicus OX=	4	4	7.7	81.954	18125000	16078000	14702000	0	0	0	0	0	0
P15978	Class I histocompatibility antigen, Non-RT1.A alpha-1 chain	RT1-Aw2	sp|P15978|HA11_RAT	sp|P15978|HA11_RAT	>sp|P15978|HA11_RAT Class I histocompatibility antigen, Non-RT1.A alpha-1 chain OS=Rattus norvegicus OX=10116 GN=RT1-Aw2 PE=1 SV=1	8	0	22.3	36.57	0	12152000	15844000	0	11331000	17733000	0	9984200	0
P15999	ATP synthase subunit alpha, mitochondrial (ATP synthase F1 subunit alpha)	Atp5f1a	sp|P15999|ATPA_RAT;tr|F1LP05|F1LP05_RAT;tr|A0A0G2K099|A0A0G2K099_RAT	sp|P15999|ATPA_RAT;tr|F1LP05|F1LP05_RAT;tr|A0A0G2K099|A0A0G2K099_RAT	>sp|P15999|ATPA_RAT ATP synthase subunit alpha, mitochondrial OS=Rattus norvegicus OX=10116 GN=Atp5f1a PE=1 SV=2;>tr|F1LP05|F1LP05_RAT ATP synthase subunit alpha OS=Rattus norvegicus OX=10116 GN=Atp5f1a PE=1 SV=1;>tr|A0A0G2K099|A0A0G2K099_RAT ATP synthase	25	25	54.6	59.753	1121100000	893510000	776600000	498980000	1151000000	378420000	458870000	578560000	447740000
P16086	Spectrin alpha chain, non-erythrocytic 1 (Alpha-II spectrin) (Fodrin alpha chain)	Sptan1	sp|P16086|SPTN1_RAT;tr|A0A0G2K1E7|A0A0G2K1E7_RAT	sp|P16086|SPTN1_RAT;tr|A0A0G2K1E7|A0A0G2K1E7_RAT	>sp|P16086|SPTN1_RAT Spectrin alpha chain, non-erythrocytic 1 OS=Rattus norvegicus OX=10116 GN=Sptan1 PE=1 SV=2;>tr|A0A0G2K1E7|A0A0G2K1E7_RAT Spectrin alpha chain, non-erythrocytic 1 OS=Rattus norvegicus OX=10116 GN=Sptan1 PE=1 SV=1	145	0	65.7	284.63	986610	0	8682100	0	0	0	0	0	0
P16228	Cathepsin E (EC 3.4.23.34)	Ctse	sp|P16228|CATE_RAT	sp|P16228|CATE_RAT	>sp|P16228|CATE_RAT Cathepsin E OS=Rattus norvegicus OX=10116 GN=Ctse PE=1 SV=3	5	5	11.8	43.021	0	0	0	29622000	8330500	1378700	43144000	132330000	131740000
P16296	Coagulation factor IX (EC 3.4.21.22) (Christmas factor) [Cleaved into: Coagulation factor IXa light chain; Coagulation factor IXa heavy chain]	F9	sp|P16296|FA9_RAT	sp|P16296|FA9_RAT	>sp|P16296|FA9_RAT Coagulation factor IX OS=Rattus norvegicus OX=10116 GN=F9 PE=2 SV=2	4	4	10.6	51.808	4151000	3565000	5248800	0	0	0	0	0	0
P16391	RT1 class I histocompatibility antigen, AA alpha chain		sp|P16391|HA12_RAT	sp|P16391|HA12_RAT	>sp|P16391|HA12_RAT RT1 class I histocompatibility antigen, AA alpha chain OS=Rattus norvegicus OX=10116 PE=1 SV=2	16	5	37.5	41.83	1636000000	1490100000	1642600000	348800000	561410000	150210000	302780000	443420000	307120000
P16409	Myosin light chain 3 (Myosin alkali light chain 1, ventricular) (MLClV) (Myosin light chain 1, slow-twitch muscle B/ventricular isoform) (MLC1SB) (Ventricular myosin light chain 1) (rVMLC1)	Myl3	sp|P16409|MYL3_RAT;sp|P02600|MYL1_RAT	sp|P16409|MYL3_RAT;sp|P02600|MYL1_RAT	>sp|P16409|MYL3_RAT Myosin light chain 3 OS=Rattus norvegicus OX=10116 GN=Myl3 PE=1 SV=2;>sp|P02600|MYL1_RAT Myosin light chain 1/3, skeletal muscle isoform OS=Rattus norvegicus OX=10116 GN=Myl1 PE=1 SV=2	3	2	12	22.156	268890000	231050000	202640000	25455000	11016000	0	0	0	0
R9PXS4	Phosphatidylinositol transfer protein alpha isoform	Pitpna	tr|R9PXS4|R9PXS4_RAT;sp|P53812|PIPNB_RAT;sp|P16446|PIPNA_RAT;tr|D3ZCD4|D3ZCD4_RAT	tr|R9PXS4|R9PXS4_RAT;sp|P53812|PIPNB_RAT;sp|P16446|PIPNA_RAT;tr|D3ZCD4|D3ZCD4_RAT	>tr|R9PXS4|R9PXS4_RAT Phosphatidylinositol transfer protein alpha isoform OS=Rattus norvegicus OX=10116 GN=Pitpna PE=1 SV=1;>sp|P53812|PIPNB_RAT Phosphatidylinositol transfer protein beta isoform OS=Rattus norvegicus OX=10116 GN=Pitpnb PE=1 SV=2;>sp|P16446	1	1	3	31.851	3914300	0	0	0	0	0	3941300	3319800	2074900
P16573	Carcinoembryonic antigen-related cell adhesion molecule 1 (ATP-dependent taurocolate-carrier protein) (Cell-CAM 105) (C-CAM 105) (Ecto-ATPase) (GP110) (pp120) (CD antigen CD66a)	Ceacam1	sp|P16573|CEAM1_RAT;tr|Q9JHL6|Q9JHL6_RAT;tr|Q9JHL7|Q9JHL7_RAT	sp|P16573|CEAM1_RAT;tr|Q9JHL6|Q9JHL6_RAT;tr|Q9JHL7|Q9JHL7_RAT	>sp|P16573|CEAM1_RAT Carcinoembryonic antigen-related cell adhesion molecule 1 OS=Rattus norvegicus OX=10116 GN=Ceacam1 PE=1 SV=4;>tr|Q9JHL6|Q9JHL6_RAT Carcinoembryonic antigen-related cell adhesion molecule 1 OS=Rattus norvegicus OX=10116 GN=Ceacam1 PE=1	9	9	25.4	57.409	134030000	207250000	226340000	0	57472000	11393000	0	0	0
P16617	Phosphoglycerate kinase 1 (EC 2.7.2.3)	Pgk1	sp|P16617|PGK1_RAT;tr|M0R6Y8|M0R6Y8_RAT;tr|Q5XIV1|Q5XIV1_RAT;tr|A0A096MJL6|A0A096MJL6_RAT	sp|P16617|PGK1_RAT;tr|M0R6Y8|M0R6Y8_RAT	>sp|P16617|PGK1_RAT Phosphoglycerate kinase 1 OS=Rattus norvegicus OX=10116 GN=Pgk1 PE=1 SV=2;>tr|M0R6Y8|M0R6Y8_RAT Phosphoglycerate kinase OS=Rattus norvegicus OX=10116 GN=RGD1560402 PE=3 SV=1	18	18	55.4	44.538	228260000	159170000	191700000	1464900	5034400	4230300	26222000	16485000	30591000
G3V9G4	ATP-citrate synthase (EC 2.3.3.8) (ATP-citrate (pro-S-)-lyase) (Citrate cleavage enzyme)	Acly	tr|G3V9G4|G3V9G4_RAT;tr|A0A0G2K5E7|A0A0G2K5E7_RAT;sp|P16638|ACLY_RAT;tr|G3V888|G3V888_RAT	tr|G3V9G4|G3V9G4_RAT;tr|A0A0G2K5E7|A0A0G2K5E7_RAT;sp|P16638|ACLY_RAT;tr|G3V888|G3V888_RAT	>tr|G3V9G4|G3V9G4_RAT ATP-citrate synthase OS=Rattus norvegicus OX=10116 GN=Acly PE=1 SV=1;>tr|A0A0G2K5E7|A0A0G2K5E7_RAT ATP-citrate synthase OS=Rattus norvegicus OX=10116 GN=Acly PE=1 SV=1;>sp|P16638|ACLY_RAT ATP-citrate synthase OS=Rattus norvegicus OX=1	17	17	19.1	119.71	0	0	0	59538000	20543000	0	34412000	37213000	31176000
P16970	ATP-binding cassette sub-family D member 3 (70 kDa peroxisomal membrane protein) (PMP70)	Abcd3	sp|P16970|ABCD3_RAT	sp|P16970|ABCD3_RAT	>sp|P16970|ABCD3_RAT ATP-binding cassette sub-family D member 3 OS=Rattus norvegicus OX=10116 GN=Abcd3 PE=1 SV=3	1	1	2.1	75.315	0	0	0	0	3613300	0	0	0	0
P17046	Lysosome-associated membrane glycoprotein 2 (LAMP-2) (Lysosome-associated membrane protein 2) (CD107 antigen-like family member B) (LGP-110) (LGP-96) (Lysosomal membrane glycoprotein type B) (LGP-B) (CD antigen CD107b)	Lamp2	sp|P17046|LAMP2_RAT	sp|P17046|LAMP2_RAT	>sp|P17046|LAMP2_RAT Lysosome-associated membrane glycoprotein 2 OS=Rattus norvegicus OX=10116 GN=Lamp2 PE=1 SV=3	3	3	6.3	45.155	162080000	24160000	35545000	4321500	6098900	0	0	0	0
D4A6G6	40S ribosomal protein S19	LOC100362339	tr|D4A6G6|D4A6G6_RAT;sp|P17074|RS19_RAT;tr|A0A0H2UI38|A0A0H2UI38_RAT;tr|F1M8C7|F1M8C7_RAT;tr|D3ZGN8|D3ZGN8_RAT;tr|F1M764|F1M764_RAT;tr|D3ZSH6|D3ZSH6_RAT;tr|D3ZUD7|D3ZUD7_RAT;tr|F1LYF3|F1LYF3_RAT	tr|D4A6G6|D4A6G6_RAT;sp|P17074|RS19_RAT;tr|A0A0H2UI38|A0A0H2UI38_RAT;tr|F1M8C7|F1M8C7_RAT;tr|D3ZGN8|D3ZGN8_RAT;tr|F1M764|F1M764_RAT;tr|D3ZSH6|D3ZSH6_RAT;tr|D3ZUD7|D3ZUD7_RAT	>tr|D4A6G6|D4A6G6_RAT 40S ribosomal protein S19 OS=Rattus norvegicus OX=10116 GN=LOC100362339 PE=3 SV=1;>sp|P17074|RS19_RAT 40S ribosomal protein S19 OS=Rattus norvegicus OX=10116 GN=Rps19 PE=2 SV=3;>tr|A0A0H2UI38|A0A0H2UI38_RAT 40S ribosomal protein S19 O	6	6	34.5	16.117	0	0	0	0	4187900	0	11270000	42829000	12142000
A0A0G2JXD0	60S ribosomal protein L9	LOC103692829	tr|A0A0G2JXD0|A0A0G2JXD0_RAT;sp|P17077|RL9_RAT;tr|M0RBD4|M0RBD4_RAT;tr|M0R5Y8|M0R5Y8_RAT;tr|F1M7A9|F1M7A9_RAT;tr|A0A0G2JX41|A0A0G2JX41_RAT;tr|M0R6B4|M0R6B4_RAT	tr|A0A0G2JXD0|A0A0G2JXD0_RAT;sp|P17077|RL9_RAT;tr|M0RBD4|M0RBD4_RAT;tr|M0R5Y8|M0R5Y8_RAT;tr|F1M7A9|F1M7A9_RAT;tr|A0A0G2JX41|A0A0G2JX41_RAT	>tr|A0A0G2JXD0|A0A0G2JXD0_RAT 60S ribosomal protein L9 OS=Rattus norvegicus OX=10116 GN=LOC103692829 PE=3 SV=1;>sp|P17077|RL9_RAT 60S ribosomal protein L9 OS=Rattus norvegicus OX=10116 GN=Rpl9 PE=1 SV=1;>tr|M0RBD4|M0RBD4_RAT 60S ribosomal protein L9 OS=Rat	6	6	47.3	21.424	0	0	0	3324100	5980400	0	29841000	40857000	40588000
P17078	60S ribosomal protein L35	Rpl35	sp|P17078|RL35_RAT;tr|F1M6G3|F1M6G3_RAT;tr|D3ZN79|D3ZN79_RAT;tr|A0A0G2JY60|A0A0G2JY60_RAT;tr|D3ZTG8|D3ZTG8_RAT;tr|D3ZB50|D3ZB50_RAT;tr|D3Z942|D3Z942_RAT	sp|P17078|RL35_RAT;tr|F1M6G3|F1M6G3_RAT;tr|D3ZN79|D3ZN79_RAT	>sp|P17078|RL35_RAT 60S ribosomal protein L35 OS=Rattus norvegicus OX=10116 GN=Rpl35 PE=1 SV=3;>tr|F1M6G3|F1M6G3_RAT 60S ribosomal protein L35 OS=Rattus norvegicus OX=10116 PE=3 SV=1;>tr|D3ZN79|D3ZN79_RAT 60S ribosomal protein L35 OS=Rattus norvegicus OX=1	3	3	21.1	14.552	0	0	0	0	0	0	17866000	34133000	30887000
P17220	Proteasome subunit alpha type-2 (Macropain subunit C3) (Multicatalytic endopeptidase complex subunit C3) (Proteasome component C3)	Psma2	sp|P17220|PSA2_RAT	sp|P17220|PSA2_RAT	>sp|P17220|PSA2_RAT Proteasome subunit alpha type-2 OS=Rattus norvegicus OX=10116 GN=Psma2 PE=1 SV=3	9	9	49.1	25.926	46970000	42750000	11068000	17347000	3949000	0	144810000	173430000	137830000
P17246	Transforming growth factor beta-1 proprotein [Cleaved into: Latency-associated peptide (LAP); Transforming growth factor beta-1 (TGF-beta-1)]	Tgfb1	sp|P17246|TGFB1_RAT	sp|P17246|TGFB1_RAT	>sp|P17246|TGFB1_RAT Transforming growth factor beta-1 proprotein OS=Rattus norvegicus OX=10116 GN=Tgfb1 PE=1 SV=1	8	8	33.1	44.328	127840000	89207000	103840000	14172000	162700000	50184000	0	0	0
A0A0G2JY31	Alpha-1-antiproteinase (RCG20666)	Serpina1	tr|A0A0G2JY31|A0A0G2JY31_RAT;sp|P17475|A1AT_RAT;tr|A0A0G2JZ73|A0A0G2JZ73_RAT	tr|A0A0G2JY31|A0A0G2JY31_RAT;sp|P17475|A1AT_RAT;tr|A0A0G2JZ73|A0A0G2JZ73_RAT	>tr|A0A0G2JY31|A0A0G2JY31_RAT Alpha-1-antiproteinase OS=Rattus norvegicus OX=10116 GN=Serpina1 PE=1 SV=1;>sp|P17475|A1AT_RAT Alpha-1-antiproteinase OS=Rattus norvegicus OX=10116 GN=Serpina1 PE=1 SV=2;>tr|A0A0G2JZ73|A0A0G2JZ73_RAT Alpha-1-antiproteinase OS=	16	16	40.6	46.121	2564400000	2449900000	1704100000	104200000	172360000	131490000	2714500	0	0
Q642E2	60S ribosomal protein L28	Rpl28	tr|Q642E2|Q642E2_RAT;tr|D3ZJD3|D3ZJD3_RAT;sp|P17702|RL28_RAT;tr|A0A0G2K8E0|A0A0G2K8E0_RAT;tr|D3ZEI0|D3ZEI0_RAT;tr|Q6TUD7|Q6TUD7_RAT	tr|Q642E2|Q642E2_RAT;tr|D3ZJD3|D3ZJD3_RAT;sp|P17702|RL28_RAT;tr|A0A0G2K8E0|A0A0G2K8E0_RAT;tr|D3ZEI0|D3ZEI0_RAT	>tr|Q642E2|Q642E2_RAT 60S ribosomal protein L28 OS=Rattus norvegicus OX=10116 GN=Rpl28 PE=2 SV=1;>tr|D3ZJD3|D3ZJD3_RAT 60S ribosomal protein L28 OS=Rattus norvegicus OX=10116 PE=3 SV=1;>sp|P17702|RL28_RAT 60S ribosomal protein L28 OS=Rattus norvegicus OX=1	4	4	25.5	15.733	0	0	0	0	2957400	0	11812000	18988000	17077000
P17764	Acetyl-CoA acetyltransferase, mitochondrial (EC 2.3.1.9) (Acetoacetyl-CoA thiolase)	Acat1	sp|P17764|THIL_RAT	sp|P17764|THIL_RAT	>sp|P17764|THIL_RAT Acetyl-CoA acetyltransferase, mitochondrial OS=Rattus norvegicus OX=10116 GN=Acat1 PE=1 SV=1	10	10	37.3	44.695	38652000	47054000	53084000	7365100	59524000	22691000	25142000	24550000	22023000
P18163	Long-chain-fatty-acid--CoA ligase 1 (EC 6.2.1.3) (Arachidonate--CoA ligase) (EC 6.2.1.15) (Long-chain acyl-CoA synthetase 1) (LACS 1) (Long-chain-fatty-acid--CoA ligase, liver isozyme) (Phytanate--CoA ligase) (EC 6.2.1.24)	Acsl1	sp|P18163|ACSL1_RAT	sp|P18163|ACSL1_RAT	>sp|P18163|ACSL1_RAT Long-chain-fatty-acid--CoA ligase 1 OS=Rattus norvegicus OX=10116 GN=Acsl1 PE=1 SV=1	28	26	48.4	78.178	0	0	0	89933000	146490000	17176000	360140000	541190000	360090000
G3V843	Prothrombin (EC 3.4.21.5) (Coagulation factor II)	F2	tr|G3V843|G3V843_RAT;sp|P18292|THRB_RAT;CON__P00735	tr|G3V843|G3V843_RAT;sp|P18292|THRB_RAT	>tr|G3V843|G3V843_RAT Prothrombin OS=Rattus norvegicus OX=10116 GN=F2 PE=1 SV=1;>sp|P18292|THRB_RAT Prothrombin OS=Rattus norvegicus OX=10116 GN=F2 PE=1 SV=1	28	28	48	70.385	119880000	109900000	56411000	90806000	605970000	356310000	0	0	0
P18297	Sepiapterin reductase (SPR) (EC 1.1.1.153)	Spr	sp|P18297|SPRE_RAT;tr|D3ZT59|D3ZT59_RAT	sp|P18297|SPRE_RAT;tr|D3ZT59|D3ZT59_RAT	>sp|P18297|SPRE_RAT Sepiapterin reductase OS=Rattus norvegicus OX=10116 GN=Spr PE=1 SV=1;>tr|D3ZT59|D3ZT59_RAT Sepiapterin reductase OS=Rattus norvegicus OX=10116 GN=RGD1560795 PE=3 SV=3	12	12	70.6	28.128	0	0	0	225530000	105090000	10772000	254380000	250810000	140870000
P18418	Calreticulin (CALBP) (CRP55) (Calcium-binding protein 3) (CABP3) (Calregulin) (Endoplasmic reticulum resident protein 60) (ERp60) (HACBP)	Calr	sp|P18418|CALR_RAT;tr|F1M5A1|F1M5A1_RAT;tr|D3ZYM6|D3ZYM6_RAT	sp|P18418|CALR_RAT	>sp|P18418|CALR_RAT Calreticulin OS=Rattus norvegicus OX=10116 GN=Calr PE=1 SV=1	20	20	61.8	47.995	1773300000	1600400000	1391700000	421410000	388770000	51166000	1008800000	1232600000	743100000
P18420	Proteasome subunit alpha type-1 (Macropain subunit C2) (Multicatalytic endopeptidase complex subunit C2) (Proteasome component C2) (Proteasome nu chain)	Psma1	sp|P18420|PSA1_RAT	sp|P18420|PSA1_RAT	>sp|P18420|PSA1_RAT Proteasome subunit alpha type-1 OS=Rattus norvegicus OX=10116 GN=Psma1 PE=1 SV=2	12	12	51.3	29.517	62266000	53913000	50901000	25943000	9966500	0	269460000	293580000	243550000
P18422	Proteasome subunit alpha type-3 (Macropain subunit C8) (Multicatalytic endopeptidase complex subunit C8) (Proteasome component C8) (Proteasome subunit K)	Psma3	sp|P18422|PSA3_RAT	sp|P18422|PSA3_RAT	>sp|P18422|PSA3_RAT Proteasome subunit alpha type-3 OS=Rattus norvegicus OX=10116 GN=Psma3 PE=1 SV=3	11	11	44.7	28.419	51262000	55290000	48683000	12175000	1996000	0	102390000	145110000	117490000
A0A0G2K7W6	60S ribosomal protein L27a	RGD1562402	tr|A0A0G2K7W6|A0A0G2K7W6_RAT;sp|P18445|RL27A_RAT;tr|D4AAY6|D4AAY6_RAT;tr|D3ZI60|D3ZI60_RAT;tr|D3ZG03|D3ZG03_RAT	tr|A0A0G2K7W6|A0A0G2K7W6_RAT;sp|P18445|RL27A_RAT;tr|D4AAY6|D4AAY6_RAT;tr|D3ZI60|D3ZI60_RAT	>tr|A0A0G2K7W6|A0A0G2K7W6_RAT 60S ribosomal protein L27a OS=Rattus norvegicus OX=10116 GN=RGD1562402 PE=3 SV=1;>sp|P18445|RL27A_RAT 60S ribosomal protein L27a OS=Rattus norvegicus OX=10116 GN=Rpl27a PE=1 SV=3;>tr|D4AAY6|D4AAY6_RAT 60S ribosomal protein L27	3	3	22.3	16.587	0	0	0	11744000	0	0	23573000	39009000	22356000
P18484	AP-2 complex subunit alpha-2 (100 kDa coated vesicle protein C) (Adaptor protein complex AP-2 subunit alpha-2) (Adaptor-related protein complex 2 subunit alpha-2) (Alpha-adaptin C) (Alpha2-adaptin) (Clathrin assembly protein complex 2 alpha-C large chain) (Plasma membrane adaptor HA2/AP2 adaptin alpha C subunit)	Ap2a2	sp|P18484|AP2A2_RAT;tr|A0A0G2K943|A0A0G2K943_RAT;tr|Q66HM2|Q66HM2_RAT	sp|P18484|AP2A2_RAT;tr|A0A0G2K943|A0A0G2K943_RAT;tr|Q66HM2|Q66HM2_RAT	>sp|P18484|AP2A2_RAT AP-2 complex subunit alpha-2 OS=Rattus norvegicus OX=10116 GN=Ap2a2 PE=1 SV=3;>tr|A0A0G2K943|A0A0G2K943_RAT AP-2 complex subunit alpha OS=Rattus norvegicus OX=10116 GN=Ap2a2 PE=1 SV=1;>tr|Q66HM2|Q66HM2_RAT AP-2 complex subunit alpha OS	31	23	43	104.04	0	0	0	77621000	30309000	4976900	192530000	306470000	208950000
P18614	Integrin alpha-1 (CD49 antigen-like family member A) (Laminin and collagen receptor) (VLA-1) (CD antigen CD49a)	Itga1	sp|P18614|ITA1_RAT	sp|P18614|ITA1_RAT	>sp|P18614|ITA1_RAT Integrin alpha-1 OS=Rattus norvegicus OX=10116 GN=Itga1 PE=1 SV=1	4	4	4.2	130.81	9856600	6328600	1987200	0	0	0	0	0	0
P18886	Carnitine O-palmitoyltransferase 2, mitochondrial (EC 2.3.1.21) (Carnitine palmitoyltransferase II) (CPT II)	Cpt2	sp|P18886|CPT2_RAT;tr|G3V7N5|G3V7N5_RAT	sp|P18886|CPT2_RAT;tr|G3V7N5|G3V7N5_RAT	>sp|P18886|CPT2_RAT Carnitine O-palmitoyltransferase 2, mitochondrial OS=Rattus norvegicus OX=10116 GN=Cpt2 PE=1 SV=1;>tr|G3V7N5|G3V7N5_RAT Carnitine O-palmitoyltransferase 2, mitochondrial OS=Rattus norvegicus OX=10116 GN=Cpt2 PE=1 SV=1	5	5	10.3	74.109	5808300	4291200	7488700	0	0	0	0	0	0
P19139	Casein kinase II subunit alpha (CK II alpha) (EC 2.7.11.1)	Csnk2a1	sp|P19139|CSK21_RAT	sp|P19139|CSK21_RAT	>sp|P19139|CSK21_RAT Casein kinase II subunit alpha OS=Rattus norvegicus OX=10116 GN=Csnk2a1 PE=1 SV=2	11	11	38.9	45.073	0	0	0	49550000	1390600	0	12329000	16276000	3503900
P19234	NADH dehydrogenase [ubiquinone] flavoprotein 2, mitochondrial (EC 7.1.1.2) (NADH-ubiquinone oxidoreductase 24 kDa subunit)	Ndufv2	sp|P19234|NDUV2_RAT	sp|P19234|NDUV2_RAT	>sp|P19234|NDUV2_RAT NADH dehydrogenase [ubiquinone] flavoprotein 2, mitochondrial OS=Rattus norvegicus OX=10116 GN=Ndufv2 PE=1 SV=2	5	5	28.6	27.378	9935200	5805000	5623000	536130	7187800	0	7119200	7768100	5583000
A0A0G2K1N3	Hydroxymethylbilane synthase (EC 2.5.1.61)	Hmbs	tr|A0A0G2K1N3|A0A0G2K1N3_RAT;tr|Q5M893|Q5M893_RAT;sp|P19356|HEM3_RAT	tr|A0A0G2K1N3|A0A0G2K1N3_RAT;tr|Q5M893|Q5M893_RAT;sp|P19356|HEM3_RAT	>tr|A0A0G2K1N3|A0A0G2K1N3_RAT Hydroxymethylbilane synthase OS=Rattus norvegicus OX=10116 GN=Hmbs PE=1 SV=1;>tr|Q5M893|Q5M893_RAT Hydroxymethylbilane synthase OS=Rattus norvegicus OX=10116 GN=Hmbs PE=1 SV=1;>sp|P19356|HEM3_RAT Porphobilinogen deaminase OS=R	8	8	28.5	37.794	0	0	0	32383000	5767700	0	4127500	19029000	16148000
P19468	Glutamate--cysteine ligase catalytic subunit (EC 6.3.2.2) (GCS heavy chain) (Gamma-ECS) (Gamma-glutamylcysteine synthetase)	Gclc	sp|P19468|GSH1_RAT	sp|P19468|GSH1_RAT	>sp|P19468|GSH1_RAT Glutamate--cysteine ligase catalytic subunit OS=Rattus norvegicus OX=10116 GN=Gclc PE=1 SV=2	16	16	31.9	72.618	0	0	0	34356000	4346200	0	130940000	127550000	80901000
P19511	ATP synthase F(0) complex subunit B1, mitochondrial (ATP synthase peripheral stalk-membrane subunit b) (ATP synthase subunit b) (ATPase subunit b)	Atp5pb	sp|P19511|AT5F1_RAT	sp|P19511|AT5F1_RAT	>sp|P19511|AT5F1_RAT ATP synthase F(0) complex subunit B1, mitochondrial OS=Rattus norvegicus OX=10116 GN=Atp5pb PE=1 SV=1	7	7	28.9	28.868	218900000	164380000	171790000	50475000	184700000	59035000	43651000	71749000	43165000
P19627	Guanine nucleotide-binding protein G(z) subunit alpha (G(x) alpha chain) (Gz-alpha)	Gnaz	sp|P19627|GNAZ_RAT	sp|P19627|GNAZ_RAT	>sp|P19627|GNAZ_RAT Guanine nucleotide-binding protein G(z) subunit alpha OS=Rattus norvegicus OX=10116 GN=Gnaz PE=2 SV=3	7	6	25.4	40.879	2665800	1999900	0	5532300	43840000	22825000	0	0	0
Q5U330	Guanylate cyclase (EC 4.6.1.2)	Gucy1a1	tr|Q5U330|Q5U330_RAT;sp|P19686|GCYA1_RAT	tr|Q5U330|Q5U330_RAT;sp|P19686|GCYA1_RAT	>tr|Q5U330|Q5U330_RAT Guanylate cyclase OS=Rattus norvegicus OX=10116 GN=Gucy1a1 PE=1 SV=1;>sp|P19686|GCYA1_RAT Guanylate cyclase soluble subunit alpha-1 OS=Rattus norvegicus OX=10116 GN=Gucy1a1 PE=1 SV=1	4	4	6.1	77.538	0	0	0	0	9022200	0	0	0	0
P19804	Nucleoside diphosphate kinase B (NDK B) (NDP kinase B) (EC 2.7.4.6) (Histidine protein kinase NDKB) (EC 2.7.13.3) (P18)	Nme2	sp|P19804|NDKB_RAT	sp|P19804|NDKB_RAT	>sp|P19804|NDKB_RAT Nucleoside diphosphate kinase B OS=Rattus norvegicus OX=10116 GN=Nme2 PE=1 SV=1	9	4	74.3	17.283	56049000	30873000	33840000	8179600	25585000	5693400	206330000	311540000	180940000
P19814	Trans-Golgi network integral membrane protein TGN38	Ttgn1	sp|P19814|TGON3_RAT	sp|P19814|TGON3_RAT	>sp|P19814|TGON3_RAT Trans-Golgi network integral membrane protein TGN38 OS=Rattus norvegicus OX=10116 GN=Ttgn1 PE=1 SV=1	1	1	5.9	38.304	0	2811200	0	0	0	0	0	0	0
P19939	Apolipoprotein C-I (Apo-CI) (ApoC-I) (Apolipoprotein C1) (Liver regeneration-related protein LRRG04) [Cleaved into: Truncated apolipoprotein C-I]	Apoc1	sp|P19939|APOC1_RAT;tr|A0A0G2K9R5|A0A0G2K9R5_RAT;tr|M0R547|M0R547_RAT	sp|P19939|APOC1_RAT;tr|A0A0G2K9R5|A0A0G2K9R5_RAT;tr|M0R547|M0R547_RAT	>sp|P19939|APOC1_RAT Apolipoprotein C-I OS=Rattus norvegicus OX=10116 GN=Apoc1 PE=3 SV=1;>tr|A0A0G2K9R5|A0A0G2K9R5_RAT Apolipoprotein C-I OS=Rattus norvegicus OX=10116 GN=Apoc1 PE=3 SV=1;>tr|M0R547|M0R547_RAT Apolipoprotein C-I-like OS=Rattus norvegicus OX	4	4	30.7	9.8606	246600000	14297000	524170000	1449900000	391710000	93600000	0	0	0
P19944	60S acidic ribosomal protein P1	Rplp1	sp|P19944|RLA1_RAT;tr|A0A0H2UHJ3|A0A0H2UHJ3_RAT;tr|A0A0G2K4Q1|A0A0G2K4Q1_RAT	sp|P19944|RLA1_RAT;tr|A0A0H2UHJ3|A0A0H2UHJ3_RAT	>sp|P19944|RLA1_RAT 60S acidic ribosomal protein P1 OS=Rattus norvegicus OX=10116 GN=Rplp1 PE=3 SV=1;>tr|A0A0H2UHJ3|A0A0H2UHJ3_RAT Uncharacterized protein OS=Rattus norvegicus OX=10116 PE=3 SV=1	4	4	89.5	11.498	1883000	0	1728400	0	0	0	79817000	101830000	65768000
P19945	60S acidic ribosomal protein P0 (60S ribosomal protein L10E)	Rplp0	sp|P19945|RLA0_RAT;tr|D3ZJT4|D3ZJT4_RAT	sp|P19945|RLA0_RAT	>sp|P19945|RLA0_RAT 60S acidic ribosomal protein P0 OS=Rattus norvegicus OX=10116 GN=Rplp0 PE=1 SV=2	10	10	36.3	34.215	967530	0	0	72850000	30641000	0	173980000	233540000	175700000
P19999	Mannose-binding protein A (MBP-A) (Mannan-binding protein)	Mbl1	sp|P19999|MBL1_RAT	sp|P19999|MBL1_RAT	>sp|P19999|MBL1_RAT Mannose-binding protein A OS=Rattus norvegicus OX=10116 GN=Mbl1 PE=1 SV=1	5	5	18.1	25.308	0	0	0	29532000	16859000	59637000	0	0	0
P20059	Hemopexin	Hpx	sp|P20059|HEMO_RAT	sp|P20059|HEMO_RAT	>sp|P20059|HEMO_RAT Hemopexin OS=Rattus norvegicus OX=10116 GN=Hpx PE=1 SV=3	22	22	53.3	51.35	2882800000	2710200000	2814300000	302810000	1474300000	243260000	0	2989400	1933300
P20070	NADH-cytochrome b5 reductase 3 (B5R) (Cytochrome b5 reductase) (EC 1.6.2.2) (Diaphorase-1) [Cleaved into: NADH-cytochrome b5 reductase 3 membrane-bound form; NADH-cytochrome b5 reductase 3 soluble form]	Cyb5r3	sp|P20070|NB5R3_RAT	sp|P20070|NB5R3_RAT	>sp|P20070|NB5R3_RAT NADH-cytochrome b5 reductase 3 OS=Rattus norvegicus OX=10116 GN=Cyb5r3 PE=1 SV=2	5	5	26.2	34.174	3815400	0	0	27139000	59714000	9968000	36870000	52717000	41958000
P20171	GTPase HRas (EC 3.6.5.2) (H-Ras-1) (Transforming protein p21) (c-H-ras) (p21ras) [Cleaved into: GTPase HRas, N-terminally processed]	Hras	sp|P20171|RASH_RAT	sp|P20171|RASH_RAT	>sp|P20171|RASH_RAT GTPase HRas OS=Rattus norvegicus OX=10116 GN=Hras PE=1 SV=2	10	2	66.7	21.298	0	6147900	0	22909000	58523000	12534000	117540000	93895000	108600000
Q6PDW2	60S ribosomal protein L21	Rpl21	tr|Q6PDW2|Q6PDW2_RAT;tr|M0R5R7|M0R5R7_RAT;tr|D4A870|D4A870_RAT;tr|D4A7B4|D4A7B4_RAT;tr|D3ZPN7|D3ZPN7_RAT;tr|D3ZPH0|D3ZPH0_RAT;tr|D3ZMI8|D3ZMI8_RAT;tr|D3Z9G3|D3Z9G3_RAT;sp|P20280|RL21_RAT;tr|M0RCS9|M0RCS9_RAT;tr|F1LY43|F1LY43_RAT;tr|D3ZQ96|D3ZQ96_RAT;tr|F1LWH4|F1LWH4_RAT;tr|D3ZZH9|D3ZZH9_RAT;tr|D3ZRA9|D3ZRA9_RAT;tr|D3ZLH3|D3ZLH3_RAT;tr|D3ZE97|D3ZE97_RAT;tr|D4A4G9|D4A4G9_RAT;tr|D3ZPV5|D3ZPV5_RAT;tr…	tr|Q6PDW2|Q6PDW2_RAT;tr|M0R5R7|M0R5R7_RAT;tr|D4A870|D4A870_RAT;tr|D4A7B4|D4A7B4_RAT;tr|D3ZPN7|D3ZPN7_RAT;tr|D3ZPH0|D3ZPH0_RAT;tr|D3ZMI8|D3ZMI8_RAT;tr|D3Z9G3|D3Z9G3_RAT;sp|P20280|RL21_RAT;tr|M0RCS9|M0RCS9_RAT;tr|F1LY43|F1LY43_RAT;tr|D3ZQ96|D3ZQ96_RAT;tr|F1LWH4|F1LWH4_RAT;tr|D3ZZH9|D3ZZH9_RAT;tr|D3ZRA9|D3ZRA9_RAT;tr|D3ZLH3|D3ZLH3_RAT;tr|D3ZE97|D3ZE97_RAT;tr|D4A4G9|D4A4G9_RAT;tr|D3ZPV5|D3ZPV5_RAT;tr…	>tr|Q6PDW2|Q6PDW2_RAT 60S ribosomal protein L21 OS=Rattus norvegicus OX=10116 GN=Rpl21 PE=2 SV=1;>tr|M0R5R7|M0R5R7_RAT 60S ribosomal protein L21 OS=Rattus norvegicus OX=10116 PE=3 SV=1;>tr|D4A870|D4A870_RAT 60S ribosomal protein L21 OS=Rattus norvegicus OX	2	2	16.2	18.579	0	0	0	0	0	0	5831700	22761000	13393000
P20411	High affinity immunoglobulin epsilon receptor subunit gamma (Fc receptor gamma-chain) (FcRgamma) (Fc-epsilon RI-gamma) (IgE Fc receptor subunit gamma) (FceRI gamma)	Fcer1g	sp|P20411|FCERG_RAT	sp|P20411|FCERG_RAT	>sp|P20411|FCERG_RAT High affinity immunoglobulin epsilon receptor subunit gamma OS=Rattus norvegicus OX=10116 GN=Fcer1g PE=1 SV=1	3	3	25.6	9.7644	0	0	136160000	0	29850000	13160000	0	0	0
P20417	Tyrosine-protein phosphatase non-receptor type 1 (EC 3.1.3.48) (Protein-tyrosine phosphatase 1B) (PTP-1B)	Ptpn1	sp|P20417|PTN1_RAT	sp|P20417|PTN1_RAT	>sp|P20417|PTN1_RAT Tyrosine-protein phosphatase non-receptor type 1 OS=Rattus norvegicus OX=10116 GN=Ptpn1 PE=1 SV=1	7	7	17.4	49.674	0	863300	0	0	12521000	526320	0	0	0
P20595	Guanylate cyclase soluble subunit beta-1 (GCS-beta-1) (EC 4.6.1.2) (Guanylate cyclase soluble subunit beta-3) (GCS-beta-3) (Soluble guanylate cyclase small subunit)	Gucy1b1	sp|P20595|GCYB1_RAT	sp|P20595|GCYB1_RAT	>sp|P20595|GCYB1_RAT Guanylate cyclase soluble subunit beta-1 OS=Rattus norvegicus OX=10116 GN=Gucy1b1 PE=1 SV=2	2	2	3.7	70.456	0	0	0	1085100	2585300	0	0	0	0
Q642D2	Acid phosphatase 2, lysosomal (Lysosomal acid phosphatase)	Acp2	tr|Q642D2|Q642D2_RAT;sp|P20611|PPAL_RAT	tr|Q642D2|Q642D2_RAT;sp|P20611|PPAL_RAT	>tr|Q642D2|Q642D2_RAT Acid phosphatase 2, lysosomal OS=Rattus norvegicus OX=10116 GN=Acp2 PE=1 SV=1;>sp|P20611|PPAL_RAT Lysosomal acid phosphatase OS=Rattus norvegicus OX=10116 GN=Acp2 PE=1 SV=1	8	8	18.9	48.404	15585000	23493000	32873000	0	0	0	0	0	0
P20650	Protein phosphatase 1A (EC 3.1.3.16) (Protein phosphatase 2C isoform alpha) (PP2C-alpha) (Protein phosphatase IA)	Ppm1a	sp|P20650|PPM1A_RAT;tr|A0A0H2UHE5|A0A0H2UHE5_RAT	sp|P20650|PPM1A_RAT;tr|A0A0H2UHE5|A0A0H2UHE5_RAT	>sp|P20650|PPM1A_RAT Protein phosphatase 1A OS=Rattus norvegicus OX=10116 GN=Ppm1a PE=1 SV=1;>tr|A0A0H2UHE5|A0A0H2UHE5_RAT Protein-serine/threonine phosphatase OS=Rattus norvegicus OX=10116 GN=Ppm1a PE=1 SV=1	6	5	19.4	42.416	0	2470000	0	14922000	0	0	12700000	6444300	11161000
Q4QRB8	Argininosuccinate lyase (Asl protein) (RCG21476, isoform CRA_a)	Asl	tr|Q4QRB8|Q4QRB8_RAT;sp|P20673|ARLY_RAT	tr|Q4QRB8|Q4QRB8_RAT;sp|P20673|ARLY_RAT	>tr|Q4QRB8|Q4QRB8_RAT Argininosuccinate lyase OS=Rattus norvegicus OX=10116 GN=Asl PE=1 SV=1;>sp|P20673|ARLY_RAT Argininosuccinate lyase OS=Rattus norvegicus OX=10116 GN=Asl PE=2 SV=1	2	2	5	51.39	2449300	0	0	0	0	0	0	0	0
P20760	Ig gamma-2A chain C region	Igg-2a	sp|P20760|IGG2A_RAT	sp|P20760|IGG2A_RAT	>sp|P20760|IGG2A_RAT Ig gamma-2A chain C region OS=Rattus norvegicus OX=10116 GN=Igg-2a PE=1 SV=1	12	9	51.6	35.185	400500000	328420000	367430000	126110000	56310000	209910000	0	0	0
P20761	Ig gamma-2B chain C region (Immunoglobulin heavy chain 1a)	Igh-1a	sp|P20761|IGG2B_RAT	sp|P20761|IGG2B_RAT	>sp|P20761|IGG2B_RAT Ig gamma-2B chain C region OS=Rattus norvegicus OX=10116 GN=Igh-1a PE=1 SV=1	6	6	27	36.497	188610000	285290000	268090000	100700000	69813000	304180000	0	0	0
P20762	Ig gamma-2C chain C region		sp|P20762|IGG2C_RAT	sp|P20762|IGG2C_RAT	>sp|P20762|IGG2C_RAT Ig gamma-2C chain C region OS=Rattus norvegicus OX=10116 PE=2 SV=1	12	10	50.5	36.571	43571000	23396000	39539000	131290000	433960000	400220000	0	0	0
P20767	Ig lambda-2 chain C region		sp|P20767|LAC2_RAT	sp|P20767|LAC2_RAT	>sp|P20767|LAC2_RAT Ig lambda-2 chain C region OS=Rattus norvegicus OX=10116 PE=4 SV=1	6	6	72.1	11.318	61127000	70279000	39824000	68803000	53882000	141940000	0	0	0
P20788	Cytochrome b-c1 complex subunit Rieske, mitochondrial (EC 7.1.1.8) (Complex III subunit 5) (Cytochrome b-c1 complex subunit 5) (Liver regeneration-related protein LRRGT00195) (Rieske iron-sulfur protein) (RISP) (Rieske protein UQCRFS1) (Ubiquinol-cytochrome c reductase iron-sulfur subunit) [Cleaved into: Cytochrome b-c1 complex subunit 9 (Su9) (Subunit 9) (8 kDa subunit 9) (Complex III subunit IX…	Uqcrfs1	sp|P20788|UCRI_RAT	sp|P20788|UCRI_RAT	>sp|P20788|UCRI_RAT Cytochrome b-c1 complex subunit Rieske, mitochondrial OS=Rattus norvegicus OX=10116 GN=Uqcrfs1 PE=1 SV=2	7	7	30.3	29.445	0	6295600	0	11424000	32510000	5774400	21766000	39508000	27491000
P21531	60S ribosomal protein L3 (L4)	Rpl3	sp|P21531|RL3_RAT;tr|A0A0U1RRY5|A0A0U1RRY5_RAT;tr|D4A9G1|D4A9G1_RAT	sp|P21531|RL3_RAT	>sp|P21531|RL3_RAT 60S ribosomal protein L3 OS=Rattus norvegicus OX=10116 GN=Rpl3 PE=1 SV=3	9	9	25.1	46.135	0	0	0	12855000	5396500	0	61516000	76280000	73040000
F1LQS3	60S ribosomal protein L6	Rpl6-ps1	tr|F1LQS3|F1LQS3_RAT;sp|P21533|RL6_RAT;tr|A0A0G2KBA1|A0A0G2KBA1_RAT	tr|F1LQS3|F1LQS3_RAT;sp|P21533|RL6_RAT;tr|A0A0G2KBA1|A0A0G2KBA1_RAT	>tr|F1LQS3|F1LQS3_RAT 60S ribosomal protein L6 OS=Rattus norvegicus OX=10116 GN=Rpl6-ps1 PE=3 SV=1;>sp|P21533|RL6_RAT 60S ribosomal protein L6 OS=Rattus norvegicus OX=10116 GN=Rpl6 PE=1 SV=5;>tr|A0A0G2KBA1|A0A0G2KBA1_RAT 60S ribosomal protein L6 OS=Rattus	11	11	32.2	33.545	0	0	0	39152000	7881100	0	100430000	85092000	112310000
P21571	ATP synthase-coupling factor 6, mitochondrial (ATPase subunit F6) (ATP synthase peripheral stalk subunit F6)	Atp5pf	sp|P21571|ATP5J_RAT	sp|P21571|ATP5J_RAT	>sp|P21571|ATP5J_RAT ATP synthase-coupling factor 6, mitochondrial OS=Rattus norvegicus OX=10116 GN=Atp5pf PE=1 SV=1	8	8	50.9	12.494	271340000	309070000	309870000	38062000	78429000	39825000	39511000	61175000	45389000
P21670	Proteasome subunit alpha type-4 (Macropain subunit C9) (Multicatalytic endopeptidase complex subunit C9) (Proteasome component C9) (Proteasome subunit L)	Psma4	sp|P21670|PSA4_RAT	sp|P21670|PSA4_RAT	>sp|P21670|PSA4_RAT Proteasome subunit alpha type-4 OS=Rattus norvegicus OX=10116 GN=Psma4 PE=1 SV=1	10	10	39.1	29.497	43717000	52415000	55867000	12848000	3460400	0	201750000	173510000	195070000
P21913	Succinate dehydrogenase [ubiquinone] iron-sulfur subunit, mitochondrial (EC 1.3.5.1) (Iron-sulfur subunit of complex II) (Ip)	Sdhb	sp|P21913|SDHB_RAT	sp|P21913|SDHB_RAT	>sp|P21913|SDHB_RAT Succinate dehydrogenase [ubiquinone] iron-sulfur subunit, mitochondrial OS=Rattus norvegicus OX=10116 GN=Sdhb PE=2 SV=2	1	1	4.3	31.83	0	0	1311300	0	0	0	1787000	2930800	2063700
P22062	Protein-L-isoaspartate(D-aspartate) O-methyltransferase (PIMT) (EC 2.1.1.77) (L-isoaspartyl protein carboxyl methyltransferase) (Protein L-isoaspartyl/D-aspartyl methyltransferase) (Protein-beta-aspartate methyltransferase)	Pcmt1	sp|P22062|PIMT_RAT;tr|A0A140TAB9|A0A140TAB9_RAT	sp|P22062|PIMT_RAT;tr|A0A140TAB9|A0A140TAB9_RAT	>sp|P22062|PIMT_RAT Protein-L-isoaspartate(D-aspartate) O-methyltransferase OS=Rattus norvegicus OX=10116 GN=Pcmt1 PE=1 SV=2;>tr|A0A140TAB9|A0A140TAB9_RAT Protein-L-isoaspartate O-methyltransferase OS=Rattus norvegicus OX=10116 GN=Pcmt1 PE=1 SV=1	8	8	57.7	24.641	12908000	5594300	4869700	3572600	0	0	15344000	24238000	7632900
P22734	Catechol O-methyltransferase (EC 2.1.1.6)	Comt	sp|P22734|COMT_RAT	sp|P22734|COMT_RAT	>sp|P22734|COMT_RAT Catechol O-methyltransferase OS=Rattus norvegicus OX=10116 GN=Comt PE=1 SV=2	13	13	59.1	29.597	7313800	26093000	15672000	39651000	27445000	0	57785000	75403000	41118000
F1LQS6	Xanthine dehydrogenase (EC 1.17.1.4) (EC 1.17.3.2) (Xanthine dehydrogenase/oxidase) (Xanthine oxidase) (Xanthine oxidoreductase)	Xdh	tr|F1LQS6|F1LQS6_RAT;sp|P22985|XDH_RAT;tr|A0A1B0GWV6|A0A1B0GWV6_RAT;tr|A0A1B0GWM7|A0A1B0GWM7_RAT;tr|A0A0G2K1Z5|A0A0G2K1Z5_RAT;tr|A0A0G2QC16|A0A0G2QC16_RAT;sp|Q5QE80|AOXC_RAT;sp|Q5QE79|AOXD_RAT	tr|F1LQS6|F1LQS6_RAT;sp|P22985|XDH_RAT	>tr|F1LQS6|F1LQS6_RAT Xanthine dehydrogenase OS=Rattus norvegicus OX=10116 GN=Xdh PE=1 SV=2;>sp|P22985|XDH_RAT Xanthine dehydrogenase/oxidase OS=Rattus norvegicus OX=10116 GN=Xdh PE=1 SV=3	13	13	15.9	146.26	28766000	11571000	12087000	0	3112900	0	0	0	0
P23358	60S ribosomal protein L12	Rpl12	sp|P23358|RL12_RAT;tr|A0A140TAC5|A0A140TAC5_RAT;tr|M0R4B6|M0R4B6_RAT;tr|D3ZJE2|D3ZJE2_RAT;tr|D4A8N3|D4A8N3_RAT	sp|P23358|RL12_RAT;tr|A0A140TAC5|A0A140TAC5_RAT;tr|M0R4B6|M0R4B6_RAT;tr|D3ZJE2|D3ZJE2_RAT	>sp|P23358|RL12_RAT 60S ribosomal protein L12 OS=Rattus norvegicus OX=10116 GN=Rpl12 PE=2 SV=1;>tr|A0A140TAC5|A0A140TAC5_RAT 60S ribosomal protein L12 OS=Rattus norvegicus OX=10116 GN=Rpl12 PE=3 SV=1;>tr|M0R4B6|M0R4B6_RAT 60S ribosomal protein L12 OS=Rattu	5	5	45.5	17.845	0	0	0	3913400	5918000	0	152610000	118860000	151690000
P23514	Coatomer subunit beta (Beta-coat protein) (Beta-COP)	Copb1	sp|P23514|COPB_RAT	sp|P23514|COPB_RAT	>sp|P23514|COPB_RAT Coatomer subunit beta OS=Rattus norvegicus OX=10116 GN=Copb1 PE=1 SV=1	3	3	4	107.01	0	0	0	0	7907500	0	0	0	0
P23562	Band 3 anion transport protein (Anion exchange protein 1) (AE 1) (Anion exchanger 1) (Solute carrier family 4 member 1) (CD antigen CD233)	Slc4a1	sp|P23562|B3AT_RAT	sp|P23562|B3AT_RAT	>sp|P23562|B3AT_RAT Band 3 anion transport protein OS=Rattus norvegicus OX=10116 GN=Slc4a1 PE=1 SV=3	52	4	44.9	103.17	0	0	0	952140000	1577000000	345810000	2515900000	3542000000	1099300000
P23640	Ras-related protein Rab-27A (Rab-27) (EC 3.6.5.2) (GTP-binding protein Ram) (Ram p25)	Rab27a	sp|P23640|RB27A_RAT	sp|P23640|RB27A_RAT	>sp|P23640|RB27A_RAT Ras-related protein Rab-27A OS=Rattus norvegicus OX=10116 GN=Rab27a PE=1 SV=1	7	5	32.6	25.068	26882000	27084000	25185000	3054000	40690000	2610000	0	0	0
P23680	Serum amyloid P-component (SAP)	Apcs	sp|P23680|SAMP_RAT;tr|A0A0H2UHH2|A0A0H2UHH2_RAT	sp|P23680|SAMP_RAT;tr|A0A0H2UHH2|A0A0H2UHH2_RAT	>sp|P23680|SAMP_RAT Serum amyloid P-component OS=Rattus norvegicus OX=10116 GN=Apcs PE=2 SV=2;>tr|A0A0H2UHH2|A0A0H2UHH2_RAT Serum amyloid P-component OS=Rattus norvegicus OX=10116 GN=Apcs PE=1 SV=1	4	4	21.1	26.175	13129000	14994000	16261000	0	2448900	3594400	0	0	0
P23711	Heme oxygenase 2 (HO-2) (EC 1.14.14.18)	Hmox2	sp|P23711|HMOX2_RAT	sp|P23711|HMOX2_RAT	>sp|P23711|HMOX2_RAT Heme oxygenase 2 OS=Rattus norvegicus OX=10116 GN=Hmox2 PE=1 SV=1	2	2	7	35.762	0	0	4677000	0	1535900	0	0	0	0
A0A0G2K531	Glutathione peroxidase	Gpx3	tr|A0A0G2K531|A0A0G2K531_RAT;sp|P23764|GPX3_RAT;tr|A0A0G2JXN4|A0A0G2JXN4_RAT;tr|D3ZH29|D3ZH29_RAT;sp|Q64625|GPX6_RAT	tr|A0A0G2K531|A0A0G2K531_RAT;sp|P23764|GPX3_RAT	>tr|A0A0G2K531|A0A0G2K531_RAT Glutathione peroxidase OS=Rattus norvegicus OX=10116 GN=Gpx3 PE=1 SV=1;>sp|P23764|GPX3_RAT Glutathione peroxidase 3 OS=Rattus norvegicus OX=10116 GN=Gpx3 PE=2 SV=2	7	7	32.4	25.274	41740000	36944000	47069000	381030000	170010000	81312000	0	0	0
Q68G41	Dodecenoyl-Coenzyme A delta isomerase (3,2 trans-enoyl-Coenzyme A isomerase) (Dodecenoyl-coenzyme A delta isomerase) (Enoyl-CoA delta isomerase 1, mitochondrial)	Eci1	tr|Q68G41|Q68G41_RAT;sp|P23965|ECI1_RAT;tr|A0A0G2K2R2|A0A0G2K2R2_RAT	tr|Q68G41|Q68G41_RAT;sp|P23965|ECI1_RAT;tr|A0A0G2K2R2|A0A0G2K2R2_RAT	>tr|Q68G41|Q68G41_RAT Dodecenoyl-Coenzyme A delta isomerase (3,2 trans-enoyl-Coenzyme A isomerase) OS=Rattus norvegicus OX=10116 GN=Eci1 PE=1 SV=1;>sp|P23965|ECI1_RAT Enoyl-CoA delta isomerase 1, mitochondrial OS=Rattus norvegicus OX=10116 GN=Eci1 PE=1 SV=	5	5	20.1	32.264	16648000	26528000	18463000	0	1984200	0	3658700	6897000	2234900
P24049	60S ribosomal protein L17 (Amino acid starvation-induced protein) (ASI) (L23)	Rpl17	sp|P24049|RL17_RAT;tr|A0A0H2UHQ1|A0A0H2UHQ1_RAT;tr|F1LZX7|F1LZX7_RAT;tr|D3Z9G9|D3Z9G9_RAT;tr|A0A0G2KB77|A0A0G2KB77_RAT;tr|Q7TPJ7|Q7TPJ7_RAT	sp|P24049|RL17_RAT;tr|A0A0H2UHQ1|A0A0H2UHQ1_RAT;tr|F1LZX7|F1LZX7_RAT;tr|D3Z9G9|D3Z9G9_RAT;tr|A0A0G2KB77|A0A0G2KB77_RAT;tr|Q7TPJ7|Q7TPJ7_RAT	>sp|P24049|RL17_RAT 60S ribosomal protein L17 OS=Rattus norvegicus OX=10116 GN=Rpl17 PE=2 SV=3;>tr|A0A0H2UHQ1|A0A0H2UHQ1_RAT 60S ribosomal protein L17 OS=Rattus norvegicus OX=10116 GN=Rpl17 PE=1 SV=1;>tr|F1LZX7|F1LZX7_RAT 60S ribosomal protein L17 OS=Rattu	2	2	13	21.397	0	0	0	0	0	0	25871000	28079000	34367000
P24051	40S ribosomal protein S27-like	Rps27l	sp|P24051|RS27L_RAT	sp|P24051|RS27L_RAT	>sp|P24051|RS27L_RAT 40S ribosomal protein S27-like OS=Rattus norvegicus OX=10116 GN=Rps27l PE=1 SV=3	3	1	38.1	9.4771	0	0	0	0	0	0	13338000	14243000	11101000
P24090	Alpha-2-HS-glycoprotein (59 kDa bone sialic acid-containing protein) (BSP) (Fetuin-A) (Glycoprotein PP63)	Ahsg	sp|P24090|FETUA_RAT;tr|F1LM19|F1LM19_RAT;tr|Q7TP75|Q7TP75_RAT;CON__P12763	sp|P24090|FETUA_RAT;tr|F1LM19|F1LM19_RAT;tr|Q7TP75|Q7TP75_RAT	>sp|P24090|FETUA_RAT Alpha-2-HS-glycoprotein OS=Rattus norvegicus OX=10116 GN=Ahsg PE=1 SV=2;>tr|F1LM19|F1LM19_RAT Alpha-2-HS-glycoprotein OS=Rattus norvegicus OX=10116 PE=1 SV=3;>tr|Q7TP75|Q7TP75_RAT Alpha-2-HS-glycoprotein OS=Rattus norvegicus OX=10116 P	10	10	37.2	37.982	1649100000	1428500000	1578800000	64882000	179260000	106200000	0	0	0
A0A0G2JWA2	1-phosphatidylinositol 4,5-bisphosphate phosphodiesterase gamma (EC 3.1.4.11)	Plcg2	tr|A0A0G2JWA2|A0A0G2JWA2_RAT;sp|P24135|PLCG2_RAT	tr|A0A0G2JWA2|A0A0G2JWA2_RAT;sp|P24135|PLCG2_RAT	>tr|A0A0G2JWA2|A0A0G2JWA2_RAT 1-phosphatidylinositol 4,5-bisphosphate phosphodiesterase gamma OS=Rattus norvegicus OX=10116 GN=Plcg2 PE=1 SV=1;>sp|P24135|PLCG2_RAT 1-phosphatidylinositol 4,5-bisphosphate phosphodiesterase gamma-2 OS=Rattus norvegicus OX=10	6	6	8.5	147.63	0	0	0	0	6482600	5466900	0	0	0
P24155	Thimet oligopeptidase (EC 3.4.24.15) (Endo-oligopeptidase A) (Endopeptidase 24.15) (PZ-peptidase) (Soluble metallo-endopeptidase)	Thop1	sp|P24155|THOP1_RAT;tr|A0A0G2KAW4|A0A0G2KAW4_RAT	sp|P24155|THOP1_RAT;tr|A0A0G2KAW4|A0A0G2KAW4_RAT	>sp|P24155|THOP1_RAT Thimet oligopeptidase OS=Rattus norvegicus OX=10116 GN=Thop1 PE=1 SV=4;>tr|A0A0G2KAW4|A0A0G2KAW4_RAT Thimet oligopeptidase OS=Rattus norvegicus OX=10116 GN=Thop1 PE=1 SV=1	4	4	7.9	78.385	0	1209500	3579100	0	0	0	2491300	5181300	0
Q6P6T6	Cathepsin D (EC 3.4.23.5)	Ctsd	tr|Q6P6T6|Q6P6T6_RAT;sp|P24268|CATD_RAT	tr|Q6P6T6|Q6P6T6_RAT;sp|P24268|CATD_RAT	>tr|Q6P6T6|Q6P6T6_RAT Cathepsin D OS=Rattus norvegicus OX=10116 GN=Ctsd PE=1 SV=1;>sp|P24268|CATD_RAT Cathepsin D OS=Rattus norvegicus OX=10116 GN=Ctsd PE=1 SV=1	5	5	19.7	44.622	10136000	5925400	9470100	0	5937700	0	4612800	9619900	7753900
P24368	Peptidyl-prolyl cis-trans isomerase B (PPIase B) (EC 5.2.1.8) (CYP-S1) (Cyclophilin B) (Rotamase B) (S-cyclophilin) (SCYLP)	Ppib	sp|P24368|PPIB_RAT	sp|P24368|PPIB_RAT	>sp|P24368|PPIB_RAT Peptidyl-prolyl cis-trans isomerase B OS=Rattus norvegicus OX=10116 GN=Ppib PE=1 SV=3	13	13	57.9	23.802	123470000	119400000	95591000	93763000	219780000	83208000	505710000	505200000	487220000
P24594	Insulin-like growth factor-binding protein 5 (IBP-5) (IGF-binding protein 5) (IGFBP-5)	Igfbp5	sp|P24594|IBP5_RAT;tr|A0A0G2JVW1|A0A0G2JVW1_RAT	sp|P24594|IBP5_RAT;tr|A0A0G2JVW1|A0A0G2JVW1_RAT	>sp|P24594|IBP5_RAT Insulin-like growth factor-binding protein 5 OS=Rattus norvegicus OX=10116 GN=Igfbp5 PE=1 SV=1;>tr|A0A0G2JVW1|A0A0G2JVW1_RAT Insulin-like growth factor-binding protein 5 OS=Rattus norvegicus OX=10116 GN=Igfbp5 PE=4 SV=1	3	3	15.5	30.298	0	0	0	0	0	19736000	0	0	0
P25093	Fumarylacetoacetase (FAA) (EC 3.7.1.2) (Beta-diketonase) (Fumarylacetoacetate hydrolase)	Fah	sp|P25093|FAAA_RAT;tr|F1M6W1|F1M6W1_RAT	sp|P25093|FAAA_RAT;tr|F1M6W1|F1M6W1_RAT	>sp|P25093|FAAA_RAT Fumarylacetoacetase OS=Rattus norvegicus OX=10116 GN=Fah PE=1 SV=1;>tr|F1M6W1|F1M6W1_RAT Fumarylacetoacetase OS=Rattus norvegicus OX=10116 GN=Fah PE=1 SV=3	2	2	6.2	45.975	0	0	3785400	0	0	0	0	0	0
P25113	Phosphoglycerate mutase 1 (EC 5.4.2.11) (EC 5.4.2.4) (BPG-dependent PGAM 1) (Phosphoglycerate mutase isozyme B) (PGAM-B)	Pgam1	sp|P25113|PGAM1_RAT;tr|F1M1Y1|F1M1Y1_RAT;sp|P16290|PGAM2_RAT	sp|P25113|PGAM1_RAT	>sp|P25113|PGAM1_RAT Phosphoglycerate mutase 1 OS=Rattus norvegicus OX=10116 GN=Pgam1 PE=1 SV=4	10	10	52.8	28.832	98098000	93614000	98677000	0	0	0	0	0	0
A0A0G2K757	Dolichyl-diphosphooligosaccharide--protein glycosyltransferase subunit 2 (Ribophorin-2)	Rpn2	tr|A0A0G2K757|A0A0G2K757_RAT;sp|P25235|RPN2_RAT	tr|A0A0G2K757|A0A0G2K757_RAT;sp|P25235|RPN2_RAT	>tr|A0A0G2K757|A0A0G2K757_RAT Dolichyl-diphosphooligosaccharide--protein glycosyltransferase subunit 2 OS=Rattus norvegicus OX=10116 GN=Rpn2 PE=1 SV=1;>sp|P25235|RPN2_RAT Dolichyl-diphosphooligosaccharide--protein glycosyltransferase subunit 2 OS=Rattus no	15	15	34.8	69.122	129390000	117260000	113780000	68614000	130190000	64424000	20601000	28899000	13648000
P25236	Selenoprotein P (SeP) [Cleaved into: Selenoprotein Se-P10; Selenoprotein Se-P6; Selenoprotein Se-P2; Selenoprotein Se-P1]	Selenop	sp|P25236|SEPP1_RAT;tr|A0A0G2JU99|A0A0G2JU99_RAT	sp|P25236|SEPP1_RAT;tr|A0A0G2JU99|A0A0G2JU99_RAT	>sp|P25236|SEPP1_RAT Selenoprotein P OS=Rattus norvegicus OX=10116 GN=Selenop PE=1 SV=2;>tr|A0A0G2JU99|A0A0G2JU99_RAT Selenoprotein P OS=Rattus norvegicus OX=10116 GN=Selenop PE=1 SV=1	4	4	11.7	43.083	6800700	2204700	0	2856300	2586900	4784300	0	0	0
F1LYI5	60S ribosomal protein L29		tr|F1LYI5|F1LYI5_RAT;tr|A0A0G2QC62|A0A0G2QC62_RAT;tr|M0R665|M0R665_RAT;tr|D3ZY63|D3ZY63_RAT;sp|P25886|RL29_RAT;tr|D3Z8Q4|D3Z8Q4_RAT	tr|F1LYI5|F1LYI5_RAT;tr|A0A0G2QC62|A0A0G2QC62_RAT;tr|M0R665|M0R665_RAT;tr|D3ZY63|D3ZY63_RAT;sp|P25886|RL29_RAT;tr|D3Z8Q4|D3Z8Q4_RAT	>tr|F1LYI5|F1LYI5_RAT 60S ribosomal protein L29 OS=Rattus norvegicus OX=10116 PE=3 SV=3;>tr|A0A0G2QC62|A0A0G2QC62_RAT 60S ribosomal protein L29 OS=Rattus norvegicus OX=10116 PE=3 SV=1;>tr|M0R665|M0R665_RAT 60S ribosomal protein L29 OS=Rattus norvegicus OX=	1	1	7.5	16.41	0	0	0	0	0	0	5989900	4235500	0
O70509	CD44 antigen (Extracellular matrix receptor III) (GP90 lymphocyte homing/adhesion receptor) (HUTCH-I) (Hermes antigen) (Hyaluronate receptor) (Phagocytic glycoprotein 1) (Phagocytic glycoprotein I)	Cd44	tr|O70509|O70509_RAT;tr|D3ZGF1|D3ZGF1_RAT;sp|P26051|CD44_RAT;tr|F1LSA1|F1LSA1_RAT	tr|O70509|O70509_RAT;tr|D3ZGF1|D3ZGF1_RAT;sp|P26051|CD44_RAT;tr|F1LSA1|F1LSA1_RAT	>tr|O70509|O70509_RAT CD44 antigen OS=Rattus norvegicus OX=10116 GN=Cd44 PE=1 SV=1;>tr|D3ZGF1|D3ZGF1_RAT CD44 antigen OS=Rattus norvegicus OX=10116 GN=Cd44 PE=1 SV=3;>sp|P26051|CD44_RAT CD44 antigen OS=Rattus norvegicus OX=10116 GN=Cd44 PE=1 SV=2;>tr|F1LSA	7	7	18.7	39.725	1503500000	965320000	1189500000	48137000	53293000	21612000	0	0	0
F7FKI5	Pyruvate dehydrogenase E1 component subunit alpha (EC 1.2.4.1)	Pdha1	tr|F7FKI5|F7FKI5_RAT;tr|D4A5G8|D4A5G8_RAT;tr|A0A0G2JW90|A0A0G2JW90_RAT;sp|P26284|ODPA_RAT	tr|F7FKI5|F7FKI5_RAT;tr|D4A5G8|D4A5G8_RAT;tr|A0A0G2JW90|A0A0G2JW90_RAT;sp|P26284|ODPA_RAT	>tr|F7FKI5|F7FKI5_RAT Pyruvate dehydrogenase E1 component subunit alpha OS=Rattus norvegicus OX=10116 GN=Pdha1 PE=1 SV=2;>tr|D4A5G8|D4A5G8_RAT Pyruvate dehydrogenase E1 component subunit alpha OS=Rattus norvegicus OX=10116 GN=Pdha1l1 PE=1 SV=3;>tr|A0A0G2JW	4	4	10.5	43.113	1138500	1802000	3197800	0	6657200	1864600	0	8385000	6096000
P26431	Sodium/hydrogen exchanger 1 (Na(+)/H(+) exchanger 1) (NHE-1) (Solute carrier family 9 member 1)	Slc9a1	sp|P26431|SL9A1_RAT	sp|P26431|SL9A1_RAT	>sp|P26431|SL9A1_RAT Sodium/hydrogen exchanger 1 OS=Rattus norvegicus OX=10116 GN=Slc9a1 PE=1 SV=2	3	3	8.4	91.646	4377700	7135100	3573600	0	0	0	0	0	0
P26453	Basigin (Glycoprotein CE9) (OX-47 antigen) (CD antigen CD147)	Bsg	sp|P26453|BASI_RAT	sp|P26453|BASI_RAT	>sp|P26453|BASI_RAT Basigin OS=Rattus norvegicus OX=10116 GN=Bsg PE=1 SV=2	9	9	23.5	42.435	652850000	411290000	628900000	351010000	398460000	164680000	478250000	1076100000	483980000
P26772	10 kDa heat shock protein, mitochondrial (Hsp10) (10 kDa chaperonin) (Chaperonin 10) (CPN10)	Hspe1	sp|P26772|CH10_RAT;tr|A0A0G2JTG1|A0A0G2JTG1_RAT	sp|P26772|CH10_RAT;tr|A0A0G2JTG1|A0A0G2JTG1_RAT	>sp|P26772|CH10_RAT 10 kDa heat shock protein, mitochondrial OS=Rattus norvegicus OX=10116 GN=Hspe1 PE=1 SV=3;>tr|A0A0G2JTG1|A0A0G2JTG1_RAT 10 kDa heat shock protein, mitochondrial OS=Rattus norvegicus OX=10116 GN=Hspe1 PE=1 SV=1	7	7	61.8	10.902	154270000	141400000	29428000	0	9217200	7809000	79937000	80946000	55158000
P27139	Carbonic anhydrase 2 (EC 4.2.1.1) (Carbonate dehydratase II) (Carbonic anhydrase II) (CA-II)	Ca2	sp|P27139|CAH2_RAT	sp|P27139|CAH2_RAT	>sp|P27139|CAH2_RAT Carbonic anhydrase 2 OS=Rattus norvegicus OX=10116 GN=Ca2 PE=1 SV=2	12	12	53.5	29.113	0	0	1874400	13480000	39656000	0	413440000	658760000	411390000
P27274	CD59 glycoprotein (MAC-inhibitory protein) (MAC-IP) (Membrane attack complex inhibition factor) (MACIF) (Protectin) (CD antigen CD59)	Cd59	sp|P27274|CD59_RAT	sp|P27274|CD59_RAT	>sp|P27274|CD59_RAT CD59 glycoprotein OS=Rattus norvegicus OX=10116 GN=Cd59 PE=1 SV=2	5	5	45.2	13.79	3583100	6977400	7844400	324910000	1200400000	267450000	1848200000	2502200000	1742800000
P27605	Hypoxanthine-guanine phosphoribosyltransferase (HGPRT) (HGPRTase) (EC 2.4.2.8)	Hprt1	sp|P27605|HPRT_RAT;tr|B2RYS6|B2RYS6_RAT	sp|P27605|HPRT_RAT	>sp|P27605|HPRT_RAT Hypoxanthine-guanine phosphoribosyltransferase OS=Rattus norvegicus OX=10116 GN=Hprt1 PE=1 SV=1	3	3	13.8	24.477	4061700	3343000	4067700	2837400	0	0	0	0	0
P27615	Lysosome membrane protein 2 (85 kDa lysosomal membrane sialoglycoprotein) (LGP85) (CD36 antigen-like 2) (Lysosome membrane protein II) (LIMP II) (Scavenger receptor class B member 2) (CD antigen CD36)	Scarb2	sp|P27615|SCRB2_RAT	sp|P27615|SCRB2_RAT	>sp|P27615|SCRB2_RAT Lysosome membrane protein 2 OS=Rattus norvegicus OX=10116 GN=Scarb2 PE=1 SV=2	2	2	5.2	54.09	11527000	11071000	4809000	0	917080	0	0	0	0
A1L1M0	cAMP-dependent protein kinase catalytic subunit alpha (EC 2.7.11.11)	Prkaca	tr|A1L1M0|A1L1M0_RAT;sp|P27791|KAPCA_RAT	tr|A1L1M0|A1L1M0_RAT;sp|P27791|KAPCA_RAT	>tr|A1L1M0|A1L1M0_RAT cAMP-dependent protein kinase catalytic subunit alpha OS=Rattus norvegicus OX=10116 GN=Prkaca PE=1 SV=1;>sp|P27791|KAPCA_RAT cAMP-dependent protein kinase catalytic subunit alpha OS=Rattus norvegicus OX=10116 GN=Prkaca PE=1 SV=2	5	1	14	40.605	2952000	0	1497600	2325000	1430500	0	2054600	0	1263100
P27867	Sorbitol dehydrogenase (SDH) (EC 1.1.1.-) (L-iditol 2-dehydrogenase) (EC 1.1.1.14) (Polyol dehydrogenase) (Xylitol dehydrogenase) (XDH) (EC 1.1.1.9)	Sord	sp|P27867|DHSO_RAT;tr|Q6TUH3|Q6TUH3_RAT	sp|P27867|DHSO_RAT;tr|Q6TUH3|Q6TUH3_RAT	>sp|P27867|DHSO_RAT Sorbitol dehydrogenase OS=Rattus norvegicus OX=10116 GN=Sord PE=1 SV=4;>tr|Q6TUH3|Q6TUH3_RAT LRRGT00071 OS=Rattus norvegicus OX=10116 GN=Usp40 PE=1 SV=1	2	2	4.8	38.234	0	0	0	2278400	0	0	5211700	5221600	3796700
A0A0U1RVI9	40S ribosomal protein S2	rCG_34378	tr|A0A0U1RVI9|A0A0U1RVI9_RAT;sp|P27952|RS2_RAT;tr|E9PT76|E9PT76_RAT;tr|D3ZT78|D3ZT78_RAT;tr|A0A0G2KB28|A0A0G2KB28_RAT;tr|D3ZQW7|D3ZQW7_RAT;tr|D3ZIY7|D3ZIY7_RAT;tr|M0RAJ8|M0RAJ8_RAT;tr|O55213|O55213_RAT	tr|A0A0U1RVI9|A0A0U1RVI9_RAT;sp|P27952|RS2_RAT;tr|E9PT76|E9PT76_RAT;tr|D3ZT78|D3ZT78_RAT;tr|A0A0G2KB28|A0A0G2KB28_RAT;tr|D3ZQW7|D3ZQW7_RAT;tr|D3ZIY7|D3ZIY7_RAT	>tr|A0A0U1RVI9|A0A0U1RVI9_RAT 40S ribosomal protein S2 OS=Rattus norvegicus OX=10116 GN=rCG_34378 PE=3 SV=1;>sp|P27952|RS2_RAT 40S ribosomal protein S2 OS=Rattus norvegicus OX=10116 GN=Rps2 PE=1 SV=1;>tr|E9PT76|E9PT76_RAT 40S ribosomal protein S2 OS=Rattus	7	4	27.3	28.589	0	0	0	49263000	24571000	0	103670000	138510000	92300000
A0A0G2K747	Single-stranded DNA-binding protein, mitochondrial	Ssbp1	tr|A0A0G2K747|A0A0G2K747_RAT;tr|G3V7K6|G3V7K6_RAT;sp|P28042|SSBP_RAT	tr|A0A0G2K747|A0A0G2K747_RAT;tr|G3V7K6|G3V7K6_RAT;sp|P28042|SSBP_RAT	>tr|A0A0G2K747|A0A0G2K747_RAT Single-stranded DNA-binding protein, mitochondrial OS=Rattus norvegicus OX=10116 GN=Ssbp1 PE=1 SV=1;>tr|G3V7K6|G3V7K6_RAT Single-stranded DNA-binding protein, mitochondrial OS=Rattus norvegicus OX=10116 GN=Ssbp1 PE=1 SV=2;>sp|	1	1	10.1	17.17	0	0	0	0	1662600	0	0	0	0
P28064	Proteasome subunit beta type-8 (EC 3.4.25.1) (Macropain subunit C13) (Multicatalytic endopeptidase complex subunit C13) (Proteasome component C13) (Proteasome subunit beta-5i)	Psmb8	sp|P28064|PSB8_RAT	sp|P28064|PSB8_RAT	>sp|P28064|PSB8_RAT Proteasome subunit beta type-8 OS=Rattus norvegicus OX=10116 GN=Psmb8 PE=1 SV=3	7	7	29.7	30.569	39434000	14694000	21756000	2840500	0	0	5273700	34498000	19661000
A0A0G2JSL0	Proteasome subunit beta (EC 3.4.25.1)	LOC100360846	tr|A0A0G2JSL0|A0A0G2JSL0_RAT;sp|P28073|PSB6_RAT	tr|A0A0G2JSL0|A0A0G2JSL0_RAT;sp|P28073|PSB6_RAT	>tr|A0A0G2JSL0|A0A0G2JSL0_RAT Proteasome subunit beta OS=Rattus norvegicus OX=10116 GN=LOC100360846 PE=3 SV=1;>sp|P28073|PSB6_RAT Proteasome subunit beta type-6 OS=Rattus norvegicus OX=10116 GN=Psmb6 PE=1 SV=3	4	4	18.1	25.303	11395000	41513000	40718000	9717700	5176900	0	151350000	137890000	107400000
Q6MGA6	Proteasome subunit beta (EC 3.4.25.1)	Psmb9	tr|Q6MGA6|Q6MGA6_RAT;sp|P28077|PSB9_RAT	tr|Q6MGA6|Q6MGA6_RAT;sp|P28077|PSB9_RAT	>tr|Q6MGA6|Q6MGA6_RAT Proteasome subunit beta OS=Rattus norvegicus OX=10116 GN=Psmb9 PE=1 SV=1;>sp|P28077|PSB9_RAT Proteasome subunit beta type-9 OS=Rattus norvegicus OX=10116 GN=Psmb9 PE=1 SV=2	3	3	14.2	23.343	26802000	21717000	10206000	0	2035300	0	14943000	24714000	27839000
P28480	T-complex protein 1 subunit alpha (TCP-1-alpha) (CCT-alpha)	Tcp1	sp|P28480|TCPA_RAT;tr|A0A096MJA0|A0A096MJA0_RAT	sp|P28480|TCPA_RAT;tr|A0A096MJA0|A0A096MJA0_RAT	>sp|P28480|TCPA_RAT T-complex protein 1 subunit alpha OS=Rattus norvegicus OX=10116 GN=Tcp1 PE=1 SV=1;>tr|A0A096MJA0|A0A096MJA0_RAT RCG44919, isoform CRA_b OS=Rattus norvegicus OX=10116 GN=Tcp1 PE=1 SV=1	22	22	46.8	60.359	9857800	22117000	10101000	58648000	92104000	9004500	161340000	195670000	138130000
P28494	Alpha-mannosidase 2 (EC 3.2.1.114) (Golgi alpha-mannosidase II) (AMan II) (Man II) (Mannosidase alpha class 2A member 1) (Mannosyl-oligosaccharide 1,3-1,6-alpha-mannosidase)	Man2a1	sp|P28494|MA2A1_RAT;tr|Q7TP82|Q7TP82_RAT	sp|P28494|MA2A1_RAT;tr|Q7TP82|Q7TP82_RAT	>sp|P28494|MA2A1_RAT Alpha-mannosidase 2 OS=Rattus norvegicus OX=10116 GN=Man2a1 PE=1 SV=2;>tr|Q7TP82|Q7TP82_RAT Alpha-mannosidase OS=Rattus norvegicus OX=10116 GN=Man2a1 PE=1 SV=1	2	2	2	131.24	2409600	0	2188400	0	0	0	0	0	0
P28572	Sodium- and chloride-dependent glycine transporter 1 (GlyT-1) (GlyT1) (Solute carrier family 6 member 9)	Slc6a9	sp|P28572|SC6A9_RAT	sp|P28572|SC6A9_RAT	>sp|P28572|SC6A9_RAT Sodium- and chloride-dependent glycine transporter 1 OS=Rattus norvegicus OX=10116 GN=Slc6a9 PE=1 SV=2	2	2	5	71.06	0	0	0	0	0	0	2231900	4975500	0
P29066	Beta-arrestin-1 (Arrestin beta-1)	Arrb1	sp|P29066|ARRB1_RAT	sp|P29066|ARRB1_RAT	>sp|P29066|ARRB1_RAT Beta-arrestin-1 OS=Rattus norvegicus OX=10116 GN=Arrb1 PE=1 SV=1	3	3	10.3	47.019	27755000	24089000	31810000	0	0	608310	963390	0	1517600
P29067	Beta-arrestin-2 (Arrestin beta-2)	Arrb2	sp|P29067|ARRB2_RAT	sp|P29067|ARRB2_RAT	>sp|P29067|ARRB2_RAT Beta-arrestin-2 OS=Rattus norvegicus OX=10116 GN=Arrb2 PE=1 SV=1	2	2	7.8	46.34	0	0	0	0	8759400	0	0	0	0
P29117	Peptidyl-prolyl cis-trans isomerase F, mitochondrial (PPIase F) (EC 5.2.1.8) (Cyclophilin D) (CyP-D) (CypD) (Cyclophilin F) (Rotamase F)	Ppif	sp|P29117|PPIF_RAT;tr|B0BMU0|B0BMU0_RAT	sp|P29117|PPIF_RAT	>sp|P29117|PPIF_RAT Peptidyl-prolyl cis-trans isomerase F, mitochondrial OS=Rattus norvegicus OX=10116 GN=Ppif PE=1 SV=2	6	6	37.9	21.81	42043000	39455000	58079000	0	16488000	2615400	0	0	0
P29147	D-beta-hydroxybutyrate dehydrogenase, mitochondrial (EC 1.1.1.30) (3-hydroxybutyrate dehydrogenase) (BDH)	Bdh1	sp|P29147|BDH_RAT;tr|A0A0G2JSH2|A0A0G2JSH2_RAT	sp|P29147|BDH_RAT;tr|A0A0G2JSH2|A0A0G2JSH2_RAT	>sp|P29147|BDH_RAT D-beta-hydroxybutyrate dehydrogenase, mitochondrial OS=Rattus norvegicus OX=10116 GN=Bdh1 PE=1 SV=2;>tr|A0A0G2JSH2|A0A0G2JSH2_RAT 3-hydroxybutyrate dehydrogenase, type 1, isoform CRA_a OS=Rattus norvegicus OX=10116 GN=Bdh1 PE=1 SV=1	3	3	10.8	38.201	1124700	2223800	1489300	0	0	0	1025500	2622600	2380500
P29266	3-hydroxyisobutyrate dehydrogenase, mitochondrial (HIBADH) (EC 1.1.1.31)	Hibadh	sp|P29266|3HIDH_RAT	sp|P29266|3HIDH_RAT	>sp|P29266|3HIDH_RAT 3-hydroxyisobutyrate dehydrogenase, mitochondrial OS=Rattus norvegicus OX=10116 GN=Hibadh PE=1 SV=3	4	4	17.9	35.302	8918400	4966300	13110000	0	0	0	0	0	0
A0A0G2K4C4	40S ribosomal protein S9	Rps9	tr|A0A0G2K4C4|A0A0G2K4C4_RAT;sp|P29314|RS9_RAT;tr|D3ZV50|D3ZV50_RAT;tr|M0RB65|M0RB65_RAT	tr|A0A0G2K4C4|A0A0G2K4C4_RAT;sp|P29314|RS9_RAT;tr|D3ZV50|D3ZV50_RAT;tr|M0RB65|M0RB65_RAT	>tr|A0A0G2K4C4|A0A0G2K4C4_RAT 40S ribosomal protein S9 OS=Rattus norvegicus OX=10116 GN=Rps9 PE=1 SV=1;>sp|P29314|RS9_RAT 40S ribosomal protein S9 OS=Rattus norvegicus OX=10116 GN=Rps9 PE=1 SV=4;>tr|D3ZV50|D3ZV50_RAT 40S ribosomal protein S9 OS=Rattus norv	6	6	36	16.287	0	0	0	30764000	17628000	0	99458000	95375000	81801000
P29419	ATP synthase subunit e, mitochondrial (ATPase subunit e) (ATP synthase membrane subunit e)	Atp5me	sp|P29419|ATP5I_RAT	sp|P29419|ATP5I_RAT	>sp|P29419|ATP5I_RAT ATP synthase subunit e, mitochondrial OS=Rattus norvegicus OX=10116 GN=Atp5me PE=1 SV=3	2	2	32.4	8.2545	35159000	0	31334000	22986000	74089000	28426000	20604000	45489000	36481000
P29524	Plasminogen activator inhibitor 2 type A (PAI-2) (PAI2A) (Serpin B2)	Serpinb2	sp|P29524|PAI2_RAT	sp|P29524|PAI2_RAT	>sp|P29524|PAI2_RAT Plasminogen activator inhibitor 2 type A OS=Rattus norvegicus OX=10116 GN=Serpinb2 PE=2 SV=1	12	12	38.7	47.247	134970000	153830000	102510000	0	2518600	0	0	0	0
P29975	Aquaporin-1 (AQP-1) (Aquaporin-CHIP) (Water channel protein for red blood cells and kidney proximal tubule)	Aqp1	sp|P29975|AQP1_RAT;tr|A0A0G2K3E0|A0A0G2K3E0_RAT	sp|P29975|AQP1_RAT;tr|A0A0G2K3E0|A0A0G2K3E0_RAT	>sp|P29975|AQP1_RAT Aquaporin-1 OS=Rattus norvegicus OX=10116 GN=Aqp1 PE=1 SV=4;>tr|A0A0G2K3E0|A0A0G2K3E0_RAT Aquaporin-1 OS=Rattus norvegicus OX=10116 GN=Aqp1 PE=1 SV=1	5	5	17.8	28.856	42155000	20958000	41678000	4005500000	5731400000	1661600000	6964100000	9649900000	7122500000
A0A0G2KAH9	Inositol 1,4,5-trisphosphate receptor type 1	Itpr1	tr|A0A0G2KAH9|A0A0G2KAH9_RAT;tr|A0A0A0MY31|A0A0A0MY31_RAT;tr|F1LQX8|F1LQX8_RAT;tr|C7E1V2|C7E1V2_RAT;sp|P29994|ITPR1_RAT;tr|F1LNT1|F1LNT1_RAT;tr|C7E1V1|C7E1V1_RAT;sp|Q63269|ITPR3_RAT	tr|A0A0G2KAH9|A0A0G2KAH9_RAT;tr|A0A0A0MY31|A0A0A0MY31_RAT;tr|F1LQX8|F1LQX8_RAT;tr|C7E1V2|C7E1V2_RAT;sp|P29994|ITPR1_RAT;tr|F1LNT1|F1LNT1_RAT	>tr|A0A0G2KAH9|A0A0G2KAH9_RAT Inositol 1,4,5-trisphosphate receptor type 1 OS=Rattus norvegicus OX=10116 GN=Itpr1 PE=1 SV=1;>tr|A0A0A0MY31|A0A0A0MY31_RAT Inositol 1,4,5-trisphosphate receptor type 1 OS=Rattus norvegicus OX=10116 GN=Itpr1 PE=1 SV=2;>tr|F1LQ	6	4	2.7	293.63	0	0	0	0	12559000	2756900	0	0	0
F1LMW7	Myristoylated alanine-rich C-kinase substrate	Marcks	tr|F1LMW7|F1LMW7_RAT;sp|P30009|MARCS_RAT	tr|F1LMW7|F1LMW7_RAT;sp|P30009|MARCS_RAT	>tr|F1LMW7|F1LMW7_RAT Myristoylated alanine-rich C-kinase substrate OS=Rattus norvegicus OX=10116 GN=Marcks PE=1 SV=3;>sp|P30009|MARCS_RAT Myristoylated alanine-rich C-kinase substrate OS=Rattus norvegicus OX=10116 GN=Marcks PE=1 SV=2	3	3	16.2	29.959	6162200	1638600	1744900	0	0	0	0	0	0
P70608	Cationic amino acid transporter-1 (High affinity cationic amino acid transporter 1) (Solute carrier family 7 (Cationic amino acid transporter, y+ system), member 1, isoform CRA_a)	Slc7a1	tr|P70608|P70608_RAT;sp|P30823|SL7A1_RAT;tr|A0A0G2K3I1|A0A0G2K3I1_RAT	tr|P70608|P70608_RAT;sp|P30823|SL7A1_RAT;tr|A0A0G2K3I1|A0A0G2K3I1_RAT	>tr|P70608|P70608_RAT Cationic amino acid transporter-1 OS=Rattus norvegicus OX=10116 GN=Slc7a1 PE=2 SV=1;>sp|P30823|SL7A1_RAT High affinity cationic amino acid transporter 1 OS=Rattus norvegicus OX=10116 GN=Slc7a1 PE=2 SV=1;>tr|A0A0G2K3I1|A0A0G2K3I1_RAT H	1	1	1.6	67.268	0	0	0	0	0	0	912910	1359000	873990
P30835	ATP-dependent 6-phosphofructokinase, liver type (ATP-PFK) (PFK-L) (EC 2.7.1.11) (6-phosphofructokinase type B) (Phosphofructo-1-kinase isozyme B) (PFK-B) (Phosphohexokinase)	Pfkl	sp|P30835|PFKAL_RAT	sp|P30835|PFKAL_RAT	>sp|P30835|PFKAL_RAT ATP-dependent 6-phosphofructokinase, liver type OS=Rattus norvegicus OX=10116 GN=Pfkl PE=1 SV=3	26	21	41.8	85.338	0	0	0	271490000	227000000	48149000	666260000	880630000	626580000
G3V9W6	Aldehyde dehydrogenase	Aldh3a2	tr|G3V9W6|G3V9W6_RAT;sp|P30839|AL3A2_RAT;tr|A0A0G2JY43|A0A0G2JY43_RAT	tr|G3V9W6|G3V9W6_RAT;sp|P30839|AL3A2_RAT;tr|A0A0G2JY43|A0A0G2JY43_RAT	>tr|G3V9W6|G3V9W6_RAT Aldehyde dehydrogenase OS=Rattus norvegicus OX=10116 GN=Aldh3a2 PE=1 SV=1;>sp|P30839|AL3A2_RAT Aldehyde dehydrogenase family 3 member A2 OS=Rattus norvegicus OX=10116 GN=Aldh3a2 PE=1 SV=1;>tr|A0A0G2JY43|A0A0G2JY43_RAT Aldehyde dehydro	3	3	7.2	54.107	10355000	6600700	3781500	7862700	13270000	0	2164900	2541600	0
P30904	Macrophage migration inhibitory factor (MIF) (EC 5.3.2.1) (Glutathione-binding 13 kDa protein) (L-dopachrome isomerase) (L-dopachrome tautomerase) (EC 5.3.3.12) (Phenylpyruvate tautomerase)	Mif	sp|P30904|MIF_RAT;tr|D3ZE63|D3ZE63_RAT;tr|D4A3P7|D4A3P7_RAT;tr|F1LTZ6|F1LTZ6_RAT	sp|P30904|MIF_RAT;tr|D3ZE63|D3ZE63_RAT;tr|D4A3P7|D4A3P7_RAT	>sp|P30904|MIF_RAT Macrophage migration inhibitory factor OS=Rattus norvegicus OX=10116 GN=Mif PE=1 SV=4;>tr|D3ZE63|D3ZE63_RAT Uncharacterized protein OS=Rattus norvegicus OX=10116 PE=3 SV=1;>tr|D4A3P7|D4A3P7_RAT Uncharacterized protein OS=Rattus norvegicu	4	4	41.7	12.477	103590000	179170000	160160000	8319800	0	0	3229800	3180900	2104000
G3V8C3	Vimentin	Vim	tr|G3V8C3|G3V8C3_RAT;sp|P31000|VIME_RAT;sp|P21807|PERI_RAT;tr|F1M7P4|F1M7P4_RAT	tr|G3V8C3|G3V8C3_RAT;sp|P31000|VIME_RAT	>tr|G3V8C3|G3V8C3_RAT Vimentin OS=Rattus norvegicus OX=10116 GN=Vim PE=1 SV=1;>sp|P31000|VIME_RAT Vimentin OS=Rattus norvegicus OX=10116 GN=Vim PE=1 SV=2	7	6	16.3	53.7	3671300	6048600	8835100	0	0	0	0	0	0
P31044	Phosphatidylethanolamine-binding protein 1 (PEBP-1) (23 kDa morphine-binding protein) (HCNPpp) (P23K) [Cleaved into: Hippocampal cholinergic neurostimulating peptide (HCNP)]	Pebp1	sp|P31044|PEBP1_RAT	sp|P31044|PEBP1_RAT	>sp|P31044|PEBP1_RAT Phosphatidylethanolamine-binding protein 1 OS=Rattus norvegicus OX=10116 GN=Pebp1 PE=1 SV=3	6	6	62.6	20.801	36687000	30638000	29495000	0	0	0	11083000	4966000	11588000
P31211	Corticosteroid-binding globulin (CBG) (Serpin A6) (Transcortin)	Serpina6	sp|P31211|CBG_RAT	sp|P31211|CBG_RAT	>sp|P31211|CBG_RAT Corticosteroid-binding globulin OS=Rattus norvegicus OX=10116 GN=Serpina6 PE=1 SV=2	7	7	18.7	44.67	60337000	36541000	65416000	0	0	0	0	0	0
P31399	ATP synthase subunit d, mitochondrial (ATPase subunit d) (ATP synthase peripheral stalk subunit d)	Atp5pd	sp|P31399|ATP5H_RAT;tr|Q6QI69|Q6QI69_RAT	sp|P31399|ATP5H_RAT	>sp|P31399|ATP5H_RAT ATP synthase subunit d, mitochondrial OS=Rattus norvegicus OX=10116 GN=Atp5pd PE=1 SV=3	11	11	75.8	18.763	985040000	727980000	720630000	81521000	236160000	9132800	45969000	70403000	53444000
P31423	Metabotropic glutamate receptor 4 (mGluR4)	Grm4	sp|P31423|GRM4_RAT	sp|P31423|GRM4_RAT	>sp|P31423|GRM4_RAT Metabotropic glutamate receptor 4 OS=Rattus norvegicus OX=10116 GN=Grm4 PE=1 SV=1	2	2	3.1	101.82	0	0	42920000	0	0	1605000	0	0	0
P31652	Sodium-dependent serotonin transporter (SERT) (5HT transporter) (5HTT) (Solute carrier family 6 member 4)	Slc6a4	sp|P31652|SC6A4_RAT	sp|P31652|SC6A4_RAT	>sp|P31652|SC6A4_RAT Sodium-dependent serotonin transporter OS=Rattus norvegicus OX=10116 GN=Slc6a4 PE=1 SV=1	2	2	3	70.171	4716600	895810	0	1594600	2463300	0	0	0	0
P31720	Complement C1q subcomponent subunit A	C1qa	sp|P31720|C1QA_RAT	sp|P31720|C1QA_RAT	>sp|P31720|C1QA_RAT Complement C1q subcomponent subunit A OS=Rattus norvegicus OX=10116 GN=C1qa PE=1 SV=2	8	8	34.3	25.917	0	0	0	1103900000	68615000	475260000	0	0	0
G3V7N9	Adiponectin a (Complement C1q subcomponent subunit B) (Complement component 1, q subcomponent, beta polypeptide, isoform CRA_b)	C1qb	tr|G3V7N9|G3V7N9_RAT;sp|P31721|C1QB_RAT	tr|G3V7N9|G3V7N9_RAT;sp|P31721|C1QB_RAT	>tr|G3V7N9|G3V7N9_RAT Adiponectin a OS=Rattus norvegicus OX=10116 GN=C1qb PE=1 SV=1;>sp|P31721|C1QB_RAT Complement C1q subcomponent subunit B OS=Rattus norvegicus OX=10116 GN=C1qb PE=1 SV=2	7	7	36	26.647	5901500	5597900	5317300	926540000	74753000	489610000	0	0	0
P31722	Complement C1q subcomponent subunit C	C1qc	sp|P31722|C1QC_RAT;tr|A0A0H2UHK1|A0A0H2UHK1_RAT	sp|P31722|C1QC_RAT;tr|A0A0H2UHK1|A0A0H2UHK1_RAT	>sp|P31722|C1QC_RAT Complement C1q subcomponent subunit C OS=Rattus norvegicus OX=10116 GN=C1qc PE=1 SV=2;>tr|A0A0H2UHK1|A0A0H2UHK1_RAT Complement C1q subcomponent subunit C OS=Rattus norvegicus OX=10116 GN=C1qc PE=1 SV=1	5	5	25.3	25.686	3593600	0	4766600	1140900000	61397000	491490000	0	0	0
A0A0G2K890	Ezrin	Ezr	tr|A0A0G2K890|A0A0G2K890_RAT;sp|P31977|EZRI_RAT	tr|A0A0G2K890|A0A0G2K890_RAT;sp|P31977|EZRI_RAT	>tr|A0A0G2K890|A0A0G2K890_RAT Ezrin OS=Rattus norvegicus OX=10116 GN=Ezr PE=1 SV=1;>sp|P31977|EZRI_RAT Ezrin OS=Rattus norvegicus OX=10116 GN=Ezr PE=1 SV=3	17	6	22.6	69.287	0	0	0	1622900	10942000	1934900	34007000	48387000	14064000
P32198	Carnitine O-palmitoyltransferase 1, liver isoform (CPT1-L) (EC 2.3.1.21) (Carnitine O-palmitoyltransferase I, liver isoform) (CPT I) (CPTI-L) (Carnitine palmitoyltransferase 1A)	Cpt1a	sp|P32198|CPT1A_RAT	sp|P32198|CPT1A_RAT	>sp|P32198|CPT1A_RAT Carnitine O-palmitoyltransferase 1, liver isoform OS=Rattus norvegicus OX=10116 GN=Cpt1a PE=1 SV=2	2	2	3.2	88.124	0	0	0	0	6614900	0	0	0	0
P32551	Cytochrome b-c1 complex subunit 2, mitochondrial (Complex III subunit 2) (Core protein II) (Ubiquinol-cytochrome-c reductase complex core protein 2)	Uqcrc2	sp|P32551|QCR2_RAT	sp|P32551|QCR2_RAT	>sp|P32551|QCR2_RAT Cytochrome b-c1 complex subunit 2, mitochondrial OS=Rattus norvegicus OX=10116 GN=Uqcrc2 PE=1 SV=2	16	16	43.1	48.396	340270000	373190000	372780000	91691000	196600000	42735000	303830000	113330000	72968000
P32577	Tyrosine-protein kinase CSK (EC 2.7.10.2) (C-Src kinase)	Csk	sp|P32577|CSK_RAT	sp|P32577|CSK_RAT	>sp|P32577|CSK_RAT Tyrosine-protein kinase CSK OS=Rattus norvegicus OX=10116 GN=Csk PE=1 SV=1	4	4	12.2	50.746	1644400	5910100	0	0	1648500	0	0	0	0
P34058	Heat shock protein HSP 90-beta (Heat shock 84 kDa) (HSP 84) (HSP84)	Hsp90ab1	sp|P34058|HS90B_RAT;tr|A0A0G2K793|A0A0G2K793_RAT	sp|P34058|HS90B_RAT;tr|A0A0G2K793|A0A0G2K793_RAT	>sp|P34058|HS90B_RAT Heat shock protein HSP 90-beta OS=Rattus norvegicus OX=10116 GN=Hsp90ab1 PE=1 SV=4;>tr|A0A0G2K793|A0A0G2K793_RAT Heat shock protein HSP 90-beta OS=Rattus norvegicus OX=10116 GN=Hsp90ab1 PE=1 SV=1	24	16	40.7	83.28	140840000	105730000	116740000	61242000	80260000	10813000	18445000	32222000	24089000
P35171	Cytochrome c oxidase subunit 7A2, mitochondrial (Cytochrome c oxidase subunit VIIa-liver/heart) (Cytochrome c oxidase subunit VIIa-L)	Cox7a2	sp|P35171|CX7A2_RAT	sp|P35171|CX7A2_RAT	>sp|P35171|CX7A2_RAT Cytochrome c oxidase subunit 7A2, mitochondrial OS=Rattus norvegicus OX=10116 GN=Cox7a2 PE=1 SV=1	1	1	12	9.3529	12017000	11099000	11196000	7958100	13401000	7725800	0	9022800	0
P35213	14-3-3 protein beta/alpha (Prepronerve growth factor RNH-1) (Protein kinase C inhibitor protein 1) (KCIP-1) [Cleaved into: 14-3-3 protein beta/alpha, N-terminally processed]	Ywhab	sp|P35213|1433B_RAT	sp|P35213|1433B_RAT	>sp|P35213|1433B_RAT 14-3-3 protein beta/alpha OS=Rattus norvegicus OX=10116 GN=Ywhab PE=1 SV=3	12	7	61.8	28.054	967750000	810480000	903180000	4805200	20770000	4248300	12194000	9969000	7642800
P35280	Ras-related protein Rab-8A	Rab8a	sp|P35280|RAB8A_RAT;tr|A0A0G2K553|A0A0G2K553_RAT	sp|P35280|RAB8A_RAT	>sp|P35280|RAB8A_RAT Ras-related protein Rab-8A OS=Rattus norvegicus OX=10116 GN=Rab8a PE=1 SV=2	8	4	32.9	23.668	0	0	2812900	68004000	83029000	10616000	74151000	127450000	20781000
Q5RK10	60S ribosomal protein L13a	Rpl13a	tr|Q5RK10|Q5RK10_RAT;sp|P35427|RL13A_RAT;tr|A0A1W2Q6L2|A0A1W2Q6L2_RAT	tr|Q5RK10|Q5RK10_RAT;sp|P35427|RL13A_RAT;tr|A0A1W2Q6L2|A0A1W2Q6L2_RAT	>tr|Q5RK10|Q5RK10_RAT 60S ribosomal protein L13a OS=Rattus norvegicus OX=10116 GN=Rpl13a PE=1 SV=1;>sp|P35427|RL13A_RAT 60S ribosomal protein L13a OS=Rattus norvegicus OX=10116 GN=Rpl13a PE=1 SV=2;>tr|A0A1W2Q6L2|A0A1W2Q6L2_RAT 60S ribosomal protein L13a OS	3	3	16.7	23.446	0	0	0	0	17516000	0	30124000	16355000	21162000
P35435	ATP synthase subunit gamma, mitochondrial (ATP synthase F1 subunit gamma) (F-ATPase gamma subunit)	Atp5f1c	sp|P35435|ATPG_RAT;tr|Q6PCU0|Q6PCU0_RAT;tr|Q6QI09|Q6QI09_RAT	sp|P35435|ATPG_RAT;tr|Q6PCU0|Q6PCU0_RAT;tr|Q6QI09|Q6QI09_RAT	>sp|P35435|ATPG_RAT ATP synthase subunit gamma, mitochondrial OS=Rattus norvegicus OX=10116 GN=Atp5f1c PE=1 SV=2;>tr|Q6PCU0|Q6PCU0_RAT ATP synthase subunit gamma OS=Rattus norvegicus OX=10116 GN=Atp5f1c PE=1 SV=1;>tr|Q6QI09|Q6QI09_RAT ATP synthase F1 subun	8	8	31.5	30.19	93428000	55909000	40343000	30920000	151180000	44405000	47468000	48958000	30486000
A0A0G2K7Q7	Insulin-degrading enzyme	Ide	tr|A0A0G2K7Q7|A0A0G2K7Q7_RAT;sp|P35559|IDE_RAT	tr|A0A0G2K7Q7|A0A0G2K7Q7_RAT;sp|P35559|IDE_RAT	>tr|A0A0G2K7Q7|A0A0G2K7Q7_RAT Insulin-degrading enzyme OS=Rattus norvegicus OX=10116 GN=Ide PE=1 SV=1;>sp|P35559|IDE_RAT Insulin-degrading enzyme OS=Rattus norvegicus OX=10116 GN=Ide PE=1 SV=1	17	17	19.1	113.16	0	0	487990	14359000	0	0	53032000	62730000	48890000
P35565	Calnexin	Canx	sp|P35565|CALX_RAT	sp|P35565|CALX_RAT	>sp|P35565|CALX_RAT Calnexin OS=Rattus norvegicus OX=10116 GN=Canx PE=1 SV=1	28	28	40.4	67.254	2361400000	2326200000	1978300000	488810000	1038200000	272000000	311990000	774390000	411770000
A0A0G2K0Z7	Glycerol-3-phosphate dehydrogenase, mitochondrial	Gpd2	tr|A0A0G2K0Z7|A0A0G2K0Z7_RAT;sp|P35571|GPDM_RAT;tr|A0A0G2K1F9|A0A0G2K1F9_RAT;tr|F1LNI0|F1LNI0_RAT	tr|A0A0G2K0Z7|A0A0G2K0Z7_RAT;sp|P35571|GPDM_RAT;tr|A0A0G2K1F9|A0A0G2K1F9_RAT;tr|F1LNI0|F1LNI0_RAT	>tr|A0A0G2K0Z7|A0A0G2K0Z7_RAT Glycerol-3-phosphate dehydrogenase, mitochondrial OS=Rattus norvegicus OX=10116 GN=Gpd2 PE=1 SV=1;>sp|P35571|GPDM_RAT Glycerol-3-phosphate dehydrogenase, mitochondrial OS=Rattus norvegicus OX=10116 GN=Gpd2 PE=1 SV=1;>tr|A0A0G2	16	16	39.6	69.061	2107900	0	0	42790000	64014000	47956000	0	2470600	0
P35815	Protein phosphatase 1B (EC 3.1.3.16) (Protein phosphatase 2C isoform beta) (PP2C-beta)	Ppm1b	sp|P35815|PPM1B_RAT;tr|Q642F2|Q642F2_RAT;tr|A0A0G2K7C6|A0A0G2K7C6_RAT;tr|Q99ND8|Q99ND8_RAT	sp|P35815|PPM1B_RAT;tr|Q642F2|Q642F2_RAT;tr|A0A0G2K7C6|A0A0G2K7C6_RAT;tr|Q99ND8|Q99ND8_RAT	>sp|P35815|PPM1B_RAT Protein phosphatase 1B OS=Rattus norvegicus OX=10116 GN=Ppm1b PE=2 SV=1;>tr|Q642F2|Q642F2_RAT Protein-serine/threonine phosphatase OS=Rattus norvegicus OX=10116 GN=Ppm1b PE=1 SV=1;>tr|A0A0G2K7C6|A0A0G2K7C6_RAT Protein-serine/threonine	6	5	21.3	42.889	4322200	3986800	3494700	3977100	10488000	0	5239000	8359800	4490600
F1LRE2	Insulin-like growth factor binding protein, acid labile subunit, isoform CRA_b (Insulin-like growth factor-binding protein complex acid labile subunit)	Igfals	tr|F1LRE2|F1LRE2_RAT;sp|P35859|ALS_RAT	tr|F1LRE2|F1LRE2_RAT;sp|P35859|ALS_RAT	>tr|F1LRE2|F1LRE2_RAT Insulin-like growth factor binding protein, acid labile subunit, isoform CRA_b OS=Rattus norvegicus OX=10116 GN=Igfals PE=1 SV=2;>sp|P35859|ALS_RAT Insulin-like growth factor-binding protein complex acid labile subunit OS=Rattus norve	3	3	6.1	66.898	15536000	18028000	4319000	5508200	0	0	0	0	0
G3V7A5	Low density lipoprotein receptor, isoform CRA_a (Low-density lipoprotein receptor)	Ldlr	tr|G3V7A5|G3V7A5_RAT;sp|P35952|LDLR_RAT	tr|G3V7A5|G3V7A5_RAT;sp|P35952|LDLR_RAT	>tr|G3V7A5|G3V7A5_RAT Low density lipoprotein receptor, isoform CRA_a OS=Rattus norvegicus OX=10116 GN=Ldlr PE=1 SV=1;>sp|P35952|LDLR_RAT Low-density lipoprotein receptor OS=Rattus norvegicus OX=10116 GN=Ldlr PE=1 SV=1	5	5	8	96.648	8089000	8190700	5364200	0	0	0	0	0	0
P97949	Antigen peptide transporter 1 (Tap1 protein) (Transporter 1, ATP-binding cassette, sub-family B (MDR/TAP))	Tap1	tr|P97949|P97949_RAT;sp|P36370|TAP1_RAT;tr|A0A0G2JY71|A0A0G2JY71_RAT	tr|P97949|P97949_RAT;sp|P36370|TAP1_RAT	>tr|P97949|P97949_RAT Antigen peptide transporter 1 OS=Rattus norvegicus OX=10116 GN=Tap1 PE=1 SV=1;>sp|P36370|TAP1_RAT Antigen peptide transporter 1 OS=Rattus norvegicus OX=10116 GN=Tap1 PE=1 SV=2	14	12	27.7	79.123	0	0	0	42997000	70466000	9108300	32758000	45870000	38787000
P36407	E3 ubiquitin-protein ligase TRIM23 (EC 2.3.2.27) (ADP-ribosylation factor domain-containing protein 1) (GTP-binding protein ARD-1) (RING-type E3 ubiquitin transferase TRIM23) (Tripartite motif-containing protein 23)	Trim23	sp|P36407|TRI23_RAT;tr|F1LSC5|F1LSC5_RAT;tr|H9KVE7|H9KVE7_RAT	sp|P36407|TRI23_RAT;tr|F1LSC5|F1LSC5_RAT;tr|H9KVE7|H9KVE7_RAT	>sp|P36407|TRI23_RAT E3 ubiquitin-protein ligase TRIM23 OS=Rattus norvegicus OX=10116 GN=Trim23 PE=2 SV=2;>tr|F1LSC5|F1LSC5_RAT E3 ubiquitin-protein ligase TRIM23 OS=Rattus norvegicus OX=10116 GN=Trim23 PE=1 SV=2;>tr|H9KVE7|H9KVE7_RAT E3 ubiquitin-protein	1	1	1.7	63.892	0	0	0	1024700	0	0	0	3039800	0
P36860	Ras-related protein Ral-B (EC 3.6.5.2)	Ralb	sp|P36860|RALB_RAT;tr|F1LQ62|F1LQ62_RAT	sp|P36860|RALB_RAT;tr|F1LQ62|F1LQ62_RAT	>sp|P36860|RALB_RAT Ras-related protein Ral-B OS=Rattus norvegicus OX=10116 GN=Ralb PE=2 SV=1;>tr|F1LQ62|F1LQ62_RAT Ras-related protein Ral-B OS=Rattus norvegicus OX=10116 GN=Ralb PE=1 SV=3	12	8	54.9	23.317	133570000	142520000	106000000	17325000	23549000	5737000	86239000	124220000	78595000
G3V9R9	Afamin (Afamin, isoform CRA_c)	Afm	tr|G3V9R9|G3V9R9_RAT;sp|P36953|AFAM_RAT	tr|G3V9R9|G3V9R9_RAT;sp|P36953|AFAM_RAT	>tr|G3V9R9|G3V9R9_RAT Afamin OS=Rattus norvegicus OX=10116 GN=Afm PE=1 SV=1;>sp|P36953|AFAM_RAT Afamin OS=Rattus norvegicus OX=10116 GN=Afm PE=3 SV=1	29	28	47.5	69.241	839680000	769180000	713590000	4313500	24703000	15412000	0	0	0
A0A0G2K398	Glutathione peroxidase	Gpx4	tr|A0A0G2K398|A0A0G2K398_RAT;sp|P36970|GPX4_RAT;tr|F8WFK6|F8WFK6_RAT;tr|A0A0G2KAD1|A0A0G2KAD1_RAT	tr|A0A0G2K398|A0A0G2K398_RAT;sp|P36970|GPX4_RAT;tr|F8WFK6|F8WFK6_RAT	>tr|A0A0G2K398|A0A0G2K398_RAT Glutathione peroxidase OS=Rattus norvegicus OX=10116 GN=Gpx4 PE=1 SV=1;>sp|P36970|GPX4_RAT Phospholipid hydroperoxide glutathione peroxidase OS=Rattus norvegicus OX=10116 GN=Gpx4 PE=1 SV=3;>tr|F8WFK6|F8WFK6_RAT Glutathione per	9	9	47.4	22.074	8086500	11561000	6668800	86198000	201820000	23518000	128160000	655020000	276100000
P36972	Adenine phosphoribosyltransferase (APRT) (EC 2.4.2.7)	Aprt	sp|P36972|APT_RAT	sp|P36972|APT_RAT	>sp|P36972|APT_RAT Adenine phosphoribosyltransferase OS=Rattus norvegicus OX=10116 GN=Aprt PE=1 SV=1	2	2	12.8	19.546	633280	0	1260900	1811300	0	0	0	0	0
A0A0G2K2I2	Carboxylic ester hydrolase (EC 3.1.1.-)	Ache	tr|A0A0G2K2I2|A0A0G2K2I2_RAT;tr|M0R4A5|M0R4A5_RAT;tr|A0A0G2K6V0|A0A0G2K6V0_RAT;sp|P37136|ACES_RAT	tr|A0A0G2K2I2|A0A0G2K2I2_RAT;tr|M0R4A5|M0R4A5_RAT;tr|A0A0G2K6V0|A0A0G2K6V0_RAT;sp|P37136|ACES_RAT	>tr|A0A0G2K2I2|A0A0G2K2I2_RAT Carboxylic ester hydrolase OS=Rattus norvegicus OX=10116 GN=Ache PE=3 SV=1;>tr|M0R4A5|M0R4A5_RAT Carboxylic ester hydrolase OS=Rattus norvegicus OX=10116 GN=Ache PE=3 SV=2;>tr|A0A0G2K6V0|A0A0G2K6V0_RAT Carboxylic ester hydrola	5	5	15	58.976	0	0	0	0	18243000	0	1483300	7443400	4418800
A0A140TAB3	Kinesin light chain	Klc1	tr|A0A140TAB3|A0A140TAB3_RAT;sp|P37285|KLC1_RAT;sp|Q5PQM2|KLC4_RAT;tr|B2GV74|B2GV74_RAT	tr|A0A140TAB3|A0A140TAB3_RAT;sp|P37285|KLC1_RAT	>tr|A0A140TAB3|A0A140TAB3_RAT Kinesin light chain OS=Rattus norvegicus OX=10116 GN=Klc1 PE=1 SV=1;>sp|P37285|KLC1_RAT Kinesin light chain 1 OS=Rattus norvegicus OX=10116 GN=Klc1 PE=1 SV=2	9	9	17.4	62.852	22373000	8996200	7747800	0	1381000	0	1124400	1041900	0
P37805	Transgelin-3 (Neuronal protein 22) (NP22) (Neuronal protein NP25)	Tagln3	sp|P37805|TAGL3_RAT	sp|P37805|TAGL3_RAT	>sp|P37805|TAGL3_RAT Transgelin-3 OS=Rattus norvegicus OX=10116 GN=Tagln3 PE=1 SV=2	3	0	18.1	22.5	0	1164300	0	0	0	0	0	0	0
Q6IRK1	Methionine aminopeptidase 2 (MAP 2) (MetAP 2) (EC 3.4.11.18) (Initiation factor 2-associated 67 kDa glycoprotein) (Peptidase M) (p67) (p67eIF2)	Metap2	tr|Q6IRK1|Q6IRK1_RAT;sp|P38062|MAP2_RAT;tr|F1LRI8|F1LRI8_RAT	tr|Q6IRK1|Q6IRK1_RAT;sp|P38062|MAP2_RAT;tr|F1LRI8|F1LRI8_RAT	>tr|Q6IRK1|Q6IRK1_RAT Methionine aminopeptidase 2 OS=Rattus norvegicus OX=10116 GN=Metap2 PE=1 SV=1;>sp|P38062|MAP2_RAT Methionine aminopeptidase 2 OS=Rattus norvegicus OX=10116 GN=Metap2 PE=1 SV=2;>tr|F1LRI8|F1LRI8_RAT Methionine aminopeptidase 2 OS=Rattu	5	5	13.6	48.907	0	0	0	1227700	0	0	7006700	20961000	12028000
F1LRT9	Cytoplasmic dynein 1 heavy chain 1	Dync1h1	tr|F1LRT9|F1LRT9_RAT;tr|M0R9X8|M0R9X8_RAT;sp|P38650|DYHC1_RAT	tr|F1LRT9|F1LRT9_RAT;tr|M0R9X8|M0R9X8_RAT;sp|P38650|DYHC1_RAT	>tr|F1LRT9|F1LRT9_RAT Cytoplasmic dynein 1 heavy chain 1 OS=Rattus norvegicus OX=10116 GN=Dync1h1 PE=1 SV=3;>tr|M0R9X8|M0R9X8_RAT Cytoplasmic dynein 1 heavy chain 1 OS=Rattus norvegicus OX=10116 GN=Dync1h1 PE=1 SV=2;>sp|P38650|DYHC1_RAT Cytoplasmic dynein	31	31	8.6	531.8	1867700	0	0	0	128240000	10442000	0	0	0
P38918	Aflatoxin B1 aldehyde reductase member 3 (AFB1-AR) (EC 1.-.-.-) (Aflatoxin B1 aldehyde reductase member 1) (rAFAR1)	Akr7a3	sp|P38918|ARK73_RAT	sp|P38918|ARK73_RAT	>sp|P38918|ARK73_RAT Aflatoxin B1 aldehyde reductase member 3 OS=Rattus norvegicus OX=10116 GN=Akr7a3 PE=1 SV=2	7	7	25.4	36.747	0	0	0	24020000	5249100	0	19565000	36207000	28579000
P38983	40S ribosomal protein SA (37 kDa laminin receptor precursor) (37LRP) (37/67 kDa laminin receptor) (LRP/LR) (67 kDa laminin receptor) (67LR) (Laminin receptor 1) (LamR) (Laminin-binding protein precursor p40) (LBP/p40)	Rpsa	sp|P38983|RSSA_RAT	sp|P38983|RSSA_RAT	>sp|P38983|RSSA_RAT 40S ribosomal protein SA OS=Rattus norvegicus OX=10116 GN=Rpsa PE=1 SV=3	7	7	32.5	32.824	4233500	1024400	14646000	93058000	66002000	4645600	65739000	75248000	58142000
A0A0A0MY48	Dynamin GTPase (EC 3.6.5.5)	Dnm2	tr|A0A0A0MY48|A0A0A0MY48_RAT;tr|A0A0A0MY49|A0A0A0MY49_RAT;sp|P39052|DYN2_RAT;sp|P21575|DYN1_RAT	tr|A0A0A0MY48|A0A0A0MY48_RAT;tr|A0A0A0MY49|A0A0A0MY49_RAT;sp|P39052|DYN2_RAT	>tr|A0A0A0MY48|A0A0A0MY48_RAT Dynamin GTPase OS=Rattus norvegicus OX=10116 GN=Dnm2 PE=1 SV=2;>tr|A0A0A0MY49|A0A0A0MY49_RAT Dynamin GTPase OS=Rattus norvegicus OX=10116 GN=Dnm2 PE=1 SV=2;>sp|P39052|DYN2_RAT Dynamin-2 OS=Rattus norvegicus OX=10116 GN=Dnm2 PE	30	22	42.1	97.253	36724000	33136000	24549000	134060000	200520000	26031000	170170000	159190000	190660000
P40112	Proteasome subunit beta type-3 (EC 3.4.25.1) (Proteasome chain 13) (Proteasome component C10-II) (Proteasome theta chain)	Psmb3	sp|P40112|PSB3_RAT;tr|D3Z8J0|D3Z8J0_RAT	sp|P40112|PSB3_RAT	>sp|P40112|PSB3_RAT Proteasome subunit beta type-3 OS=Rattus norvegicus OX=10116 GN=Psmb3 PE=1 SV=1	8	8	42.4	22.965	17377000	24966000	13356000	0	0	0	76337000	75333000	44498000
P40241	CD9 antigen (CD antigen CD9)	Cd9	sp|P40241|CD9_RAT	sp|P40241|CD9_RAT	>sp|P40241|CD9_RAT CD9 antigen OS=Rattus norvegicus OX=10116 GN=Cd9 PE=1 SV=2	6	6	26.5	25.215	52134000	69625000	58836000	214000000	423670000	113860000	0	0	0
P40307	Proteasome subunit beta type-2 (EC 3.4.25.1) (Macropain subunit C7-I) (Multicatalytic endopeptidase complex subunit C7-I) (Proteasome component C7-I)	Psmb2	sp|P40307|PSB2_RAT	sp|P40307|PSB2_RAT	>sp|P40307|PSB2_RAT Proteasome subunit beta type-2 OS=Rattus norvegicus OX=10116 GN=Psmb2 PE=1 SV=1	9	9	47.3	22.912	37505000	31202000	28608000	46250000	10579000	0	95347000	127340000	83715000
P40329	Arginine--tRNA ligase, cytoplasmic (EC 6.1.1.19) (Arginyl-tRNA synthetase) (ArgRS)	Rars1	sp|P40329|SYRC_RAT	sp|P40329|SYRC_RAT	>sp|P40329|SYRC_RAT Arginine--tRNA ligase, cytoplasmic OS=Rattus norvegicus OX=10116 GN=Rars1 PE=1 SV=2	6	6	11.4	75.81	0	2581000	0	7833100	4627200	0	1828300	5832700	3453900
D3ZRM9	60S ribosomal protein L13	LOC100360491	tr|D3ZRM9|D3ZRM9_RAT;sp|P41123|RL13_RAT;tr|A0A0G2JYG9|A0A0G2JYG9_RAT;tr|F1M2E9|F1M2E9_RAT;tr|D3ZD02|D3ZD02_RAT	tr|D3ZRM9|D3ZRM9_RAT;sp|P41123|RL13_RAT;tr|A0A0G2JYG9|A0A0G2JYG9_RAT;tr|F1M2E9|F1M2E9_RAT;tr|D3ZD02|D3ZD02_RAT	>tr|D3ZRM9|D3ZRM9_RAT 60S ribosomal protein L13 OS=Rattus norvegicus OX=10116 GN=LOC100360491 PE=3 SV=1;>sp|P41123|RL13_RAT 60S ribosomal protein L13 OS=Rattus norvegicus OX=10116 GN=Rpl13 PE=1 SV=2;>tr|A0A0G2JYG9|A0A0G2JYG9_RAT 60S ribosomal protein L13 O	5	5	23.2	24.202	0	0	0	2625200	0	0	78721000	84332000	56268000
P41498	Low molecular weight phosphotyrosine protein phosphatase (LMW-PTP) (LMW-PTPase) (EC 3.1.3.48) (Low molecular weight cytosolic acid phosphatase) (EC 3.1.3.2)	Acp1	sp|P41498|PPAC_RAT;tr|Z4YNF4|Z4YNF4_RAT;tr|A0A0G2K394|A0A0G2K394_RAT	sp|P41498|PPAC_RAT;tr|Z4YNF4|Z4YNF4_RAT;tr|A0A0G2K394|A0A0G2K394_RAT	>sp|P41498|PPAC_RAT Low molecular weight phosphotyrosine protein phosphatase OS=Rattus norvegicus OX=10116 GN=Acp1 PE=1 SV=3;>tr|Z4YNF4|Z4YNF4_RAT Low molecular weight cytosolic acid phosphatase OS=Rattus norvegicus OX=10116 GN=Acp1 PE=1 SV=2;>tr|A0A0G2K39	6	6	50.6	18.151	1528800	4754900	2095500	10063000	18678000	0	17100000	32299000	23767000
P41499	Tyrosine-protein phosphatase non-receptor type 11 (EC 3.1.3.48) (Protein-tyrosine phosphatase 1D) (PTP-1D) (Protein-tyrosine phosphatase SYP) (SH-PTP2) (SHP-2) (Shp2)	Ptpn11	sp|P41499|PTN11_RAT	sp|P41499|PTN11_RAT	>sp|P41499|PTN11_RAT Tyrosine-protein phosphatase non-receptor type 11 OS=Rattus norvegicus OX=10116 GN=Ptpn11 PE=1 SV=5	2	2	3.7	68.032	0	0	0	1360200	4890300	0	0	0	0
P41542	General vesicular transport factor p115 (Protein USO1 homolog) (Transcytosis-associated protein) (TAP) (Vesicle-docking protein)	Uso1	sp|P41542|USO1_RAT	sp|P41542|USO1_RAT	>sp|P41542|USO1_RAT General vesicular transport factor p115 OS=Rattus norvegicus OX=10116 GN=Uso1 PE=1 SV=1	2	2	2.4	107.16	2371000	3331400	0	0	0	0	0	0	0
P41562	Isocitrate dehydrogenase [NADP] cytoplasmic (IDH) (EC 1.1.1.42) (Cytosolic NADP-isocitrate dehydrogenase) (IDP) (NADP(+)-specific ICDH) (Oxalosuccinate decarboxylase)	Idh1	sp|P41562|IDHC_RAT	sp|P41562|IDHC_RAT	>sp|P41562|IDHC_RAT Isocitrate dehydrogenase [NADP] cytoplasmic OS=Rattus norvegicus OX=10116 GN=Idh1 PE=1 SV=1	5	4	11.6	46.734	1546100	4407700	6355400	0	0	0	0	0	0
Q5XIJ3	Isocitrate dehydrogenase [NAD] subunit, mitochondrial	Idh3g	tr|Q5XIJ3|Q5XIJ3_RAT;sp|P41565|IDHG1_RAT	tr|Q5XIJ3|Q5XIJ3_RAT;sp|P41565|IDHG1_RAT	>tr|Q5XIJ3|Q5XIJ3_RAT Isocitrate dehydrogenase [NAD] subunit, mitochondrial OS=Rattus norvegicus OX=10116 GN=Idh3g PE=1 SV=1;>sp|P41565|IDHG1_RAT Isocitrate dehydrogenase [NAD] subunit gamma 1, mitochondrial OS=Rattus norvegicus OX=10116 GN=Idh3g PE=1 SV=2	3	3	6.1	42.85	0	0	0	0	2327500	0	0	3395600	0
Q6P9X2	Signal peptidase complex catalytic subunit SEC11 (EC 3.4.21.89)	Sec11a	tr|Q6P9X2|Q6P9X2_RAT;sp|P42667|SC11A_RAT	tr|Q6P9X2|Q6P9X2_RAT;sp|P42667|SC11A_RAT	>tr|Q6P9X2|Q6P9X2_RAT Signal peptidase complex catalytic subunit SEC11 OS=Rattus norvegicus OX=10116 GN=Sec11a PE=1 SV=1;>sp|P42667|SC11A_RAT Signal peptidase complex catalytic subunit SEC11A OS=Rattus norvegicus OX=10116 GN=Sec11a PE=2 SV=1	4	4	19.6	20.626	0	0	0	15017000	37214000	8622600	0	13376000	5844400
P43253	Prostacyclin receptor (Prostaglandin I2 receptor) (PGI receptor) (PGI2 receptor) (Prostanoid IP receptor)	Ptgir	sp|P43253|PI2R_RAT	sp|P43253|PI2R_RAT	>sp|P43253|PI2R_RAT Prostacyclin receptor OS=Rattus norvegicus OX=10116 GN=Ptgir PE=1 SV=1	2	2	5.3	44.662	0	0	0	2757200	9871200	5494500	0	0	0
P45479	Palmitoyl-protein thioesterase 1 (PPT-1) (EC 3.1.2.22) (Palmitoyl-protein hydrolase 1)	Ppt1	sp|P45479|PPT1_RAT	sp|P45479|PPT1_RAT	>sp|P45479|PPT1_RAT Palmitoyl-protein thioesterase 1 OS=Rattus norvegicus OX=10116 GN=Ppt1 PE=1 SV=1	2	2	7.8	34.455	10825000	8220900	8960700	0	1746600	0	0	0	0
P45592	Cofilin-1 (Cofilin, non-muscle isoform)	Cfl1	sp|P45592|COF1_RAT;tr|A0A0G2KA35|A0A0G2KA35_RAT;tr|M0RC65|M0RC65_RAT	sp|P45592|COF1_RAT	>sp|P45592|COF1_RAT Cofilin-1 OS=Rattus norvegicus OX=10116 GN=Cfl1 PE=1 SV=3	11	11	72.9	18.532	591600000	398970000	463400000	19758000	78056000	13909000	5186600	7645300	0
P46413	Glutathione synthetase (GSH synthetase) (GSH-S) (EC 6.3.2.3) (Glutathione synthase)	Gss	sp|P46413|GSHB_RAT	sp|P46413|GSHB_RAT	>sp|P46413|GSHB_RAT Glutathione synthetase OS=Rattus norvegicus OX=10116 GN=Gss PE=1 SV=1	2	2	4.6	52.344	0	0	0	2174200	0	0	3126900	0	0
P46462	Transitional endoplasmic reticulum ATPase (TER ATPase) (EC 3.6.4.6) (15S Mg(2+)-ATPase p97 subunit) (Valosin-containing protein) (VCP)	Vcp	sp|P46462|TERA_RAT	sp|P46462|TERA_RAT	>sp|P46462|TERA_RAT Transitional endoplasmic reticulum ATPase OS=Rattus norvegicus OX=10116 GN=Vcp PE=1 SV=3	42	42	65.1	89.348	158270000	176630000	137330000	617900000	575330000	116240000	1580800000	1623300000	1425700000
Q6AZ33	Biliverdin reductase A (BVR A) (EC 1.3.1.24)	Blvra	tr|Q6AZ33|Q6AZ33_RAT;sp|P46844|BIEA_RAT	tr|Q6AZ33|Q6AZ33_RAT;sp|P46844|BIEA_RAT	>tr|Q6AZ33|Q6AZ33_RAT Biliverdin reductase A OS=Rattus norvegicus OX=10116 GN=Blvra PE=1 SV=1;>sp|P46844|BIEA_RAT Biliverdin reductase A OS=Rattus norvegicus OX=10116 GN=Blvra PE=1 SV=1	4	4	13.6	33.507	0	0	0	14888000	0	0	0	0	3513200
Q6PDV8	60S ribosomal protein L22 (RCG31311) (Ribosomal protein L22)	LOC100360057	tr|Q6PDV8|Q6PDV8_RAT;sp|P47198|RL22_RAT	tr|Q6PDV8|Q6PDV8_RAT;sp|P47198|RL22_RAT	>tr|Q6PDV8|Q6PDV8_RAT 60S ribosomal protein L22 OS=Rattus norvegicus OX=10116 GN=LOC100360057 PE=1 SV=1;>sp|P47198|RL22_RAT 60S ribosomal protein L22 OS=Rattus norvegicus OX=10116 GN=Rpl22 PE=2 SV=2	3	3	42.2	14.759	0	0	0	0	17671000	0	53627000	70664000	51886000
P47824	P2X purinoceptor 1 (P2X1) (ATP receptor) (Purinergic receptor) (RP-2 protein)	P2rx1	sp|P47824|P2RX1_RAT;tr|Q9JIF8|Q9JIF8_RAT	sp|P47824|P2RX1_RAT;tr|Q9JIF8|Q9JIF8_RAT	>sp|P47824|P2RX1_RAT P2X purinoceptor 1 OS=Rattus norvegicus OX=10116 GN=P2rx1 PE=2 SV=1;>tr|Q9JIF8|Q9JIF8_RAT P2X purinoceptor OS=Rattus norvegicus OX=10116 GN=P2rx1 PE=2 SV=1	5	5	16	44.956	5961200	16090000	8622200	4190800	15570000	4899700	0	0	0
P47853	Biglycan (Bone/cartilage proteoglycan I) (PG-S1)	Bgn	sp|P47853|PGS1_RAT	sp|P47853|PGS1_RAT	>sp|P47853|PGS1_RAT Biglycan OS=Rattus norvegicus OX=10116 GN=Bgn PE=1 SV=1	8	8	24.7	41.706	38281000	23087000	23064000	0	0	0	0	0	0
Q52KS1	ATP-dependent 6-phosphofructokinase (ATP-PFK) (Phosphofructokinase) (EC 2.7.1.11) (Phosphohexokinase)	Pfkm	tr|Q52KS1|Q52KS1_RAT;sp|P47858|PFKAM_RAT;tr|A0A0G2KBC7|A0A0G2KBC7_RAT	tr|Q52KS1|Q52KS1_RAT;sp|P47858|PFKAM_RAT;tr|A0A0G2KBC7|A0A0G2KBC7_RAT	>tr|Q52KS1|Q52KS1_RAT ATP-dependent 6-phosphofructokinase OS=Rattus norvegicus OX=10116 GN=Pfkm PE=1 SV=1;>sp|P47858|PFKAM_RAT ATP-dependent 6-phosphofructokinase, muscle type OS=Rattus norvegicus OX=10116 GN=Pfkm PE=1 SV=3;>tr|A0A0G2KBC7|A0A0G2KBC7_RAT AT	14	10	20.3	85.342	0	0	0	19034000	2297600	0	44290000	54737000	33681000
P47860	ATP-dependent 6-phosphofructokinase, platelet type (ATP-PFK) (PFK-P) (EC 2.7.1.11) (6-phosphofructokinase type C) (Phosphofructo-1-kinase isozyme C) (PFK-C) (Phosphohexokinase)	Pfkp	sp|P47860|PFKAP_RAT;tr|A0A0A0MXY5|A0A0A0MXY5_RAT	sp|P47860|PFKAP_RAT;tr|A0A0A0MXY5|A0A0A0MXY5_RAT	>sp|P47860|PFKAP_RAT ATP-dependent 6-phosphofructokinase, platelet type OS=Rattus norvegicus OX=10116 GN=Pfkp PE=1 SV=2;>tr|A0A0A0MXY5|A0A0A0MXY5_RAT ATP-dependent 6-phosphofructokinase OS=Rattus norvegicus OX=10116 GN=Pfkp PE=1 SV=2	11	8	17.5	85.719	3144700	4970700	2714700	0	29685000	0	0	0	0
A0A0G2JSK0	Aquaglyceroporin-3 (Aquaporin-3)	Aqp3	tr|A0A0G2JSK0|A0A0G2JSK0_RAT;sp|P47862|AQP3_RAT	tr|A0A0G2JSK0|A0A0G2JSK0_RAT;sp|P47862|AQP3_RAT	>tr|A0A0G2JSK0|A0A0G2JSK0_RAT Aquaglyceroporin-3 OS=Rattus norvegicus OX=10116 GN=Aqp3 PE=3 SV=1;>sp|P47862|AQP3_RAT Aquaporin-3 OS=Rattus norvegicus OX=10116 GN=Aqp3 PE=2 SV=1	1	1	2.7	31.399	0	0	0	0	0	0	5222200	6865800	0
P47875	Cysteine and glycine-rich protein 1 (Cysteine-rich protein 1) (CRP) (CRP1)	Csrp1	sp|P47875|CSRP1_RAT	sp|P47875|CSRP1_RAT	>sp|P47875|CSRP1_RAT Cysteine and glycine-rich protein 1 OS=Rattus norvegicus OX=10116 GN=Csrp1 PE=1 SV=2	4	4	33.2	20.613	0	5125900	4517600	0	0	0	0	0	0
P47967	Galectin-5 (Gal-5) (RL-18)	Lgals5	sp|P47967|LEG5_RAT	sp|P47967|LEG5_RAT	>sp|P47967|LEG5_RAT Galectin-5 OS=Rattus norvegicus OX=10116 GN=Lgals5 PE=1 SV=2	7	3	64.1	16.196	9598300	8034300	8799700	116050000	380100000	107010000	867020000	699940000	556930000
Q6IMZ3	Annexin	Anxa6	tr|Q6IMZ3|Q6IMZ3_RAT;sp|P48037|ANXA6_RAT	tr|Q6IMZ3|Q6IMZ3_RAT;sp|P48037|ANXA6_RAT	>tr|Q6IMZ3|Q6IMZ3_RAT Annexin OS=Rattus norvegicus OX=10116 GN=Anxa6 PE=1 SV=1;>sp|P48037|ANXA6_RAT Annexin A6 OS=Rattus norvegicus OX=10116 GN=Anxa6 PE=1 SV=2	3	3	8.5	75.755	0	1917200	0	0	611060	0	0	0	0
P48199	C-reactive protein	Crp	sp|P48199|CRP_RAT;tr|A0A0G2K8V5|A0A0G2K8V5_RAT	sp|P48199|CRP_RAT;tr|A0A0G2K8V5|A0A0G2K8V5_RAT	>sp|P48199|CRP_RAT C-reactive protein OS=Rattus norvegicus OX=10116 GN=Crp PE=1 SV=1;>tr|A0A0G2K8V5|A0A0G2K8V5_RAT C-reactive protein OS=Rattus norvegicus OX=10116 GN=Crp PE=1 SV=1	4	4	18.3	25.468	153690000	132190000	108140000	4218600	23273000	36220000	0	0	0
P48500	Triosephosphate isomerase (TIM) (EC 5.3.1.1) (Methylglyoxal synthase) (EC 4.2.3.3) (Triose-phosphate isomerase)	Tpi1	sp|P48500|TPIS_RAT;tr|A0A0G2JWJ4|A0A0G2JWJ4_RAT;tr|A0A0G2JWU1|A0A0G2JWU1_RAT	sp|P48500|TPIS_RAT;tr|A0A0G2JWJ4|A0A0G2JWJ4_RAT;tr|A0A0G2JWU1|A0A0G2JWU1_RAT	>sp|P48500|TPIS_RAT Triosephosphate isomerase OS=Rattus norvegicus OX=10116 GN=Tpi1 PE=1 SV=2;>tr|A0A0G2JWJ4|A0A0G2JWJ4_RAT Triosephosphate isomerase OS=Rattus norvegicus OX=10116 GN=LOC100911515 PE=1 SV=1;>tr|A0A0G2JWU1|A0A0G2JWU1_RAT Triosephosphate isom	11	11	61.8	26.849	254480000	282490000	259960000	2258500	5239800	0	23938000	22914000	20621000
P48508	Glutamate--cysteine ligase regulatory subunit (GCS light chain) (Gamma-ECS regulatory subunit) (Gamma-glutamylcysteine synthetase regulatory subunit) (Glutamate--cysteine ligase modifier subunit)	Gclm	sp|P48508|GSH0_RAT	sp|P48508|GSH0_RAT	>sp|P48508|GSH0_RAT Glutamate--cysteine ligase regulatory subunit OS=Rattus norvegicus OX=10116 GN=Gclm PE=1 SV=1	6	6	28.5	30.548	0	0	0	37320000	13092000	0	47612000	58529000	68248000
G3V8L3	Lamin A, isoform CRA_b (Prelamin-A/C)	Lmna	tr|G3V8L3|G3V8L3_RAT;sp|P48679|LMNA_RAT;tr|A0A0G2JTC5|A0A0G2JTC5_RAT;tr|Q6P6U3|Q6P6U3_RAT;tr|A0A0G2K3R2|A0A0G2K3R2_RAT;tr|A0A1B0GWU9|A0A1B0GWU9_RAT	tr|G3V8L3|G3V8L3_RAT;sp|P48679|LMNA_RAT;tr|A0A0G2JTC5|A0A0G2JTC5_RAT	>tr|G3V8L3|G3V8L3_RAT Lamin A, isoform CRA_b OS=Rattus norvegicus OX=10116 GN=Lmna PE=1 SV=1;>sp|P48679|LMNA_RAT Prelamin-A/C OS=Rattus norvegicus OX=10116 GN=Lmna PE=1 SV=1;>tr|A0A0G2JTC5|A0A0G2JTC5_RAT Prelamin-A/C OS=Rattus norvegicus OX=10116 GN=Lmna P	6	6	10.5	74.311	11587000	17352000	12200000	0	0	0	0	0	0
F1M953	75 kDa glucose-regulated protein (Heat shock 70 kDa protein 9) (Stress-70 protein, mitochondrial)	Hspa9	tr|F1M953|F1M953_RAT;sp|P48721|GRP75_RAT	tr|F1M953|F1M953_RAT;sp|P48721|GRP75_RAT	>tr|F1M953|F1M953_RAT 75 kDa glucose-regulated protein OS=Rattus norvegicus OX=10116 GN=Hspa9 PE=1 SV=1;>sp|P48721|GRP75_RAT Stress-70 protein, mitochondrial OS=Rattus norvegicus OX=10116 GN=Hspa9 PE=1 SV=3	19	19	35.1	73.744	237530000	213050000	208250000	24917000	106980000	23373000	62337000	66064000	59286000
P49242	40S ribosomal protein S3a (V-fos transformation effector protein) [Cleaved into: 40S ribosomal protein S3b]	Rps3a	sp|P49242|RS3A_RAT;tr|M0R6L4|M0R6L4_RAT;tr|Q6TXJ6|Q6TXJ6_RAT	sp|P49242|RS3A_RAT;tr|M0R6L4|M0R6L4_RAT	>sp|P49242|RS3A_RAT 40S ribosomal protein S3a OS=Rattus norvegicus OX=10116 GN=Rps3a PE=1 SV=2;>tr|M0R6L4|M0R6L4_RAT 40S ribosomal protein S3a OS=Rattus norvegicus OX=10116 GN=LOC100365839 PE=3 SV=1	7	7	25.4	29.945	0	0	0	17052000	2503300	0	61157000	59434000	37657000
P49430	Thromboxane-A synthase (TXA synthase) (TXS) (EC 5.3.99.5) (Cytochrome P450 5A1) (Hydroperoxy icosatetraenoate dehydratase) (EC 4.2.1.152)	Tbxas1	sp|P49430|THAS_RAT	sp|P49430|THAS_RAT	>sp|P49430|THAS_RAT Thromboxane-A synthase OS=Rattus norvegicus OX=10116 GN=Tbxas1 PE=2 SV=1	7	7	14.6	59.974	0	0	0	2840200	43915000	0	0	0	0
P49432	Pyruvate dehydrogenase E1 component subunit beta, mitochondrial (PDHE1-B) (EC 1.2.4.1)	Pdhb	sp|P49432|ODPB_RAT;tr|A0A0G2KAM3|A0A0G2KAM3_RAT	sp|P49432|ODPB_RAT;tr|A0A0G2KAM3|A0A0G2KAM3_RAT	>sp|P49432|ODPB_RAT Pyruvate dehydrogenase E1 component subunit beta, mitochondrial OS=Rattus norvegicus OX=10116 GN=Pdhb PE=1 SV=2;>tr|A0A0G2KAM3|A0A0G2KAM3_RAT Pyruvate dehydrogenase E1 component subunit beta OS=Rattus norvegicus OX=10116 GN=Pdhb PE=1 SV	9	9	32.3	38.982	14018000	6639700	6296300	1780900	11041000	4550500	1067700	16772000	5143200
M0R6Z6	Urokinase plasminogen activator surface receptor	Plaur	tr|M0R6Z6|M0R6Z6_RAT;sp|P49616|UPAR_RAT;tr|M0R3P2|M0R3P2_RAT	tr|M0R6Z6|M0R6Z6_RAT;sp|P49616|UPAR_RAT;tr|M0R3P2|M0R3P2_RAT	>tr|M0R6Z6|M0R6Z6_RAT Urokinase plasminogen activator surface receptor OS=Rattus norvegicus OX=10116 GN=Plaur PE=4 SV=2;>sp|P49616|UPAR_RAT Urokinase plasminogen activator surface receptor OS=Rattus norvegicus OX=10116 GN=Plaur PE=2 SV=2;>tr|M0R3P2|M0R3P2_	1	1	4.9	35.629	1812600	0	0	0	0	0	0	0	0
F1LMS5	Thrombospondin-4	Thbs4	tr|F1LMS5|F1LMS5_RAT;tr|A0A0G2K7L8|A0A0G2K7L8_RAT;sp|P49744|TSP4_RAT;tr|A0A0G2JXN9|A0A0G2JXN9_RAT;CON__ENSEMBL:ENSBTAP00000006074;tr|M0RBU0|M0RBU0_RAT;sp|P35444|COMP_RAT	tr|F1LMS5|F1LMS5_RAT;tr|A0A0G2K7L8|A0A0G2K7L8_RAT;sp|P49744|TSP4_RAT	>tr|F1LMS5|F1LMS5_RAT Thrombospondin-4 OS=Rattus norvegicus OX=10116 GN=Thbs4 PE=3 SV=1;>tr|A0A0G2K7L8|A0A0G2K7L8_RAT Thrombospondin-4 OS=Rattus norvegicus OX=10116 GN=Thbs4 PE=3 SV=1;>sp|P49744|TSP4_RAT Thrombospondin-4 OS=Rattus norvegicus OX=10116 GN=Th	8	8	12.1	105.83	0	0	0	0	0	41779000	0	0	0
P49806	Regulator of G-protein signaling 10 (RGS10)	Rgs10	sp|P49806|RGS10_RAT	sp|P49806|RGS10_RAT	>sp|P49806|RGS10_RAT Regulator of G-protein signaling 10 OS=Rattus norvegicus OX=10116 GN=Rgs10 PE=1 SV=2	4	4	24.9	21.176	16270000	13212000	16167000	0	0	0	0	0	0
A0A0G2K7X0	Acidic leucine-rich nuclear phosphoprotein 32 family member A	Anp32a	tr|A0A0G2K7X0|A0A0G2K7X0_RAT;tr|F7EL36|F7EL36_RAT;sp|P49911|AN32A_RAT;tr|F1LP34|F1LP34_RAT;sp|Q9EST6|AN32B_RAT	tr|A0A0G2K7X0|A0A0G2K7X0_RAT;tr|F7EL36|F7EL36_RAT;sp|P49911|AN32A_RAT	>tr|A0A0G2K7X0|A0A0G2K7X0_RAT Acidic leucine-rich nuclear phosphoprotein 32 family member A OS=Rattus norvegicus OX=10116 GN=Anp32a PE=1 SV=1;>tr|F7EL36|F7EL36_RAT Acidic leucine-rich nuclear phosphoprotein 32 family member A OS=Rattus norvegicus OX=10116	6	6	23.6	26.316	14385000	8981300	11875000	0	0	0	8682500	2297000	8054500
P50115	Protein S100-A8 (Calgranulin-A) (Migration inhibitory factor-related protein 8) (MRP-8) (p8) (S100 calcium-binding protein A8)	S100a8	sp|P50115|S10A8_RAT	sp|P50115|S10A8_RAT	>sp|P50115|S10A8_RAT Protein S100-A8 OS=Rattus norvegicus OX=10116 GN=S100a8 PE=1 SV=3	3	3	40.4	10.238	31650000	0	24694000	2080700	24512000	10551000	15466000	35243000	36735000
P50116	Protein S100-A9 (Calgranulin-B) (Migration inhibitory factor-related protein 14) (MRP-14) (p14) (Myeloid-related protein 14) (S100 calcium-binding protein A9)	S100a9	sp|P50116|S10A9_RAT;tr|A0A0H2UHJ1|A0A0H2UHJ1_RAT	sp|P50116|S10A9_RAT;tr|A0A0H2UHJ1|A0A0H2UHJ1_RAT	>sp|P50116|S10A9_RAT Protein S100-A9 OS=Rattus norvegicus OX=10116 GN=S100a9 PE=1 SV=3;>tr|A0A0H2UHJ1|A0A0H2UHJ1_RAT Calgranulin-B OS=Rattus norvegicus OX=10116 GN=S100a9 PE=1 SV=1	2	2	18.6	13.145	12734000	11381000	9896200	0	9742500	5583700	12680000	3471100	0
P50123	Glutamyl aminopeptidase (EAP) (EC 3.4.11.7) (Aminopeptidase A) (AP-A) (CD antigen CD249)	Enpep	sp|P50123|AMPE_RAT;tr|A0A0G2JTI8|A0A0G2JTI8_RAT	sp|P50123|AMPE_RAT;tr|A0A0G2JTI8|A0A0G2JTI8_RAT	>sp|P50123|AMPE_RAT Glutamyl aminopeptidase OS=Rattus norvegicus OX=10116 GN=Enpep PE=1 SV=2;>tr|A0A0G2JTI8|A0A0G2JTI8_RAT Aminopeptidase OS=Rattus norvegicus OX=10116 GN=Enpep PE=1 SV=1	14	13	18.5	107.99	37415000	29600000	17372000	0	0	0	0	0	0
P50137	Transketolase (TK) (EC 2.2.1.1)	Tkt	sp|P50137|TKT_RAT;tr|G3V826|G3V826_RAT	sp|P50137|TKT_RAT;tr|G3V826|G3V826_RAT	>sp|P50137|TKT_RAT Transketolase OS=Rattus norvegicus OX=10116 GN=Tkt PE=1 SV=1;>tr|G3V826|G3V826_RAT Transketolase OS=Rattus norvegicus OX=10116 GN=Tkt PE=1 SV=1	19	19	36.1	67.643	265180000	389240000	208740000	28211000	0	0	19435000	9213200	25500000
G3V632	Epimorphin, isoform CRA_a (Syntaxin-2)	Stx2	tr|G3V632|G3V632_RAT;sp|P50279|STX2_RAT;tr|Q7TS57|Q7TS57_RAT;sp|P61265|STX1B_RAT;sp|P32851|STX1A_RAT	tr|G3V632|G3V632_RAT;sp|P50279|STX2_RAT;tr|Q7TS57|Q7TS57_RAT	>tr|G3V632|G3V632_RAT Epimorphin, isoform CRA_a OS=Rattus norvegicus OX=10116 GN=Stx2 PE=1 SV=1;>sp|P50279|STX2_RAT Syntaxin-2 OS=Rattus norvegicus OX=10116 GN=Stx2 PE=1 SV=2;>tr|Q7TS57|Q7TS57_RAT Syntaxin 2D OS=Rattus norvegicus OX=10116 GN=Stx2 PE=1 SV=1	4	4	22.4	33.345	0	0	0	0	6325300	0	18744000	20064000	17586000
P50398	Rab GDP dissociation inhibitor alpha (Rab GDI alpha) (Guanosine diphosphate dissociation inhibitor 1) (GDI-1)	Gdi1	sp|P50398|GDIA_RAT	sp|P50398|GDIA_RAT	>sp|P50398|GDIA_RAT Rab GDP dissociation inhibitor alpha OS=Rattus norvegicus OX=10116 GN=Gdi1 PE=1 SV=1	8	4	26.2	50.536	0	0	0	0	0	0	4063100	3059200	0
P50399	Rab GDP dissociation inhibitor beta (Rab GDI beta) (GDI-3) (Guanosine diphosphate dissociation inhibitor 2) (GDI-2)	Gdi2	sp|P50399|GDIB_RAT	sp|P50399|GDIB_RAT	>sp|P50399|GDIB_RAT Rab GDP dissociation inhibitor beta OS=Rattus norvegicus OX=10116 GN=Gdi2 PE=1 SV=2	12	8	40.9	50.537	0	0	0	7489500	7572200	0	33210000	47179000	41071000
B2GUW7	V-ATPase 14 kDa subunit	Rnase4	tr|B2GUW7|B2GUW7_RAT;sp|P50408|VATF_RAT	tr|B2GUW7|B2GUW7_RAT;sp|P50408|VATF_RAT	>tr|B2GUW7|B2GUW7_RAT V-ATPase 14 kDa subunit OS=Rattus norvegicus OX=10116 GN=Rnase4 PE=2 SV=1;>sp|P50408|VATF_RAT V-type proton ATPase subunit F OS=Rattus norvegicus OX=10116 GN=Atp6v1f PE=1 SV=1	1	1	10.5	12.706	0	0	0	0	0	0	3705500	5139200	4244700
P50442	Glycine amidinotransferase, mitochondrial (EC 2.1.4.1) (L-arginine:glycine amidinotransferase) (Transamidinase)	Gatm	sp|P50442|GATM_RAT;tr|A0A140TA89|A0A140TA89_RAT	sp|P50442|GATM_RAT;tr|A0A140TA89|A0A140TA89_RAT	>sp|P50442|GATM_RAT Glycine amidinotransferase, mitochondrial OS=Rattus norvegicus OX=10116 GN=Gatm PE=1 SV=1;>tr|A0A140TA89|A0A140TA89_RAT Glycine amidinotransferase, mitochondrial OS=Rattus norvegicus OX=10116 GN=Gatm PE=1 SV=1	10	10	33.8	48.242	14111000	24074000	30775000	9953900	47520000	13560000	0	0	0
P50475	Alanine--tRNA ligase, cytoplasmic (EC 6.1.1.7) (Alanyl-tRNA synthetase) (AlaRS)	Aars1	sp|P50475|SYAC_RAT	sp|P50475|SYAC_RAT	>sp|P50475|SYAC_RAT Alanine--tRNA ligase, cytoplasmic OS=Rattus norvegicus OX=10116 GN=Aars1 PE=1 SV=3	11	11	14.6	106.79	0	0	0	7917900	4765300	0	15375000	14538000	11442000
P50503	Hsc70-interacting protein (Hip) (Protein FAM10A1) (Protein ST13 homolog)	St13	sp|P50503|F10A1_RAT	sp|P50503|F10A1_RAT	>sp|P50503|F10A1_RAT Hsc70-interacting protein OS=Rattus norvegicus OX=10116 GN=St13 PE=1 SV=1	6	6	18.5	41.279	25217000	25274000	29539000	0	0	0	0	0	0
P51111	Huntingtin (Huntington disease protein homolog) (HD protein homolog) [Cleaved into: Huntingtin, myristoylated N-terminal fragment]	Htt	sp|P51111|HD_RAT;tr|G3V9P7|G3V9P7_RAT	sp|P51111|HD_RAT;tr|G3V9P7|G3V9P7_RAT	>sp|P51111|HD_RAT Huntingtin OS=Rattus norvegicus OX=10116 GN=Htt PE=1 SV=1;>tr|G3V9P7|G3V9P7_RAT Huntingtin OS=Rattus norvegicus OX=10116 GN=Htt PE=1 SV=1	3	3	1.5	343.76	0	0	0	0	1938000	0	972700	1477100	0
P51583	Multifunctional protein ADE2 [Includes: Phosphoribosylaminoimidazole-succinocarboxamide synthase (EC 6.3.2.6) (SAICAR synthetase); Phosphoribosylaminoimidazole carboxylase (EC 4.1.1.21) (AIR carboxylase) (AIRC)]	Paics	sp|P51583|PUR6_RAT;tr|F8WFR8|F8WFR8_RAT;tr|A0A0G2K5S4|A0A0G2K5S4_RAT	sp|P51583|PUR6_RAT;tr|F8WFR8|F8WFR8_RAT;tr|A0A0G2K5S4|A0A0G2K5S4_RAT	>sp|P51583|PUR6_RAT Multifunctional protein ADE2 OS=Rattus norvegicus OX=10116 GN=Paics PE=1 SV=3;>tr|F8WFR8|F8WFR8_RAT AIR carboxylase OS=Rattus norvegicus OX=10116 GN=LOC100910308 PE=3 SV=2;>tr|A0A0G2K5S4|A0A0G2K5S4_RAT AIR carboxylase OS=Rattus norvegic	12	12	40.9	47.096	0	0	0	38481000	24411000	2855700	80972000	77598000	74428000
P51635	Aldo-keto reductase family 1 member A1 (EC 1.1.1.2) (EC 1.1.1.33) (EC 1.1.1.372) (EC 1.1.1.54) (3-DG-reducing enzyme) (Alcohol dehydrogenase [NADP(+)]) (Aldehyde reductase) (Glucuronate reductase) (EC 1.1.1.19) (Glucuronolactone reductase) (EC 1.1.1.20)	Akr1a1	sp|P51635|AK1A1_RAT	sp|P51635|AK1A1_RAT	>sp|P51635|AK1A1_RAT Aldo-keto reductase family 1 member A1 OS=Rattus norvegicus OX=10116 GN=Akr1a1 PE=1 SV=2	6	6	19.4	36.505	8992000	7950400	4228200	0	0	0	0	0	0
P51792	H(+)/Cl(-) exchange transporter 3 (Chloride channel protein 3) (ClC-3) (Chloride transporter ClC-3)	Clcn3	sp|P51792|CLCN3_RAT;tr|A0A0G2K2K6|A0A0G2K2K6_RAT;sp|P51794|CLCN4_RAT;tr|Q56A19|Q56A19_RAT;sp|P51796|CLCN5_RAT	sp|P51792|CLCN3_RAT;tr|A0A0G2K2K6|A0A0G2K2K6_RAT	>sp|P51792|CLCN3_RAT H(+)/Cl(-) exchange transporter 3 OS=Rattus norvegicus OX=10116 GN=Clcn3 PE=2 SV=2;>tr|A0A0G2K2K6|A0A0G2K2K6_RAT Chloride channel protein OS=Rattus norvegicus OX=10116 GN=Clcn3 PE=1 SV=1	4	4	5.1	90.854	0	0	0	2939100	7291600	0	3530200	2451700	5711400
P51886	Lumican (Keratan sulfate proteoglycan lumican) (KSPG lumican)	Lum	sp|P51886|LUM_RAT	sp|P51886|LUM_RAT	>sp|P51886|LUM_RAT Lumican OS=Rattus norvegicus OX=10116 GN=Lum PE=1 SV=1	4	4	14.8	38.279	15129000	7475200	5035500	0	0	0	0	0	0
D3ZCZ9	NADH dehydrogenase [ubiquinone] iron-sulfur protein 6, mitochondrial	LOC100912599	tr|D3ZCZ9|D3ZCZ9_RAT;sp|P52504|NDUS6_RAT	tr|D3ZCZ9|D3ZCZ9_RAT;sp|P52504|NDUS6_RAT	>tr|D3ZCZ9|D3ZCZ9_RAT NADH dehydrogenase [ubiquinone] iron-sulfur protein 6, mitochondrial OS=Rattus norvegicus OX=10116 GN=LOC100912599 PE=1 SV=1;>sp|P52504|NDUS6_RAT NADH dehydrogenase [ubiquinone] iron-sulfur protein 6, mitochondrial OS=Rattus norvegicu	1	1	12.9	13.04	0	0	0	0	1952400	0	966720	1215500	834470
P52555	Endoplasmic reticulum resident protein 29 (ERp29) (Endoplasmic reticulum resident protein 31) (ERp31)	Erp29	sp|P52555|ERP29_RAT	sp|P52555|ERP29_RAT	>sp|P52555|ERP29_RAT Endoplasmic reticulum resident protein 29 OS=Rattus norvegicus OX=10116 GN=Erp29 PE=1 SV=2	6	6	34.2	28.574	7210200	9820500	5454000	0	0	0	65231000	65143000	36417000
P52759	2-iminobutanoate/2-iminopropanoate deaminase (EC 3.5.99.10) (Liver perchloric acid-soluble protein) (L-PSP) (Reactive intermediate imine deaminase A homolog) (Translation inhibitor L-PSP ribonuclease) (UK114 antigen homolog) (rp14.5)	Rida	sp|P52759|RIDA_RAT	sp|P52759|RIDA_RAT	>sp|P52759|RIDA_RAT 2-iminobutanoate/2-iminopropanoate deaminase OS=Rattus norvegicus OX=10116 GN=Rida PE=1 SV=3	3	3	27	14.303	10605000	4699300	8016800	0	0	0	0	0	0
P52873	Pyruvate carboxylase, mitochondrial (EC 6.4.1.1) (Pyruvic carboxylase) (PCB)	Pc	sp|P52873|PYC_RAT;tr|A0A0G2JTL5|A0A0G2JTL5_RAT	sp|P52873|PYC_RAT;tr|A0A0G2JTL5|A0A0G2JTL5_RAT	>sp|P52873|PYC_RAT Pyruvate carboxylase, mitochondrial OS=Rattus norvegicus OX=10116 GN=Pc PE=1 SV=2;>tr|A0A0G2JTL5|A0A0G2JTL5_RAT Pyruvate carboxylase OS=Rattus norvegicus OX=10116 GN=Pc PE=1 SV=1	3	3	3.8	129.78	0	0	0	0	0	0	716860	1376800	4227100
P52944	PDZ and LIM domain protein 1 (C-terminal LIM domain protein 1) (Elfin) (LIM domain protein CLP-36)	Pdlim1	sp|P52944|PDLI1_RAT	sp|P52944|PDLI1_RAT	>sp|P52944|PDLI1_RAT PDZ and LIM domain protein 1 OS=Rattus norvegicus OX=10116 GN=Pdlim1 PE=1 SV=4	13	13	55.7	35.584	178870000	267590000	181400000	0	0	0	0	0	0
E9PU78	Apoptosis regulator Bcl-X (Bcl-2-like protein 1)	Bcl2l1	tr|E9PU78|E9PU78_RAT;tr|A0A0G2JZS5|A0A0G2JZS5_RAT;sp|P53563|B2CL1_RAT;tr|Q7TS62|Q7TS62_RAT	tr|E9PU78|E9PU78_RAT;tr|A0A0G2JZS5|A0A0G2JZS5_RAT;sp|P53563|B2CL1_RAT;tr|Q7TS62|Q7TS62_RAT	>tr|E9PU78|E9PU78_RAT Apoptosis regulator Bcl-X OS=Rattus norvegicus OX=10116 PE=3 SV=1;>tr|A0A0G2JZS5|A0A0G2JZS5_RAT Apoptosis regulator Bcl-X OS=Rattus norvegicus OX=10116 GN=Bcl2l1 PE=1 SV=1;>sp|P53563|B2CL1_RAT Bcl-2-like protein 1 OS=Rattus norvegicus	4	4	20.6	19.059	9017900	17848000	9448500	0	0	0	0	1328600	0
P53565	Homeobox protein cut-like 1 (CCAAT displacement protein) (CDP) (CDP2) (Homeobox protein cux-1) [Cleaved into: CDP/Cux p110]	Cux1	sp|P53565|CUX1_RAT	sp|P53565|CUX1_RAT	>sp|P53565|CUX1_RAT Homeobox protein cut-like 1 OS=Rattus norvegicus OX=10116 GN=Cux1 PE=1 SV=2	5	5	3.5	164.54	7712400	0	2938000	0	0	0	0	0	0
P53809	Phosphatidylcholine transfer protein (PC-TP) (START domain-containing protein 2) (StARD2) (StAR-related lipid transfer protein 2)	Pctp	sp|P53809|PPCT_RAT	sp|P53809|PPCT_RAT	>sp|P53809|PPCT_RAT Phosphatidylcholine transfer protein OS=Rattus norvegicus OX=10116 GN=Pctp PE=2 SV=2	2	2	11.7	24.734	0	0	0	0	0	0	7113900	4062000	7539700
M0R5R0	Vitamin K-dependent protein S	Pros1	tr|M0R5R0|M0R5R0_RAT;sp|P53813|PROS_RAT;CON__P07224	tr|M0R5R0|M0R5R0_RAT;sp|P53813|PROS_RAT	>tr|M0R5R0|M0R5R0_RAT Vitamin K-dependent protein S OS=Rattus norvegicus OX=10116 GN=Pros1 PE=1 SV=1;>sp|P53813|PROS_RAT Vitamin K-dependent protein S OS=Rattus norvegicus OX=10116 GN=Pros1 PE=2 SV=1	21	21	29.3	74.611	90076000	36049000	12897000	968290000	1019900000	1433100000	0	0	0
P53987	Monocarboxylate transporter 1 (MCT 1) (Solute carrier family 16 member 1)	Slc16a1	sp|P53987|MOT1_RAT	sp|P53987|MOT1_RAT	>sp|P53987|MOT1_RAT Monocarboxylate transporter 1 OS=Rattus norvegicus OX=10116 GN=Slc16a1 PE=1 SV=1	9	9	23.1	53.238	0	0	0	684960000	765740000	199600000	1204400000	1740300000	1322600000
P54311	Guanine nucleotide-binding protein G(I)/G(S)/G(T) subunit beta-1 (Transducin beta chain 1)	Gnb1	sp|P54311|GBB1_RAT	sp|P54311|GBB1_RAT	>sp|P54311|GBB1_RAT Guanine nucleotide-binding protein G(I)/G(S)/G(T) subunit beta-1 OS=Rattus norvegicus OX=10116 GN=Gnb1 PE=1 SV=4	15	9	66.5	37.377	0	0	0	58525000	76697000	65346000	337850000	549850000	282740000
P54313	Guanine nucleotide-binding protein G(I)/G(S)/G(T) subunit beta-2 (G protein subunit beta-2) (Transducin beta chain 2)	Gnb2	sp|P54313|GBB2_RAT;sp|P52287|GBB3_RAT	sp|P54313|GBB2_RAT	>sp|P54313|GBB2_RAT Guanine nucleotide-binding protein G(I)/G(S)/G(T) subunit beta-2 OS=Rattus norvegicus OX=10116 GN=Gnb2 PE=1 SV=4	14	6	57.4	37.331	0	0	0	63503000	116430000	17596000	183930000	235780000	173160000
P54645	5'-AMP-activated protein kinase catalytic subunit alpha-1 (AMPK subunit alpha-1) (EC 2.7.11.1) (Acetyl-CoA carboxylase kinase) (ACACA kinase) (EC 2.7.11.27) (Hydroxymethylglutaryl-CoA reductase kinase) (HMGCR kinase) (EC 2.7.11.31) (Tau-protein kinase PRKAA1) (EC 2.7.11.26)	Prkaa1	sp|P54645|AAPK1_RAT;tr|G3V715|G3V715_RAT;sp|Q09137|AAPK2_RAT	sp|P54645|AAPK1_RAT;tr|G3V715|G3V715_RAT;sp|Q09137|AAPK2_RAT	>sp|P54645|AAPK1_RAT 5-AMP-activated protein kinase catalytic subunit alpha-1 OS=Rattus norvegicus OX=10116 GN=Prkaa1 PE=1 SV=2;>tr|G3V715|G3V715_RAT Acetyl-CoA carboxylase kinase OS=Rattus norvegicus OX=10116 GN=Prkaa2 PE=1 SV=1;>sp|Q09137|AAPK2_RAT 5-A	2	2	5	63.973	0	0	0	0	2587600	0	798630	0	0
P54921	Alpha-soluble NSF attachment protein (SNAP-alpha) (N-ethylmaleimide-sensitive factor attachment protein alpha)	Napa	sp|P54921|SNAA_RAT;tr|F8WFM2|F8WFM2_RAT;sp|P85969|SNAB_RAT	sp|P54921|SNAA_RAT	>sp|P54921|SNAA_RAT Alpha-soluble NSF attachment protein OS=Rattus norvegicus OX=10116 GN=Napa PE=1 SV=2	15	15	60	33.192	235190000	167820000	130640000	32502000	48725000	6003400	13771000	37086000	16846000
P55053	Fatty acid-binding protein 5 (Cutaneous fatty acid-binding protein) (C-FABP) (DA11) (Epidermal-type fatty acid-binding protein) (E-FABP) (Fatty acid-binding protein, epidermal)	Fabp5	sp|P55053|FABP5_RAT	sp|P55053|FABP5_RAT	>sp|P55053|FABP5_RAT Fatty acid-binding protein 5 OS=Rattus norvegicus OX=10116 GN=Fabp5 PE=1 SV=3	4	4	32.6	15.059	6202800	2787400	4773200	0	0	0	0	0	0
P55063	Heat shock 70 kDa protein 1-like (Heat shock 70 kDa protein 1L) (Heat shock 70 kDa protein 3) (HSP70.3)	Hspa1l	sp|P55063|HS71L_RAT	sp|P55063|HS71L_RAT	>sp|P55063|HS71L_RAT Heat shock 70 kDa protein 1-like OS=Rattus norvegicus OX=10116 GN=Hspa1l PE=2 SV=2	7	0	12.8	70.548	0	0	0	0	0	0	0	0	13956000
P55159	Serum paraoxonase/arylesterase 1 (PON 1) (EC 3.1.1.2) (EC 3.1.1.81) (EC 3.1.8.1) (Aromatic esterase 1) (A-esterase 1) (Serum aryldialkylphosphatase 1)	Pon1	sp|P55159|PON1_RAT	sp|P55159|PON1_RAT	>sp|P55159|PON1_RAT Serum paraoxonase/arylesterase 1 OS=Rattus norvegicus OX=10116 GN=Pon1 PE=1 SV=3	8	8	37.5	39.358	1098300	15672000	17177000	326910000	88764000	20398000	0	0	0
F1LSM5	Nck-associated protein 1	Nckap1	tr|F1LSM5|F1LSM5_RAT;sp|P55161|NCKP1_RAT	tr|F1LSM5|F1LSM5_RAT;sp|P55161|NCKP1_RAT	>tr|F1LSM5|F1LSM5_RAT Nck-associated protein 1 OS=Rattus norvegicus OX=10116 GN=Nckap1 PE=1 SV=3;>sp|P55161|NCKP1_RAT Nck-associated protein 1 OS=Rattus norvegicus OX=10116 GN=Nckap1 PE=2 SV=1	2	2	2.2	124.62	0	0	0	0	4643200	0	0	0	0
P55314	Complement component C8 beta chain (Complement component 8 subunit beta)	C8b	sp|P55314|CO8B_RAT	sp|P55314|CO8B_RAT	>sp|P55314|CO8B_RAT Complement component C8 beta chain OS=Rattus norvegicus OX=10116 GN=C8b PE=2 SV=2	23	23	42.3	66.666	0	1802500	0	1015000000	291930000	288160000	0	0	0
P55797	Apolipoprotein C-IV (Apo-CIV) (ApoC-IV) (Apolipoprotein C4) (Apolipoprotein E-linked) (ECL)	Apoc4	sp|P55797|APOC4_RAT	sp|P55797|APOC4_RAT	>sp|P55797|APOC4_RAT Apolipoprotein C-IV OS=Rattus norvegicus OX=10116 GN=Apoc4 PE=2 SV=2	3	3	28.2	14.532	0	0	0	132240000	9867900	0	0	0	0
G3V6F4	O-GlcNAc transferase subunit p110 (EC 2.4.1.255) (O-linked N-acetylglucosamine transferase 110 kDa subunit) (UDP-N-acetylglucosamine--peptide N-acetylglucosaminyltransferase 110 kDa subunit)	Ogt	tr|G3V6F4|G3V6F4_RAT;sp|P56558|OGT1_RAT;tr|A0A0G2K3V4|A0A0G2K3V4_RAT;tr|A0A096MJY3|A0A096MJY3_RAT	tr|G3V6F4|G3V6F4_RAT;sp|P56558|OGT1_RAT;tr|A0A0G2K3V4|A0A0G2K3V4_RAT	>tr|G3V6F4|G3V6F4_RAT O-GlcNAc transferase subunit p110 OS=Rattus norvegicus OX=10116 GN=Ogt PE=1 SV=2;>sp|P56558|OGT1_RAT UDP-N-acetylglucosamine--peptide N-acetylglucosaminyltransferase 110 kDa subunit OS=Rattus norvegicus OX=10116 GN=Ogt PE=1 SV=1;>tr|A	5	5	6.7	115.73	0	0	0	2641600	0	0	2901900	999190	5085600
P56571	ES1 protein homolog, mitochondrial		sp|P56571|ES1_RAT	sp|P56571|ES1_RAT	>sp|P56571|ES1_RAT ES1 protein homolog, mitochondrial OS=Rattus norvegicus OX=10116 PE=1 SV=2	3	3	17.7	28.172	1310700	6792600	4025200	0	0	0	0	0	0
P56574	Isocitrate dehydrogenase [NADP], mitochondrial (IDH) (EC 1.1.1.42) (ICD-M) (IDP) (NADP(+)-specific ICDH) (Oxalosuccinate decarboxylase)	Idh2	sp|P56574|IDHP_RAT;tr|A0A0G2JUF6|A0A0G2JUF6_RAT	sp|P56574|IDHP_RAT;tr|A0A0G2JUF6|A0A0G2JUF6_RAT	>sp|P56574|IDHP_RAT Isocitrate dehydrogenase [NADP], mitochondrial OS=Rattus norvegicus OX=10116 GN=Idh2 PE=1 SV=2;>tr|A0A0G2JUF6|A0A0G2JUF6_RAT Isocitrate dehydrogenase [NADP] OS=Rattus norvegicus OX=10116 GN=Idh2 PE=1 SV=1	14	13	31.6	50.967	12423000	12947000	4543500	13356000	19511000	2533400	11582000	14311000	15275000
A0A0G2K1I6	Secretory carrier-associated membrane protein (Secretory carrier membrane protein)	Scamp1	tr|A0A0G2K1I6|A0A0G2K1I6_RAT;sp|P56603|SCAM1_RAT;tr|A0A0G2JY82|A0A0G2JY82_RAT	tr|A0A0G2K1I6|A0A0G2K1I6_RAT;sp|P56603|SCAM1_RAT;tr|A0A0G2JY82|A0A0G2JY82_RAT	>tr|A0A0G2K1I6|A0A0G2K1I6_RAT Secretory carrier-associated membrane protein OS=Rattus norvegicus OX=10116 GN=Scamp1 PE=1 SV=1;>sp|P56603|SCAM1_RAT Secretory carrier-associated membrane protein 1 OS=Rattus norvegicus OX=10116 GN=Scamp1 PE=1 SV=1;>tr|A0A0G2J	2	2	10.2	33.955	0	819390	0	0	22463000	0	0	0	0
A0A0G2K7Q1	Phospholipid scramblase	Plscr1	tr|A0A0G2K7Q1|A0A0G2K7Q1_RAT;sp|P58195|PLS1_RAT;tr|Q5U351|Q5U351_RAT;tr|A0A0G2K0E4|A0A0G2K0E4_RAT;tr|A0A0G2JYB5|A0A0G2JYB5_RAT	tr|A0A0G2K7Q1|A0A0G2K7Q1_RAT;sp|P58195|PLS1_RAT;tr|Q5U351|Q5U351_RAT;tr|A0A0G2K0E4|A0A0G2K0E4_RAT	>tr|A0A0G2K7Q1|A0A0G2K7Q1_RAT Phospholipid scramblase OS=Rattus norvegicus OX=10116 GN=Plscr1 PE=3 SV=1;>sp|P58195|PLS1_RAT Phospholipid scramblase 1 OS=Rattus norvegicus OX=10116 GN=Plscr1 PE=1 SV=1;>tr|Q5U351|Q5U351_RAT Phospholipid scramblase OS=Rattus	6	6	19.1	36.689	0	0	0	152860000	192440000	44978000	169120000	331390000	207230000
F1LNC4	Vesicle transport through interaction with t-SNAREs homolog 1B	Vti1b	tr|F1LNC4|F1LNC4_RAT;sp|P58200|VTI1B_RAT	tr|F1LNC4|F1LNC4_RAT;sp|P58200|VTI1B_RAT	>tr|F1LNC4|F1LNC4_RAT Vesicle transport through interaction with t-SNAREs homolog 1B OS=Rattus norvegicus OX=10116 GN=Vti1b PE=1 SV=2;>sp|P58200|VTI1B_RAT Vesicle transport through interaction with t-SNAREs homolog 1B OS=Rattus norvegicus OX=10116 GN=Vti1b	3	3	21.9	23.096	6819200	9556700	12861000	0	0	0	0	0	0
F1LN34	Progressive ankylosis protein homolog	Ankh	tr|F1LN34|F1LN34_RAT;sp|P58366|ANKH_RAT	tr|F1LN34|F1LN34_RAT;sp|P58366|ANKH_RAT	>tr|F1LN34|F1LN34_RAT Progressive ankylosis protein homolog OS=Rattus norvegicus OX=10116 GN=Ankh PE=1 SV=2;>sp|P58366|ANKH_RAT Progressive ankylosis protein homolog OS=Rattus norvegicus OX=10116 GN=Ankh PE=2 SV=1	1	1	2.4	54.294	0	0	0	0	0	0	3327200	0	3620000
F1LM29	Reelin	Reln	tr|F1LM29|F1LM29_RAT;tr|F1LZI7|F1LZI7_RAT;sp|P58751|RELN_RAT	tr|F1LM29|F1LM29_RAT;tr|F1LZI7|F1LZI7_RAT;sp|P58751|RELN_RAT	>tr|F1LM29|F1LM29_RAT Reelin OS=Rattus norvegicus OX=10116 GN=Reln PE=4 SV=3;>tr|F1LZI7|F1LZI7_RAT Reelin OS=Rattus norvegicus OX=10116 GN=Reln PE=4 SV=3;>sp|P58751|RELN_RAT Reelin OS=Rattus norvegicus OX=10116 GN=Reln PE=2 SV=1	14	14	5.9	387.43	0	0	0	0	0	62391000	0	0	0
P60123	RuvB-like 1 (EC 3.6.4.12) (49 kDa TATA box-binding protein-interacting protein) (49 kDa TBP-interacting protein) (DNA helicase p50) (Pontin 52) (TIP49a)	Ruvbl1	sp|P60123|RUVB1_RAT	sp|P60123|RUVB1_RAT	>sp|P60123|RUVB1_RAT RuvB-like 1 OS=Rattus norvegicus OX=10116 GN=Ruvbl1 PE=1 SV=1	4	4	12.9	50.213	2918700	1393100	0	7357700	29129000	0	11262000	7760300	5827900
P60203	Myelin proteolipid protein (PLP) (Lipophilin)	Plp1	sp|P60203|MYPR_RAT	sp|P60203|MYPR_RAT	>sp|P60203|MYPR_RAT Myelin proteolipid protein OS=Rattus norvegicus OX=10116 GN=Plp1 PE=1 SV=2	2	2	9.4	30.077	0	0	0	7237000	8326900	4415600	0	0	0
P60522	Gamma-aminobutyric acid receptor-associated protein-like 2 (GABA(A) receptor-associated protein-like 2) (Ganglioside expression factor 2) (GEF-2) (Golgi-associated ATPase enhancer of 16 kDa) (GATE-16)	Gabarapl2	sp|P60522|GBRL2_RAT;tr|F1M1J6|F1M1J6_RAT;sp|Q0VGK0|GBRL1_RAT;sp|P60517|GBRAP_RAT;tr|A0A0G2JU55|A0A0G2JU55_RAT	sp|P60522|GBRL2_RAT;tr|F1M1J6|F1M1J6_RAT	>sp|P60522|GBRL2_RAT Gamma-aminobutyric acid receptor-associated protein-like 2 OS=Rattus norvegicus OX=10116 GN=Gabarapl2 PE=3 SV=1;>tr|F1M1J6|F1M1J6_RAT Uncharacterized protein OS=Rattus norvegicus OX=10116 PE=3 SV=3	6	6	41.9	13.667	0	0	0	34435000	18298000	0	16864000	37048000	21266000
P60570	Pannexin-1	Panx1	sp|P60570|PANX1_RAT;tr|A0A0G2KA39|A0A0G2KA39_RAT	sp|P60570|PANX1_RAT;tr|A0A0G2KA39|A0A0G2KA39_RAT	>sp|P60570|PANX1_RAT Pannexin-1 OS=Rattus norvegicus OX=10116 GN=Panx1 PE=1 SV=1;>tr|A0A0G2KA39|A0A0G2KA39_RAT Pannexin-1 OS=Rattus norvegicus OX=10116 GN=Panx1 PE=1 SV=1	2	2	9.2	48.073	4758700	4922100	0	0	3076800	0	0	0	0
P60711	Actin, cytoplasmic 1 (Beta-actin) [Cleaved into: Actin, cytoplasmic 1, N-terminally processed]	Actb	sp|P60711|ACTB_RAT	sp|P60711|ACTB_RAT	>sp|P60711|ACTB_RAT Actin, cytoplasmic 1 OS=Rattus norvegicus OX=10116 GN=Actb PE=1 SV=1	26	1	79.7	41.736	495280000	558620000	570620000	115620000	208580000	66268000	162430000	175150000	169580000
A0A0G2JY70	40S ribosomal protein S20	Rps20	tr|A0A0G2JY70|A0A0G2JY70_RAT;tr|A0A0H2UHG7|A0A0H2UHG7_RAT;tr|D3ZZK1|D3ZZK1_RAT;tr|A0A0G2K6L6|A0A0G2K6L6_RAT;sp|P60868|RS20_RAT;tr|M0RB28|M0RB28_RAT;tr|M0R5V6|M0R5V6_RAT;tr|M0R566|M0R566_RAT;tr|A0A0G2K8W1|A0A0G2K8W1_RAT;tr|M0R987|M0R987_RAT;tr|A0A0G2K3E9|A0A0G2K3E9_RAT	tr|A0A0G2JY70|A0A0G2JY70_RAT;tr|A0A0H2UHG7|A0A0H2UHG7_RAT;tr|D3ZZK1|D3ZZK1_RAT;tr|A0A0G2K6L6|A0A0G2K6L6_RAT;sp|P60868|RS20_RAT;tr|M0RB28|M0RB28_RAT;tr|M0R5V6|M0R5V6_RAT;tr|M0R566|M0R566_RAT;tr|A0A0G2K8W1|A0A0G2K8W1_RAT;tr|M0R987|M0R987_RAT	>tr|A0A0G2JY70|A0A0G2JY70_RAT 40S ribosomal protein S20 OS=Rattus norvegicus OX=10116 PE=1 SV=1;>tr|A0A0H2UHG7|A0A0H2UHG7_RAT 40S ribosomal protein S20 OS=Rattus norvegicus OX=10116 GN=Rps20 PE=3 SV=1;>tr|D3ZZK1|D3ZZK1_RAT 40S ribosomal protein S20 OS=Ratt	3	3	26.8	12.608	0	0	0	16223000	13280000	0	59077000	81345000	54639000
A0A0G2JSV3	Ribose-phosphate diphosphokinase (EC 2.7.6.1)	LOC314140	tr|A0A0G2JSV3|A0A0G2JSV3_RAT;sp|P60892|PRPS1_RAT;sp|P09330|PRPS2_RAT;tr|A0A0G2JVA5|A0A0G2JVA5_RAT	tr|A0A0G2JSV3|A0A0G2JSV3_RAT;sp|P60892|PRPS1_RAT	>tr|A0A0G2JSV3|A0A0G2JSV3_RAT Ribose-phosphate diphosphokinase OS=Rattus norvegicus OX=10116 GN=LOC314140 PE=1 SV=1;>sp|P60892|PRPS1_RAT Ribose-phosphate pyrophosphokinase 1 OS=Rattus norvegicus OX=10116 GN=Prps1 PE=1 SV=2	10	5	43.1	34.806	1110700	0	0	393790000	79946000	11257000	275670000	189070000	183100000
P60901	Proteasome subunit alpha type-6 (Macropain iota chain) (Multicatalytic endopeptidase complex iota chain) (Proteasome iota chain)	Psma6	sp|P60901|PSA6_RAT;tr|A0A0G2K0D7|A0A0G2K0D7_RAT	sp|P60901|PSA6_RAT;tr|A0A0G2K0D7|A0A0G2K0D7_RAT	>sp|P60901|PSA6_RAT Proteasome subunit alpha type-6 OS=Rattus norvegicus OX=10116 GN=Psma6 PE=1 SV=1;>tr|A0A0G2K0D7|A0A0G2K0D7_RAT Proteasome endopeptidase complex OS=Rattus norvegicus OX=10116 GN=Psma6 PE=1 SV=1	11	11	48.8	27.399	40011000	58498000	49888000	4895600	22892000	0	273510000	263970000	284110000
P60905	DnaJ homolog subfamily C member 5 (Cysteine string protein) (CSP)	Dnajc5	sp|P60905|DNJC5_RAT;tr|A0A0G2JX56|A0A0G2JX56_RAT	sp|P60905|DNJC5_RAT;tr|A0A0G2JX56|A0A0G2JX56_RAT	>sp|P60905|DNJC5_RAT DnaJ homolog subfamily C member 5 OS=Rattus norvegicus OX=10116 GN=Dnajc5 PE=1 SV=1;>tr|A0A0G2JX56|A0A0G2JX56_RAT DnaJ (Hsp40) homolog, subfamily C, member 5, isoform CRA_a OS=Rattus norvegicus OX=10116 GN=Dnajc5 PE=1 SV=1	7	7	54.5	22.101	3389300	30073000	17335000	0	8207100	5711000	103690000	84074000	78328000
P61023	Calcineurin B homologous protein 1 (Calcineurin B-like protein) (Calcium-binding protein CHP) (Calcium-binding protein p22) (EF-hand calcium-binding domain-containing protein p22)	Chp1	sp|P61023|CHP1_RAT	sp|P61023|CHP1_RAT	>sp|P61023|CHP1_RAT Calcineurin B homologous protein 1 OS=Rattus norvegicus OX=10116 GN=Chp1 PE=1 SV=2	6	6	39	22.432	0	1932100	1111600	3916100	13558000	0	12624000	16789000	14571000
F1M5C9	Ubiquitin-conjugating enzyme E2 D2	Ube2d2	tr|F1M5C9|F1M5C9_RAT;tr|A0A0G2JV72|A0A0G2JV72_RAT;tr|A0A0G2K739|A0A0G2K739_RAT;sp|P70711|U2D2B_RAT;sp|P62839|UB2D2_RAT;sp|P61078|UB2D3_RAT	tr|F1M5C9|F1M5C9_RAT;tr|A0A0G2JV72|A0A0G2JV72_RAT;tr|A0A0G2K739|A0A0G2K739_RAT;sp|P70711|U2D2B_RAT;sp|P62839|UB2D2_RAT;sp|P61078|UB2D3_RAT	>tr|F1M5C9|F1M5C9_RAT Ubiquitin-conjugating enzyme E2 D2 OS=Rattus norvegicus OX=10116 GN=Ube2d2 PE=1 SV=1;>tr|A0A0G2JV72|A0A0G2JV72_RAT Ubiquitin-conjugating enzyme E2 D3 OS=Rattus norvegicus OX=10116 GN=Ube2d3 PE=3 SV=1;>tr|A0A0G2K739|A0A0G2K739_RAT Ubiq	1	1	9.3	13.603	0	0	0	0	0	0	10325000	0	11193000
P61203	COP9 signalosome complex subunit 2 (SGN2) (Signalosome subunit 2) (Alien homolog) (JAB1-containing signalosome subunit 2) (Thyroid receptor-interacting protein 15) (TR-interacting protein 15) (TRIP-15)	Cops2	sp|P61203|CSN2_RAT	sp|P61203|CSN2_RAT	>sp|P61203|CSN2_RAT COP9 signalosome complex subunit 2 OS=Rattus norvegicus OX=10116 GN=Cops2 PE=1 SV=1	5	5	14	51.596	0	0	0	12402000	0	0	28092000	11962000	11512000
A0A0G2JV81	ADP-ribosylation factor 3	Arf3	tr|A0A0G2JV81|A0A0G2JV81_RAT;sp|P84079|ARF1_RAT;sp|P61206|ARF3_RAT;tr|A0A0G2K9H8|A0A0G2K9H8_RAT;sp|P84082|ARF2_RAT;tr|A0A0G2K4Q4|A0A0G2K4Q4_RAT	tr|A0A0G2JV81|A0A0G2JV81_RAT;sp|P84079|ARF1_RAT;sp|P61206|ARF3_RAT;tr|A0A0G2K9H8|A0A0G2K9H8_RAT;sp|P84082|ARF2_RAT;tr|A0A0G2K4Q4|A0A0G2K4Q4_RAT	>tr|A0A0G2JV81|A0A0G2JV81_RAT ADP-ribosylation factor 3 OS=Rattus norvegicus OX=10116 GN=Arf3 PE=3 SV=1;>sp|P84079|ARF1_RAT ADP-ribosylation factor 1 OS=Rattus norvegicus OX=10116 GN=Arf1 PE=1 SV=2;>sp|P61206|ARF3_RAT ADP-ribosylation factor 3 OS=Rattus no	7	4	47.5	20.568	0	0	8233000	50026000	73727000	0	23046000	37880000	17264000
P61227	Ras-related protein Rap-2b (EC 3.6.5.2)	Rap2b	sp|P61227|RAP2B_RAT;tr|D3ZK56|D3ZK56_RAT	sp|P61227|RAP2B_RAT	>sp|P61227|RAP2B_RAT Ras-related protein Rap-2b OS=Rattus norvegicus OX=10116 GN=Rap2b PE=2 SV=1	8	5	54.1	20.504	9703300	24683000	11624000	58705000	160710000	45302000	47989000	68967000	41478000
P61314	60S ribosomal protein L15	Rpl15	sp|P61314|RL15_RAT;tr|D3ZF52|D3ZF52_RAT	sp|P61314|RL15_RAT	>sp|P61314|RL15_RAT 60S ribosomal protein L15 OS=Rattus norvegicus OX=10116 GN=Rpl15 PE=1 SV=2	8	8	39.2	24.146	0	0	0	18152000	24639000	0	79043000	125000000	93209000
P61354	60S ribosomal protein L27	Rpl27	sp|P61354|RL27_RAT;tr|D3ZTK5|D3ZTK5_RAT;tr|M0R7P0|M0R7P0_RAT	sp|P61354|RL27_RAT;tr|D3ZTK5|D3ZTK5_RAT;tr|M0R7P0|M0R7P0_RAT	>sp|P61354|RL27_RAT 60S ribosomal protein L27 OS=Rattus norvegicus OX=10116 GN=Rpl27 PE=2 SV=2;>tr|D3ZTK5|D3ZTK5_RAT 60S ribosomal protein L27 OS=Rattus norvegicus OX=10116 PE=1 SV=1;>tr|M0R7P0|M0R7P0_RAT 60S ribosomal protein L27 OS=Rattus norvegicus OX=1	6	6	43.4	15.798	0	0	0	8693600	16147000	1818000	117020000	129910000	117000000
P61589	Transforming protein RhoA (EC 3.6.5.2)	Rhoa	sp|P61589|RHOA_RAT;tr|B2RYP0|B2RYP0_RAT;tr|A0A0G2K6E0|A0A0G2K6E0_RAT;tr|Q5XIM3|Q5XIM3_RAT	sp|P61589|RHOA_RAT;tr|B2RYP0|B2RYP0_RAT;tr|A0A0G2K6E0|A0A0G2K6E0_RAT	>sp|P61589|RHOA_RAT Transforming protein RhoA OS=Rattus norvegicus OX=10116 GN=Rhoa PE=1 SV=1;>tr|B2RYP0|B2RYP0_RAT Ras homolog family member C OS=Rattus norvegicus OX=10116 GN=Rhoc PE=1 SV=1;>tr|A0A0G2K6E0|A0A0G2K6E0_RAT Ras homolog family member C OS=Rat	9	8	51.8	21.782	4427000	0	0	78132000	123790000	19332000	239360000	292470000	219770000
P61621	Protein transport protein Sec61 subunit alpha isoform 1 (Sec61 alpha-1)	Sec61a1	sp|P61621|S61A1_RAT;tr|A0A0U1RRQ7|A0A0U1RRQ7_RAT;tr|D3ZEH3|D3ZEH3_RAT	sp|P61621|S61A1_RAT	>sp|P61621|S61A1_RAT Protein transport protein Sec61 subunit alpha isoform 1 OS=Rattus norvegicus OX=10116 GN=Sec61a1 PE=2 SV=2	3	3	6.3	52.264	0	0	0	12472000	28564000	2143500	19817000	13690000	17735000
P61751	ADP-ribosylation factor 4	Arf4	sp|P61751|ARF4_RAT	sp|P61751|ARF4_RAT	>sp|P61751|ARF4_RAT ADP-ribosylation factor 4 OS=Rattus norvegicus OX=10116 GN=Arf4 PE=2 SV=2	6	3	43.3	20.396	0	0	0	15449000	14969000	0	0	0	0
P61765	Syntaxin-binding protein 1 (N-Sec1) (Protein unc-18 homolog 1) (Unc18-1) (Protein unc-18 homolog A) (Unc-18A) (p67) (rbSec1)	Stxbp1	sp|P61765|STXB1_RAT	sp|P61765|STXB1_RAT	>sp|P61765|STXB1_RAT Syntaxin-binding protein 1 OS=Rattus norvegicus OX=10116 GN=Stxbp1 PE=1 SV=1	20	20	41.2	67.568	1505500	2832500	2186800	52005000	44328000	0	67911000	100690000	62833000
P61805	Dolichyl-diphosphooligosaccharide--protein glycosyltransferase subunit DAD1 (Oligosaccharyl transferase subunit DAD1) (Defender against cell death 1) (DAD-1)	Dad1	sp|P61805|DAD1_RAT	sp|P61805|DAD1_RAT	>sp|P61805|DAD1_RAT Dolichyl-diphosphooligosaccharide--protein glycosyltransferase subunit DAD1 OS=Rattus norvegicus OX=10116 GN=Dad1 PE=3 SV=3	3	3	28.3	12.497	0	0	1758500	14217000	61494000	17755000	0	2827000	2236200
P61954	Guanine nucleotide-binding protein G(I)/G(S)/G(O) subunit gamma-11	Gng11	sp|P61954|GBG11_RAT	sp|P61954|GBG11_RAT	>sp|P61954|GBG11_RAT Guanine nucleotide-binding protein G(I)/G(S)/G(O) subunit gamma-11 OS=Rattus norvegicus OX=10116 GN=Gng11 PE=3 SV=1	5	5	41.1	8.4807	92947000	109390000	59250000	0	0	0	0	0	0
P61972	Nuclear transport factor 2 (NTF-2)	Nutf2	sp|P61972|NTF2_RAT	sp|P61972|NTF2_RAT	>sp|P61972|NTF2_RAT Nuclear transport factor 2 OS=Rattus norvegicus OX=10116 GN=Nutf2 PE=1 SV=1	2	2	16.5	14.478	0	0	0	0	0	0	6631700	0	4978000
P61980	Heterogeneous nuclear ribonucleoprotein K (hnRNP K) (dC stretch-binding protein) (CSBP)	Hnrnpk	sp|P61980|HNRPK_RAT;tr|Q5D059|Q5D059_RAT;tr|M0R9K1|M0R9K1_RAT	sp|P61980|HNRPK_RAT;tr|Q5D059|Q5D059_RAT;tr|M0R9K1|M0R9K1_RAT	>sp|P61980|HNRPK_RAT Heterogeneous nuclear ribonucleoprotein K OS=Rattus norvegicus OX=10116 GN=Hnrnpk PE=1 SV=1;>tr|Q5D059|Q5D059_RAT Heterogeneous nuclear ribonucleoprotein K OS=Rattus norvegicus OX=10116 GN=Hnrnpk PE=1 SV=1;>tr|M0R9K1|M0R9K1_RAT Heterog	7	7	22.5	50.976	15208000	11851000	19961000	2849800	5183100	0	7538000	15469000	8055500
P61983	14-3-3 protein gamma [Cleaved into: 14-3-3 protein gamma, N-terminally processed]	Ywhag	sp|P61983|1433G_RAT	sp|P61983|1433G_RAT	>sp|P61983|1433G_RAT 14-3-3 protein gamma OS=Rattus norvegicus OX=10116 GN=Ywhag PE=1 SV=2	11	6	55.1	28.302	492420000	790610000	489070000	0	6887300	0	804650	1016500	0
P62076	Mitochondrial import inner membrane translocase subunit Tim13	Timm13	sp|P62076|TIM13_RAT	sp|P62076|TIM13_RAT	>sp|P62076|TIM13_RAT Mitochondrial import inner membrane translocase subunit Tim13 OS=Rattus norvegicus OX=10116 GN=Timm13 PE=3 SV=1	3	3	47.4	10.458	12355000	0	10853000	0	2189100	0	0	0	0
P62083	40S ribosomal protein S7 (S8)	Rps7	sp|P62083|RS7_RAT;tr|Q6AY74|Q6AY74_RAT	sp|P62083|RS7_RAT	>sp|P62083|RS7_RAT 40S ribosomal protein S7 OS=Rattus norvegicus OX=10116 GN=Rps7 PE=1 SV=1	6	6	34	22.127	0	0	0	8835400	773480	0	41966000	46043000	21815000
P62138	Serine/threonine-protein phosphatase PP1-alpha catalytic subunit (PP-1A) (EC 3.1.3.16)	Ppp1ca	sp|P62138|PP1A_RAT	sp|P62138|PP1A_RAT	>sp|P62138|PP1A_RAT Serine/threonine-protein phosphatase PP1-alpha catalytic subunit OS=Rattus norvegicus OX=10116 GN=Ppp1ca PE=1 SV=1	8	1	31.8	37.512	4249800	0	0	0	3507400	0	0	0	0
P62142	Serine/threonine-protein phosphatase PP1-beta catalytic subunit (PP-1B) (EC 3.1.3.16) (EC 3.1.3.53)	Ppp1cb	sp|P62142|PP1B_RAT	sp|P62142|PP1B_RAT	>sp|P62142|PP1B_RAT Serine/threonine-protein phosphatase PP1-beta catalytic subunit OS=Rattus norvegicus OX=10116 GN=Ppp1cb PE=1 SV=3	9	2	36.4	37.186	1734700	3166700	4497400	0	0	0	0	0	0
P62193	26S proteasome regulatory subunit 4 (P26s4) (26S proteasome AAA-ATPase subunit RPT2) (Proteasome 26S subunit ATPase 1)	Psmc1	sp|P62193|PRS4_RAT	sp|P62193|PRS4_RAT	>sp|P62193|PRS4_RAT 26S proteasome regulatory subunit 4 OS=Rattus norvegicus OX=10116 GN=Psmc1 PE=1 SV=1	12	12	31.8	49.184	810190	0	0	17055000	14105000	0	83164000	93307000	69192000
P62198	26S proteasome regulatory subunit 8 (26S proteasome AAA-ATPase subunit RPT6) (Proteasome 26S subunit ATPase 5) (Proteasome subunit p45) (Thyroid hormone receptor-interacting protein 1) (TRIP1) (p45/SUG)	Psmc5	sp|P62198|PRS8_RAT	sp|P62198|PRS8_RAT	>sp|P62198|PRS8_RAT 26S proteasome regulatory subunit 8 OS=Rattus norvegicus OX=10116 GN=Psmc5 PE=1 SV=1	15	15	42.1	45.626	16932000	4215300	5250200	9074800	27195000	0	32352000	35114000	26608000
P62243	40S ribosomal protein S8	Rps8	sp|P62243|RS8_RAT;tr|M0R7Q5|M0R7Q5_RAT;tr|Q6TXJ0|Q6TXJ0_RAT;tr|D3ZIE1|D3ZIE1_RAT	sp|P62243|RS8_RAT;tr|M0R7Q5|M0R7Q5_RAT;tr|Q6TXJ0|Q6TXJ0_RAT;tr|D3ZIE1|D3ZIE1_RAT	>sp|P62243|RS8_RAT 40S ribosomal protein S8 OS=Rattus norvegicus OX=10116 GN=Rps8 PE=1 SV=2;>tr|M0R7Q5|M0R7Q5_RAT 40S ribosomal protein S8 OS=Rattus norvegicus OX=10116 GN=LOC100363452 PE=3 SV=1;>tr|Q6TXJ0|Q6TXJ0_RAT 40S ribosomal protein S8 OS=Rattus norv	8	8	47.1	24.205	0	0	0	44564000	30322000	0	147480000	166420000	139400000
P62246	40S ribosomal protein S15a	Rps15a	sp|P62246|RS15A_RAT;tr|A0A0G2K6I0|A0A0G2K6I0_RAT;tr|D3ZLL8|D3ZLL8_RAT;tr|D3ZS61|D3ZS61_RAT;tr|M0R8U6|M0R8U6_RAT;tr|A0A0G2JYA6|A0A0G2JYA6_RAT;tr|D3ZZC7|D3ZZC7_RAT;tr|A0A0G2K2F6|A0A0G2K2F6_RAT	sp|P62246|RS15A_RAT;tr|A0A0G2K6I0|A0A0G2K6I0_RAT;tr|D3ZLL8|D3ZLL8_RAT;tr|D3ZS61|D3ZS61_RAT;tr|M0R8U6|M0R8U6_RAT;tr|A0A0G2JYA6|A0A0G2JYA6_RAT;tr|D3ZZC7|D3ZZC7_RAT	>sp|P62246|RS15A_RAT 40S ribosomal protein S15a OS=Rattus norvegicus OX=10116 GN=Rps15a PE=1 SV=2;>tr|A0A0G2K6I0|A0A0G2K6I0_RAT 40S ribosomal protein S15a OS=Rattus norvegicus OX=10116 GN=LOC691716 PE=3 SV=1;>tr|D3ZLL8|D3ZLL8_RAT 40S ribosomal protein S15a	4	4	29.2	14.839	0	0	0	8739400	0	0	46918000	41015000	28276000
P62250	40S ribosomal protein S16	Rps16	sp|P62250|RS16_RAT;tr|A0A1W2Q631|A0A1W2Q631_RAT;tr|M0R8S7|M0R8S7_RAT;tr|M0R4I3|M0R4I3_RAT	sp|P62250|RS16_RAT	>sp|P62250|RS16_RAT 40S ribosomal protein S16 OS=Rattus norvegicus OX=10116 GN=Rps16 PE=1 SV=2	7	7	46.6	16.445	0	0	0	27951000	27925000	2213800	101400000	142830000	93884000
P62260	14-3-3 protein epsilon (14-3-3E) (Mitochondrial import stimulation factor L subunit) (MSF L)	Ywhae	sp|P62260|1433E_RAT	sp|P62260|1433E_RAT	>sp|P62260|1433E_RAT 14-3-3 protein epsilon OS=Rattus norvegicus OX=10116 GN=Ywhae PE=1 SV=1	22	20	74.9	29.174	5129900000	4486800000	4494000000	46534000	154180000	54502000	116380000	118840000	117360000
F1LTW8	40S ribosomal protein S23	R	tr|F1LTW8|F1LTW8_RAT;tr|D4A9Q3|D4A9Q3_RAT;sp|P62268|RS23_RAT	tr|F1LTW8|F1LTW8_RAT;tr|D4A9Q3|D4A9Q3_RAT;sp|P62268|RS23_RAT	>tr|F1LTW8|F1LTW8_RAT 40S ribosomal protein S23 OS=Rattus norvegicus OX=10116 PE=3 SV=2;>tr|D4A9Q3|D4A9Q3_RAT 40S ribosomal protein S23 OS=Rattus norvegicus OX=10116 PE=3 SV=1;>sp|P62268|RS23_RAT 40S ribosomal protein S23 OS=Rattus norvegicus OX=10116 GN=R	4	4	21.7	15.82	0	0	0	0	0	0	11398000	13306000	1689600
M0R5K9	40S ribosomal protein S18	Rps18	tr|M0R5K9|M0R5K9_RAT;tr|A0A0H2UHT6|A0A0H2UHT6_RAT;tr|D3ZM33|D3ZM33_RAT;sp|P62271|RS18_RAT;tr|A0A0G2KA79|A0A0G2KA79_RAT;tr|D3ZAU6|D3ZAU6_RAT;tr|D4AA93|D4AA93_RAT	tr|M0R5K9|M0R5K9_RAT;tr|A0A0H2UHT6|A0A0H2UHT6_RAT;tr|D3ZM33|D3ZM33_RAT;sp|P62271|RS18_RAT;tr|A0A0G2KA79|A0A0G2KA79_RAT;tr|D3ZAU6|D3ZAU6_RAT	>tr|M0R5K9|M0R5K9_RAT 40S ribosomal protein S18 OS=Rattus norvegicus OX=10116 PE=3 SV=1;>tr|A0A0H2UHT6|A0A0H2UHT6_RAT 40S ribosomal protein S18 OS=Rattus norvegicus OX=10116 GN=Rps18 PE=1 SV=1;>tr|D3ZM33|D3ZM33_RAT 40S ribosomal protein S18 OS=Rattus norve	6	6	39.1	17.654	0	0	0	6421600	8164800	2349400	72619000	88880000	58166000
P62278	40S ribosomal protein S13	Rps13	sp|P62278|RS13_RAT;tr|M0RCY2|M0RCY2_RAT;tr|F1LMB4|F1LMB4_RAT	sp|P62278|RS13_RAT;tr|M0RCY2|M0RCY2_RAT	>sp|P62278|RS13_RAT 40S ribosomal protein S13 OS=Rattus norvegicus OX=10116 GN=Rps13 PE=1 SV=2;>tr|M0RCY2|M0RCY2_RAT 40S ribosomal protein S13 OS=Rattus norvegicus OX=10116 PE=3 SV=1	5	5	33.8	17.222	0	0	0	6858100	18203000	0	41724000	45620000	28232000
P62282	40S ribosomal protein S11	Rps11	sp|P62282|RS11_RAT;tr|D3ZYK5|D3ZYK5_RAT	sp|P62282|RS11_RAT	>sp|P62282|RS11_RAT 40S ribosomal protein S11 OS=Rattus norvegicus OX=10116 GN=Rps11 PE=1 SV=3	8	8	46.2	18.431	0	0	0	25068000	7202200	0	48389000	42855000	40096000
P62329	Thymosin beta-4 (T beta 4) [Cleaved into: Hematopoietic system regulatory peptide (Seraspenide)]	Tmsb4x	sp|P62329|TYB4_RAT;tr|A0A0G2K021|A0A0G2K021_RAT;tr|M0R7Y9|M0R7Y9_RAT	sp|P62329|TYB4_RAT	>sp|P62329|TYB4_RAT Thymosin beta-4 OS=Rattus norvegicus OX=10116 GN=Tmsb4x PE=1 SV=2	4	4	75	5.0526	10074000000	8353400000	8948700000	5128600	20313000	9508300	0	0	0
P62332	ADP-ribosylation factor 6	Arf6	sp|P62332|ARF6_RAT	sp|P62332|ARF6_RAT	>sp|P62332|ARF6_RAT ADP-ribosylation factor 6 OS=Rattus norvegicus OX=10116 GN=Arf6 PE=1 SV=2	3	3	26.9	20.082	0	0	0	8243300	23588000	0	7181800	36935000	15825000
F1M013	60S ribosomal protein L7a	Rpl7a	tr|F1M013|F1M013_RAT;tr|D3ZU22|D3ZU22_RAT;sp|P62425|RL7A_RAT;tr|D3ZPL5|D3ZPL5_RAT;tr|M0R3M3|M0R3M3_RAT;tr|D4A6B9|D4A6B9_RAT;tr|F1M1M2|F1M1M2_RAT;tr|D3ZJH5|D3ZJH5_RAT;tr|F1M0S7|F1M0S7_RAT;tr|D3ZD15|D3ZD15_RAT;tr|D4A8X2|D4A8X2_RAT;tr|F1M4C7|F1M4C7_RAT;tr|F1M2Q3|F1M2Q3_RAT;tr|D3ZNA3|D3ZNA3_RAT;tr|M0R7A4|M0R7A4_RAT;tr|Q7TQ86|Q7TQ86_RAT;tr|A0A0G2K6A5|A0A0G2K6A5_RAT	tr|F1M013|F1M013_RAT;tr|D3ZU22|D3ZU22_RAT;sp|P62425|RL7A_RAT;tr|D3ZPL5|D3ZPL5_RAT;tr|M0R3M3|M0R3M3_RAT;tr|D4A6B9|D4A6B9_RAT;tr|F1M1M2|F1M1M2_RAT;tr|D3ZJH5|D3ZJH5_RAT	>tr|F1M013|F1M013_RAT 60S ribosomal protein L7a OS=Rattus norvegicus OX=10116 GN=Rpl7a PE=3 SV=2;>tr|D3ZU22|D3ZU22_RAT 60S ribosomal protein L7a OS=Rattus norvegicus OX=10116 GN=LOC108349606 PE=3 SV=1;>sp|P62425|RL7A_RAT 60S ribosomal protein L7a OS=Rattus	10	10	37	29.864	0	0	0	3829700	19610000	0	190760000	201750000	164380000
P62501	TSC22 domain family protein 1 (Regulatory protein TSC-22) (TGFB-stimulated clone 22 homolog) (Transforming growth factor beta-1-induced transcript 4 protein)	Tsc22d1	sp|P62501|T22D1_RAT;tr|D3Z8M8|D3Z8M8_RAT;sp|Q9EQZ1|T22D3_RAT;sp|Q3B8N7|T22D4_RAT;tr|A0A0G2K4L6|A0A0G2K4L6_RAT;tr|D3ZDW3|D3ZDW3_RAT	sp|P62501|T22D1_RAT;tr|D3Z8M8|D3Z8M8_RAT;sp|Q9EQZ1|T22D3_RAT;sp|Q3B8N7|T22D4_RAT;tr|A0A0G2K4L6|A0A0G2K4L6_RAT;tr|D3ZDW3|D3ZDW3_RAT	>sp|P62501|T22D1_RAT TSC22 domain family protein 1 OS=Rattus norvegicus OX=10116 GN=Tsc22d1 PE=2 SV=1;>tr|D3Z8M8|D3Z8M8_RAT TSC22 domain family protein 1 OS=Rattus norvegicus OX=10116 GN=Tsc22d1 PE=1 SV=1;>sp|Q9EQZ1|T22D3_RAT TSC22 domain family protein 3	2	2	13.3	15.582	34542000	50242000	19574000	0	0	0	0	0	0
P62628	Dynein light chain roadblock-type 1 (Bithoraxoid-like protein) (BLP) (robl/LC7-like protein) (Dynein light chain 2A, cytoplasmic) (Dynein-associated protein Km23)	Dynlrb1	sp|P62628|DLRB1_RAT	sp|P62628|DLRB1_RAT	>sp|P62628|DLRB1_RAT Dynein light chain roadblock-type 1 OS=Rattus norvegicus OX=10116 GN=Dynlrb1 PE=1 SV=3	2	2	21.9	10.99	4276100	10751000	8860700	0	0	0	0	0	0
M0R757	Elongation factor 1-alpha	LOC100360413	tr|M0R757|M0R757_RAT;sp|P62630|EF1A1_RAT;tr|F1M6C2|F1M6C2_RAT;sp|P62632|EF1A2_RAT	tr|M0R757|M0R757_RAT;sp|P62630|EF1A1_RAT;tr|F1M6C2|F1M6C2_RAT	>tr|M0R757|M0R757_RAT Elongation factor 1-alpha OS=Rattus norvegicus OX=10116 GN=LOC100360413 PE=3 SV=1;>sp|P62630|EF1A1_RAT Elongation factor 1-alpha 1 OS=Rattus norvegicus OX=10116 GN=Eef1a1 PE=2 SV=1;>tr|F1M6C2|F1M6C2_RAT Tr-type G domain-containing pro	19	19	51.3	50.107	0	0	0	357520000	214470000	43005000	1113300000	1175000000	952840000
P62634	Cellular nucleic acid-binding protein (CNBP) (Zinc finger protein 9)	Cnbp	sp|P62634|CNBP_RAT	sp|P62634|CNBP_RAT	>sp|P62634|CNBP_RAT Cellular nucleic acid-binding protein OS=Rattus norvegicus OX=10116 GN=Cnbp PE=2 SV=1	1	1	7.9	19.463	0	0	0	0	0	0	3991500	4217900	3168700
X1WI37	40S ribosomal protein S4	Rps4x	tr|X1WI37|X1WI37_RAT;sp|P62703|RS4X_RAT;tr|A0A0H2UHX3|A0A0H2UHX3_RAT;tr|D3ZX01|D3ZX01_RAT	tr|X1WI37|X1WI37_RAT;sp|P62703|RS4X_RAT;tr|A0A0H2UHX3|A0A0H2UHX3_RAT;tr|D3ZX01|D3ZX01_RAT	>tr|X1WI37|X1WI37_RAT 40S ribosomal protein S4 OS=Rattus norvegicus OX=10116 GN=Rps4x PE=3 SV=1;>sp|P62703|RS4X_RAT 40S ribosomal protein S4, X isoform OS=Rattus norvegicus OX=10116 GN=Rps4x PE=2 SV=2;>tr|A0A0H2UHX3|A0A0H2UHX3_RAT 40S ribosomal protein S4	13	13	48.1	29.466	0	0	0	37501000	22581000	0	184470000	234900000	210350000
P62718	60S ribosomal protein L18a	Rpl18a	sp|P62718|RL18A_RAT;tr|F1M0K6|F1M0K6_RAT	sp|P62718|RL18A_RAT;tr|F1M0K6|F1M0K6_RAT	>sp|P62718|RL18A_RAT 60S ribosomal protein L18a OS=Rattus norvegicus OX=10116 GN=Rpl18a PE=2 SV=1;>tr|F1M0K6|F1M0K6_RAT 60S ribosomal protein L18a OS=Rattus norvegicus OX=10116 PE=3 SV=2	4	4	21.6	20.732	0	0	0	24213000	6631900	0	70928000	64023000	55523000
P62744	AP-2 complex subunit sigma (Adaptor protein complex AP-2 subunit sigma) (Adaptor-related protein complex 2 subunit sigma) (Clathrin assembly protein 2 sigma small chain) (Clathrin coat assembly protein AP17) (Clathrin coat-associated protein AP17) (Plasma membrane adaptor AP-2 17 kDa protein) (Sigma-adaptin 3b) (Sigma2-adaptin)	Ap2s1	sp|P62744|AP2S1_RAT	sp|P62744|AP2S1_RAT	>sp|P62744|AP2S1_RAT AP-2 complex subunit sigma OS=Rattus norvegicus OX=10116 GN=Ap2s1 PE=1 SV=1	4	4	25.4	17.018	0	0	0	26548000	18414000	3180100	38353000	31885000	23645000
P62749	Hippocalcin-like protein 1 (Neural visinin-like protein 3) (NVL-3) (NVP-3) (Visinin-like protein 3) (VILIP-3)	Hpcal1	sp|P62749|HPCL1_RAT;sp|P84076|HPCA_RAT;sp|Q5PQN0|NCALD_RAT	sp|P62749|HPCL1_RAT	>sp|P62749|HPCL1_RAT Hippocalcin-like protein 1 OS=Rattus norvegicus OX=10116 GN=Hpcal1 PE=1 SV=2	13	13	71	22.338	92944000	91169000	114800000	0	0	0	0	0	0
F1LT35	Similar to 60S ribosomal protein L23a	RGD1564606	tr|F1LT35|F1LT35_RAT;tr|D3ZTH8|D3ZTH8_RAT;sp|P62752|RL23A_RAT;tr|D3ZTX9|D3ZTX9_RAT;tr|D3ZNM1|D3ZNM1_RAT;tr|D4AAL7|D4AAL7_RAT;tr|D3ZFK7|D3ZFK7_RAT;tr|D3ZSR8|D3ZSR8_RAT;tr|A0A0G2JU90|A0A0G2JU90_RAT	tr|F1LT35|F1LT35_RAT;tr|D3ZTH8|D3ZTH8_RAT;sp|P62752|RL23A_RAT;tr|D3ZTX9|D3ZTX9_RAT	>tr|F1LT35|F1LT35_RAT Similar to 60S ribosomal protein L23a OS=Rattus norvegicus OX=10116 GN=RGD1564606 PE=3 SV=1;>tr|D3ZTH8|D3ZTH8_RAT Similar to 60S ribosomal protein L23a OS=Rattus norvegicus OX=10116 GN=LOC689899 PE=3 SV=1;>sp|P62752|RL23A_RAT 60S ribo	5	5	28.2	17.734	0	0	0	0	2126600	0	26943000	34408000	38203000
M0RD75	40S ribosomal protein S6	Rps6	tr|M0RD75|M0RD75_RAT;sp|P62755|RS6_RAT;tr|A0A0G2K7G8|A0A0G2K7G8_RAT	tr|M0RD75|M0RD75_RAT;sp|P62755|RS6_RAT	>tr|M0RD75|M0RD75_RAT 40S ribosomal protein S6 OS=Rattus norvegicus OX=10116 GN=Rps6 PE=1 SV=1;>sp|P62755|RS6_RAT 40S ribosomal protein S6 OS=Rattus norvegicus OX=10116 GN=Rps6 PE=1 SV=1	4	4	19	28.421	0	0	0	4707500	9605200	0	26807000	53541000	75027000
P62775	Myotrophin (Granule cell differentiation protein) (Protein V-1)	Mtpn	sp|P62775|MTPN_RAT	sp|P62775|MTPN_RAT	>sp|P62775|MTPN_RAT Myotrophin OS=Rattus norvegicus OX=10116 GN=Mtpn PE=1 SV=2	1	1	14.4	12.861	23608000	18244000	23327000	0	0	0	0	0	0
P62804	Histone H4 [Cleaved into: Osteogenic growth peptide (OGP)]	H4c2	sp|P62804|H4_RAT	sp|P62804|H4_RAT	>sp|P62804|H4_RAT Histone H4 OS=Rattus norvegicus OX=10116 GN=H4c2 PE=1 SV=2	4	4	38.8	11.367	12546000	17395000	8314600	34855000	34146000	56404000	55112000	27697000	46764000
P62815	V-type proton ATPase subunit B, brain isoform (V-ATPase subunit B 2) (Endomembrane proton pump 58 kDa subunit) (Vacuolar proton pump subunit B 2)	Atp6v1b2	sp|P62815|VATB2_RAT;tr|D3ZZS8|D3ZZS8_RAT	sp|P62815|VATB2_RAT	>sp|P62815|VATB2_RAT V-type proton ATPase subunit B, brain isoform OS=Rattus norvegicus OX=10116 GN=Atp6v1b2 PE=1 SV=1	6	6	16.4	56.55	0	0	0	9419500	6078900	0	16674000	10590000	7349000
P62828	GTP-binding nuclear protein Ran (GTPase Ran) (Ras-like protein TC4) (Ras-related nuclear protein)	Ran	sp|P62828|RAN_RAT;tr|Q66H11|Q66H11_RAT;sp|Q8K586|RANT_RAT	sp|P62828|RAN_RAT;tr|Q66H11|Q66H11_RAT;sp|Q8K586|RANT_RAT	>sp|P62828|RAN_RAT GTP-binding nuclear protein Ran OS=Rattus norvegicus OX=10116 GN=Ran PE=1 SV=3;>tr|Q66H11|Q66H11_RAT GTP-binding nuclear protein Ran OS=Rattus norvegicus OX=10116 GN=RGD1306195 PE=2 SV=1;>sp|Q8K586|RANT_RAT GTP-binding nuclear protein Ra	10	10	40.3	24.423	0	0	0	140940000	206610000	40972000	360800000	418200000	312040000
P62832	60S ribosomal protein L23	Rpl23	sp|P62832|RL23_RAT	sp|P62832|RL23_RAT	>sp|P62832|RL23_RAT 60S ribosomal protein L23 OS=Rattus norvegicus OX=10116 GN=Rpl23 PE=2 SV=1	4	4	37.9	14.865	0	0	0	9139100	6138400	0	70832000	46259000	35222000
P62836	Ras-related protein Rap-1A (EC 3.6.5.2) (Ras-related protein Krev-1)	Rap1a	sp|P62836|RAP1A_RAT	sp|P62836|RAP1A_RAT	>sp|P62836|RAP1A_RAT Ras-related protein Rap-1A OS=Rattus norvegicus OX=10116 GN=Rap1a PE=1 SV=1	12	5	63	20.987	8104500	5258300	0	51631000	120430000	29111000	187990000	256410000	187500000
P62845	40S ribosomal protein S15 (RIG protein)	Rps15	sp|P62845|RS15_RAT	sp|P62845|RS15_RAT	>sp|P62845|RS15_RAT 40S ribosomal protein S15 OS=Rattus norvegicus OX=10116 GN=Rps15 PE=1 SV=2	1	1	13.1	17.04	0	0	0	0	0	0	1904600	2546200	1537700
A0A0H2UHH9	40S ribosomal protein S24	Rps24	tr|A0A0H2UHH9|A0A0H2UHH9_RAT;tr|D4ACJ1|D4ACJ1_RAT;sp|P62850|RS24_RAT	tr|A0A0H2UHH9|A0A0H2UHH9_RAT;tr|D4ACJ1|D4ACJ1_RAT;sp|P62850|RS24_RAT	>tr|A0A0H2UHH9|A0A0H2UHH9_RAT 40S ribosomal protein S24 OS=Rattus norvegicus OX=10116 GN=Rps24 PE=3 SV=1;>tr|D4ACJ1|D4ACJ1_RAT 40S ribosomal protein S24 OS=Rattus norvegicus OX=10116 GN=LOC100363469 PE=3 SV=1;>sp|P62850|RS24_RAT 40S ribosomal protein S24 O	3	3	26	15.197	0	0	0	0	10072000	0	11609000	40678000	28495000
F1M6F4	40S ribosomal protein S25	Rps25	tr|F1M6F4|F1M6F4_RAT;tr|A0A0H2UHU0|A0A0H2UHU0_RAT;sp|P62853|RS25_RAT;tr|D4AE10|D4AE10_RAT;tr|M0R763|M0R763_RAT;tr|D3ZCH5|D3ZCH5_RAT	tr|F1M6F4|F1M6F4_RAT;tr|A0A0H2UHU0|A0A0H2UHU0_RAT;sp|P62853|RS25_RAT;tr|D4AE10|D4AE10_RAT;tr|M0R763|M0R763_RAT	>tr|F1M6F4|F1M6F4_RAT 40S ribosomal protein S25 OS=Rattus norvegicus OX=10116 PE=3 SV=1;>tr|A0A0H2UHU0|A0A0H2UHU0_RAT 40S ribosomal protein S25 OS=Rattus norvegicus OX=10116 GN=Rps25 PE=3 SV=1;>sp|P62853|RS25_RAT 40S ribosomal protein S25 OS=Rattus norvegi	4	4	24.2	13.644	0	0	0	16849000	13791000	0	0	64753000	29782000
D3Z8D7	40S ribosomal protein S26	LOC100361854	tr|D3Z8D7|D3Z8D7_RAT;tr|A0A0G2K743|A0A0G2K743_RAT;sp|P62856|RS26_RAT;tr|D3ZJ54|D3ZJ54_RAT;tr|A0A0G2JY64|A0A0G2JY64_RAT;tr|A0A0G2JVP7|A0A0G2JVP7_RAT	tr|D3Z8D7|D3Z8D7_RAT;tr|A0A0G2K743|A0A0G2K743_RAT;sp|P62856|RS26_RAT;tr|D3ZJ54|D3ZJ54_RAT;tr|A0A0G2JY64|A0A0G2JY64_RAT;tr|A0A0G2JVP7|A0A0G2JVP7_RAT	>tr|D3Z8D7|D3Z8D7_RAT 40S ribosomal protein S26 OS=Rattus norvegicus OX=10116 GN=LOC100361854 PE=3 SV=1;>tr|A0A0G2K743|A0A0G2K743_RAT 40S ribosomal protein S26 OS=Rattus norvegicus OX=10116 GN=RGD1562415 PE=3 SV=1;>sp|P62856|RS26_RAT 40S ribosomal protein	2	2	20.9	13.006	0	0	0	15033000	9320100	0	33662000	49213000	33093000
F1M168	40S ribosomal protein S28	LOC100359503	tr|F1M168|F1M168_RAT;tr|A0A0A0MY14|A0A0A0MY14_RAT;sp|P62859|RS28_RAT	tr|F1M168|F1M168_RAT;tr|A0A0A0MY14|A0A0A0MY14_RAT;sp|P62859|RS28_RAT	>tr|F1M168|F1M168_RAT 40S ribosomal protein S28 OS=Rattus norvegicus OX=10116 PE=3 SV=3;>tr|A0A0A0MY14|A0A0A0MY14_RAT 40S ribosomal protein S28 OS=Rattus norvegicus OX=10116 GN=LOC100359503 PE=3 SV=1;>sp|P62859|RS28_RAT 40S ribosomal protein S28 OS=Rattus	1	1	13	7.6477	0	0	0	0	0	0	4277900	0	3913100
F1M937	Ubiquitin-like domain-containing protein	Elob	tr|F1M937|F1M937_RAT;tr|A0A140TA99|A0A140TA99_RAT;sp|P62870|ELOB_RAT;tr|M0R6V0|M0R6V0_RAT;tr|D3ZYC5|D3ZYC5_RAT;tr|F1LZ51|F1LZ51_RAT	tr|F1M937|F1M937_RAT;tr|A0A140TA99|A0A140TA99_RAT;sp|P62870|ELOB_RAT;tr|M0R6V0|M0R6V0_RAT	>tr|F1M937|F1M937_RAT Ubiquitin-like domain-containing protein OS=Rattus norvegicus OX=10116 PE=4 SV=3;>tr|A0A140TA99|A0A140TA99_RAT Elongin-B OS=Rattus norvegicus OX=10116 GN=Elob PE=1 SV=1;>sp|P62870|ELOB_RAT Elongin-B OS=Rattus norvegicus OX=10116 GN=El	3	3	25.6	12.927	8213400	0	3169800	0	0	0	2185800	0	0
P62890	60S ribosomal protein L30	Rpl30	sp|P62890|RL30_RAT;tr|A0A0G2K5E6|A0A0G2K5E6_RAT;tr|M0RA78|M0RA78_RAT	sp|P62890|RL30_RAT;tr|A0A0G2K5E6|A0A0G2K5E6_RAT	>sp|P62890|RL30_RAT 60S ribosomal protein L30 OS=Rattus norvegicus OX=10116 GN=Rpl30 PE=3 SV=2;>tr|A0A0G2K5E6|A0A0G2K5E6_RAT 60S ribosomal protein L30 OS=Rattus norvegicus OX=10116 GN=LOC108351936 PE=3 SV=1	3	2	37.4	12.784	0	0	0	0	0	0	0	24394000	7797700
D4A5L9	Cytochrome c domain-containing protein	Cycs	tr|D4A5L9|D4A5L9_RAT;sp|P62898|CYC_RAT;CON__P62894	tr|D4A5L9|D4A5L9_RAT;sp|P62898|CYC_RAT	>tr|D4A5L9|D4A5L9_RAT Cytochrome c domain-containing protein OS=Rattus norvegicus OX=10116 PE=3 SV=1;>sp|P62898|CYC_RAT Cytochrome c, somatic OS=Rattus norvegicus OX=10116 GN=Cycs PE=1 SV=2	3	3	31.4	11.635	11913000	12006000	8304600	0	0	0	2463000	1987100	2167600
D4ABZ9	60S ribosomal protein L31	Rpl31l4	tr|D4ABZ9|D4ABZ9_RAT;sp|P62902|RL31_RAT;tr|D3ZX87|D3ZX87_RAT;tr|D3ZK34|D3ZK34_RAT;tr|D3ZU04|D3ZU04_RAT;tr|D3ZKU5|D3ZKU5_RAT;tr|D3Z8W1|D3Z8W1_RAT;tr|D4ACQ2|D4ACQ2_RAT;tr|D3ZVF5|D3ZVF5_RAT;tr|A0A0G2K7E3|A0A0G2K7E3_RAT;tr|D3ZVY6|D3ZVY6_RAT;tr|D4A172|D4A172_RAT;tr|D3ZLA5|D3ZLA5_RAT;tr|D3ZAC7|D3ZAC7_RAT;tr|F1LVW2|F1LVW2_RAT;tr|D3ZZ60|D3ZZ60_RAT;tr|A0A0G2JWD9|A0A0G2JWD9_RAT	tr|D4ABZ9|D4ABZ9_RAT;sp|P62902|RL31_RAT;tr|D3ZX87|D3ZX87_RAT;tr|D3ZK34|D3ZK34_RAT;tr|D3ZU04|D3ZU04_RAT;tr|D3ZKU5|D3ZKU5_RAT;tr|D3Z8W1|D3Z8W1_RAT;tr|D4ACQ2|D4ACQ2_RAT;tr|D3ZVF5|D3ZVF5_RAT;tr|A0A0G2K7E3|A0A0G2K7E3_RAT;tr|D3ZVY6|D3ZVY6_RAT	>tr|D4ABZ9|D4ABZ9_RAT 60S ribosomal protein L31 OS=Rattus norvegicus OX=10116 GN=Rpl31l4 PE=3 SV=3;>sp|P62902|RL31_RAT 60S ribosomal protein L31 OS=Rattus norvegicus OX=10116 GN=Rpl31 PE=2 SV=1;>tr|D3ZX87|D3ZX87_RAT 60S ribosomal protein L31 OS=Rattus norv	3	3	20	14.47	0	0	0	0	0	0	5685100	24315000	0
P62907	60S ribosomal protein L10a	Rpl10a	sp|P62907|RL10A_RAT;tr|D3Z9F6|D3Z9F6_RAT;tr|F1LYQ7|F1LYQ7_RAT	sp|P62907|RL10A_RAT	>sp|P62907|RL10A_RAT 60S ribosomal protein L10a OS=Rattus norvegicus OX=10116 GN=Rpl10a PE=1 SV=2	6	6	23.5	24.831	0	0	0	1878700	0	0	99336000	144990000	103210000
P62909	40S ribosomal protein S3 (EC 4.2.99.18)	Rps3	sp|P62909|RS3_RAT;tr|D3ZVH2|D3ZVH2_RAT;tr|A0A0G2K689|A0A0G2K689_RAT	sp|P62909|RS3_RAT;tr|D3ZVH2|D3ZVH2_RAT	>sp|P62909|RS3_RAT 40S ribosomal protein S3 OS=Rattus norvegicus OX=10116 GN=Rps3 PE=1 SV=1;>tr|D3ZVH2|D3ZVH2_RAT 40S ribosomal protein S3 OS=Rattus norvegicus OX=10116 PE=3 SV=1	15	15	70	26.674	0	0	0	36229000	15310000	0	185580000	220540000	179030000
P62912	60S ribosomal protein L32	Rpl32	sp|P62912|RL32_RAT;tr|D4A412|D4A412_RAT;tr|D4A647|D4A647_RAT	sp|P62912|RL32_RAT;tr|D4A412|D4A412_RAT	>sp|P62912|RL32_RAT 60S ribosomal protein L32 OS=Rattus norvegicus OX=10116 GN=Rpl32 PE=1 SV=2;>tr|D4A412|D4A412_RAT Uncharacterized protein OS=Rattus norvegicus OX=10116 PE=3 SV=1	4	4	28.1	15.86	0	0	0	3500900	0	0	19223000	32372000	10212000
P62914	60S ribosomal protein L11	Rpl11	sp|P62914|RL11_RAT;tr|Q4V8I6|Q4V8I6_RAT;tr|A0A0G2K3Y8|A0A0G2K3Y8_RAT	sp|P62914|RL11_RAT;tr|Q4V8I6|Q4V8I6_RAT;tr|A0A0G2K3Y8|A0A0G2K3Y8_RAT	>sp|P62914|RL11_RAT 60S ribosomal protein L11 OS=Rattus norvegicus OX=10116 GN=Rpl11 PE=1 SV=2;>tr|Q4V8I6|Q4V8I6_RAT 60S ribosomal protein L11 OS=Rattus norvegicus OX=10116 GN=Rpl11 PE=1 SV=1;>tr|A0A0G2K3Y8|A0A0G2K3Y8_RAT 60S ribosomal protein L11 OS=Rattu	6	6	32.6	20.252	0	0	0	9708500	12032000	0	43510000	82226000	27352000
D4A6W6	60S ribosomal protein L8	Rpl8	tr|D4A6W6|D4A6W6_RAT;sp|P62919|RL8_RAT	tr|D4A6W6|D4A6W6_RAT;sp|P62919|RL8_RAT	>tr|D4A6W6|D4A6W6_RAT 60S ribosomal protein L8 OS=Rattus norvegicus OX=10116 PE=3 SV=1;>sp|P62919|RL8_RAT 60S ribosomal protein L8 OS=Rattus norvegicus OX=10116 GN=Rpl8 PE=2 SV=2	8	8	33.9	28.156	0	0	0	7255600	19857000	0	93870000	109440000	54702000
P62944	AP-2 complex subunit beta (AP105B) (Adaptor protein complex AP-2 subunit beta) (Adaptor-related protein complex 2 subunit beta) (Beta-2-adaptin) (Beta-adaptin) (Clathrin assembly protein complex 2 beta large chain) (Plasma membrane adaptor HA2/AP2 adaptin beta subunit)	Ap2b1	sp|P62944|AP2B1_RAT	sp|P62944|AP2B1_RAT	>sp|P62944|AP2B1_RAT AP-2 complex subunit beta OS=Rattus norvegicus OX=10116 GN=Ap2b1 PE=1 SV=1	18	11	30.2	104.55	0	0	0	18696000	13327000	0	35372000	24373000	15373000
P62959	Histidine triad nucleotide-binding protein 1 (EC 3.-.-.-) (17 kDa inhibitor of protein kinase C) (Adenosine 5'-monophosphoramidase) (Protein kinase C inhibitor 1) (Protein kinase C-interacting protein 1) (PKCI-1)	Hint1	sp|P62959|HINT1_RAT;tr|D4A269|D4A269_RAT	sp|P62959|HINT1_RAT;tr|D4A269|D4A269_RAT	>sp|P62959|HINT1_RAT Histidine triad nucleotide-binding protein 1 OS=Rattus norvegicus OX=10116 GN=Hint1 PE=1 SV=5;>tr|D4A269|D4A269_RAT HIT domain-containing protein OS=Rattus norvegicus OX=10116 PE=4 SV=1	3	3	32.5	13.777	0	0	0	23336000	8699900	0	40980000	40418000	26484000
P62961	Y-box-binding protein 1 (YB-1) (Enhancer factor I subunit A) (EFI-A) (Nuclease-sensitive element-binding protein 1) (Y-box transcription factor)	Ybx1	sp|P62961|YBOX1_RAT;tr|Q3ZAV2|Q3ZAV2_RAT;tr|D3ZEV0|D3ZEV0_RAT	sp|P62961|YBOX1_RAT;tr|Q3ZAV2|Q3ZAV2_RAT;tr|D3ZEV0|D3ZEV0_RAT	>sp|P62961|YBOX1_RAT Y-box-binding protein 1 OS=Rattus norvegicus OX=10116 GN=Ybx1 PE=2 SV=3;>tr|Q3ZAV2|Q3ZAV2_RAT Y-box-binding protein 1 OS=Rattus norvegicus OX=10116 GN=Ybx1 PE=1 SV=1;>tr|D3ZEV0|D3ZEV0_RAT RCG63497 OS=Rattus norvegicus OX=10116 GN=Ybx1-	6	3	29.2	35.73	0	0	0	0	5504400	0	20050000	18965000	14193000
P62982	Ubiquitin-40S ribosomal protein S27a (Ubiquitin carboxyl extension protein 80) [Cleaved into: Ubiquitin; 40S ribosomal protein S27a]	Rps27a	sp|P62982|RS27A_RAT;sp|P62986|RL40_RAT;sp|P0CG51|UBB_RAT;tr|F1LML2|F1LML2_RAT;sp|Q63429|UBC_RAT;tr|F1LU69|F1LU69_RAT;tr|F1M927|F1M927_RAT;tr|D4A0J6|D4A0J6_RAT	sp|P62982|RS27A_RAT;sp|P62986|RL40_RAT;sp|P0CG51|UBB_RAT;tr|F1LML2|F1LML2_RAT;sp|Q63429|UBC_RAT;tr|F1LU69|F1LU69_RAT	>sp|P62982|RS27A_RAT Ubiquitin-40S ribosomal protein S27a OS=Rattus norvegicus OX=10116 GN=Rps27a PE=1 SV=2;>sp|P62986|RL40_RAT Ubiquitin-60S ribosomal protein L40 OS=Rattus norvegicus OX=10116 GN=Uba52 PE=1 SV=2;>sp|P0CG51|UBB_RAT Polyubiquitin-B OS=Rattu	7	7	50.6	17.951	157640000	183930000	102150000	129810000	445830000	130090000	351280000	794420000	684000000
P62994	Growth factor receptor-bound protein 2 (Adapter protein GRB2) (Protein Ash) (SH2/SH3 adapter GRB2)	Grb2	sp|P62994|GRB2_RAT;tr|Q63058|Q63058_RAT	sp|P62994|GRB2_RAT	>sp|P62994|GRB2_RAT Growth factor receptor-bound protein 2 OS=Rattus norvegicus OX=10116 GN=Grb2 PE=1 SV=1	9	9	52.1	25.206	46142000	23574000	28995000	0	624860	0	0	0	0
P63004	Platelet-activating factor acetylhydrolase IB subunit alpha (Lissencephaly-1 protein) (LIS-1) (PAF acetylhydrolase 45 kDa subunit) (PAF-AH 45 kDa subunit) (PAF-AH alpha) (PAFAH alpha)	Pafah1b1	sp|P63004|LIS1_RAT	sp|P63004|LIS1_RAT	>sp|P63004|LIS1_RAT Platelet-activating factor acetylhydrolase IB subunit alpha OS=Rattus norvegicus OX=10116 GN=Pafah1b1 PE=1 SV=2	16	16	39.5	46.67	0	0	0	23271000	0	0	83462000	114440000	88979000
P63018	Heat shock cognate 71 kDa protein (Heat shock 70 kDa protein 8)	Hspa8	sp|P63018|HSP7C_RAT;tr|D4A4S3|D4A4S3_RAT;tr|M0RCB1|M0RCB1_RAT;tr|M0R8M9|M0R8M9_RAT;tr|F1LZI1|F1LZI1_RAT;tr|A0A0G2JVI3|A0A0G2JVI3_RAT	sp|P63018|HSP7C_RAT;tr|D4A4S3|D4A4S3_RAT;tr|M0RCB1|M0RCB1_RAT;tr|M0R8M9|M0R8M9_RAT;tr|F1LZI1|F1LZI1_RAT;tr|A0A0G2JVI3|A0A0G2JVI3_RAT	>sp|P63018|HSP7C_RAT Heat shock cognate 71 kDa protein OS=Rattus norvegicus OX=10116 GN=Hspa8 PE=1 SV=1;>tr|D4A4S3|D4A4S3_RAT Heat shock cognate 71 kDa protein OS=Rattus norvegicus OX=10116 GN=Hspa8 PE=3 SV=3;>tr|M0RCB1|M0RCB1_RAT Uncharacterized protein O	33	22	60.1	70.87	2589700000	3172100000	2498700000	276000000	573460000	117070000	1362100000	1694800000	1439000000
P63025	Vesicle-associated membrane protein 3 (VAMP-3) (Cellubrevin) (CEB) (Synaptobrevin-3)	Vamp3	sp|P63025|VAMP3_RAT;sp|P63045|VAMP2_RAT;sp|Q63666|VAMP1_RAT	sp|P63025|VAMP3_RAT;sp|P63045|VAMP2_RAT	>sp|P63025|VAMP3_RAT Vesicle-associated membrane protein 3 OS=Rattus norvegicus OX=10116 GN=Vamp3 PE=1 SV=1;>sp|P63045|VAMP2_RAT Vesicle-associated membrane protein 2 OS=Rattus norvegicus OX=10116 GN=Vamp2 PE=1 SV=2	4	4	54.4	11.48	24369000	30029000	24184000	10299000	33264000	12057000	11420000	40718000	14694000
P63029	Translationally-controlled tumor protein (TCTP) (Lens epithelial protein)	Tpt1	sp|P63029|TCTP_RAT;tr|F1LYR7|F1LYR7_RAT	sp|P63029|TCTP_RAT	>sp|P63029|TCTP_RAT Translationally-controlled tumor protein OS=Rattus norvegicus OX=10116 GN=Tpt1 PE=1 SV=1	3	3	19.8	19.462	45516000	66643000	34460000	0	0	0	2153300	2295900	1814700
P63039	60 kDa heat shock protein, mitochondrial (EC 5.6.1.7) (60 kDa chaperonin) (Chaperonin 60) (CPN60) (HSP-65) (Heat shock protein 60) (HSP-60) (Hsp60) (Mitochondrial matrix protein P1)	Hspd1	sp|P63039|CH60_RAT	sp|P63039|CH60_RAT	>sp|P63039|CH60_RAT 60 kDa heat shock protein, mitochondrial OS=Rattus norvegicus OX=10116 GN=Hspd1 PE=1 SV=1	31	31	71.2	60.955	1395300000	1524300000	1327500000	172250000	611410000	215390000	342220000	413730000	275200000
P63074	Eukaryotic translation initiation factor 4E (eIF-4E) (eIF4E) (eIF-4F 25 kDa subunit) (mRNA cap-binding protein)	Eif4e	sp|P63074|IF4E_RAT;tr|A0A1W2Q627|A0A1W2Q627_RAT	sp|P63074|IF4E_RAT;tr|A0A1W2Q627|A0A1W2Q627_RAT	>sp|P63074|IF4E_RAT Eukaryotic translation initiation factor 4E OS=Rattus norvegicus OX=10116 GN=Eif4e PE=1 SV=1;>tr|A0A1W2Q627|A0A1W2Q627_RAT Eukaryotic translation initiation factor 4E OS=Rattus norvegicus OX=10116 GN=Eif4e PE=1 SV=1	2	2	12	25.053	1262200	0	0	0	0	0	0	0	3360600
P63086	Mitogen-activated protein kinase 1 (MAP kinase 1) (MAPK 1) (EC 2.7.11.24) (ERT1) (Extracellular signal-regulated kinase 2) (ERK-2) (MAP kinase isoform p42) (p42-MAPK) (Mitogen-activated protein kinase 2) (MAP kinase 2) (MAPK 2)	Mapk1	sp|P63086|MK01_RAT	sp|P63086|MK01_RAT	>sp|P63086|MK01_RAT Mitogen-activated protein kinase 1 OS=Rattus norvegicus OX=10116 GN=Mapk1 PE=1 SV=3	2	2	6.1	41.275	0	6772400	2735500	0	0	0	0	0	0
P63088	Serine/threonine-protein phosphatase PP1-gamma catalytic subunit (PP-1G) (EC 3.1.3.16) (Protein phosphatase 1C catalytic subunit)	Ppp1cc	sp|P63088|PP1G_RAT;tr|A0A0G2JVK2|A0A0G2JVK2_RAT;tr|A0A0G2JYS8|A0A0G2JYS8_RAT	sp|P63088|PP1G_RAT;tr|A0A0G2JVK2|A0A0G2JVK2_RAT;tr|A0A0G2JYS8|A0A0G2JYS8_RAT	>sp|P63088|PP1G_RAT Serine/threonine-protein phosphatase PP1-gamma catalytic subunit OS=Rattus norvegicus OX=10116 GN=Ppp1cc PE=1 SV=1;>tr|A0A0G2JVK2|A0A0G2JVK2_RAT Serine/threonine-protein phosphatase OS=Rattus norvegicus OX=10116 GN=Ppp1cc PE=1 SV=1;>tr|	9	2	37.2	36.983	39994000	21768000	17425000	1016400	2312500	0	811790	1191000	0
P63095	Guanine nucleotide-binding protein G(s) subunit alpha isoforms short (Adenylate cyclase-stimulating G alpha protein) (G-alpha-8)	Gnas	sp|P63095|GNAS2_RAT;sp|Q63803|GNAS1_RAT;tr|M0R9J4|M0R9J4_RAT	sp|P63095|GNAS2_RAT;sp|Q63803|GNAS1_RAT	>sp|P63095|GNAS2_RAT Guanine nucleotide-binding protein G(s) subunit alpha isoforms short OS=Rattus norvegicus OX=10116 GN=Gnas PE=1 SV=1;>sp|Q63803|GNAS1_RAT Guanine nucleotide-binding protein G(s) subunit alpha isoforms XLas OS=Rattus norvegicus OX=10116	7	6	24.4	45.663	5351000	3350900	80009000	5764100	28096000	0	9694400	23755000	13341000
A0A0H2UHV6	Calcineurin subunit B type 1 (Protein phosphatase 3, regulatory subunit B, alpha isoform (Calcineurin B, type I), isoform CRA_b)	Ppp3r1	tr|A0A0H2UHV6|A0A0H2UHV6_RAT;sp|P63100|CANB1_RAT;tr|A0A0G2K4H3|A0A0G2K4H3_RAT	tr|A0A0H2UHV6|A0A0H2UHV6_RAT;sp|P63100|CANB1_RAT;tr|A0A0G2K4H3|A0A0G2K4H3_RAT	>tr|A0A0H2UHV6|A0A0H2UHV6_RAT Calcineurin subunit B type 1 OS=Rattus norvegicus OX=10116 GN=Ppp3r1 PE=4 SV=1;>sp|P63100|CANB1_RAT Calcineurin subunit B type 1 OS=Rattus norvegicus OX=10116 GN=Ppp3r1 PE=1 SV=2;>tr|A0A0G2K4H3|A0A0G2K4H3_RAT Uncharacterized p	5	5	40	18.208	48808000	18037000	13022000	0	0	0	0	0	0
P63102	14-3-3 protein zeta/delta (Mitochondrial import stimulation factor S1 subunit) (Protein kinase C inhibitor protein 1) (KCIP-1)	Ywhaz	sp|P63102|1433Z_RAT;tr|A0A0G2JV65|A0A0G2JV65_RAT	sp|P63102|1433Z_RAT;tr|A0A0G2JV65|A0A0G2JV65_RAT	>sp|P63102|1433Z_RAT 14-3-3 protein zeta/delta OS=Rattus norvegicus OX=10116 GN=Ywhaz PE=1 SV=1;>tr|A0A0G2JV65|A0A0G2JV65_RAT 14-3-3 protein zeta/delta OS=Rattus norvegicus OX=10116 GN=Ywhaz PE=1 SV=1	17	12	72.2	27.771	7233600000	7396700000	6705000000	22567000	175190000	64530000	51224000	73101000	58573000
P63144	Voltage-gated potassium channel subunit beta-1 (EC 1.1.1.-) (K(+) channel subunit beta-1) (Kv-beta-1)	Kcnab1	sp|P63144|KCAB1_RAT	sp|P63144|KCAB1_RAT	>sp|P63144|KCAB1_RAT Voltage-gated potassium channel subunit beta-1 OS=Rattus norvegicus OX=10116 GN=Kcnab1 PE=1 SV=1	3	3	14	44.709	0	0	0	0	3682100	0	0	0	0
P63170	Dynein light chain 1, cytoplasmic (8 kDa dynein light chain) (DLC8) (Dynein light chain LC8-type 1) (Protein inhibitor of neuronal nitric oxide synthase) (PIN)	Dynll1	sp|P63170|DYL1_RAT;sp|Q78P75|DYL2_RAT	sp|P63170|DYL1_RAT;sp|Q78P75|DYL2_RAT	>sp|P63170|DYL1_RAT Dynein light chain 1, cytoplasmic OS=Rattus norvegicus OX=10116 GN=Dynll1 PE=1 SV=1;>sp|Q78P75|DYL2_RAT Dynein light chain 2, cytoplasmic OS=Rattus norvegicus OX=10116 GN=Dynll2 PE=1 SV=1	2	2	37.1	10.366	6386500	0	0	0	0	0	0	0	0
F2Z3T8	Guanine nucleotide-binding protein subunit gamma	Gng5	tr|F2Z3T8|F2Z3T8_RAT;sp|P63219|GBG5_RAT	tr|F2Z3T8|F2Z3T8_RAT;sp|P63219|GBG5_RAT	>tr|F2Z3T8|F2Z3T8_RAT Guanine nucleotide-binding protein subunit gamma OS=Rattus norvegicus OX=10116 PE=3 SV=1;>sp|P63219|GBG5_RAT Guanine nucleotide-binding protein G(I)/G(S)/G(O) subunit gamma-5 OS=Rattus norvegicus OX=10116 GN=Gng5 PE=3 SV=1	3	3	38.8	7.1872	0	11959000	21380000	20114000	55815000	5190300	35698000	33698000	24614000
P63245	Receptor of activated protein C kinase 1 (Guanine nucleotide-binding protein subunit beta-2-like 1) (Receptor for activated C kinase) (Receptor of activated protein kinase C 1) [Cleaved into: Receptor of activated protein C kinase 1, N-terminally processed]	Rack1	sp|P63245|RACK1_RAT;tr|A0A0G2JZE6|A0A0G2JZE6_RAT;tr|A0A0G2JY24|A0A0G2JY24_RAT	sp|P63245|RACK1_RAT;tr|A0A0G2JZE6|A0A0G2JZE6_RAT	>sp|P63245|RACK1_RAT Receptor of activated protein C kinase 1 OS=Rattus norvegicus OX=10116 GN=Rack1 PE=1 SV=3;>tr|A0A0G2JZE6|A0A0G2JZE6_RAT Receptor of-activated protein C kinase 1 OS=Rattus norvegicus OX=10116 GN=Rack1 PE=1 SV=1	11	11	45.1	35.076	0	0	0	49823000	17269000	0	98400000	103340000	29102000
P63259	Actin, cytoplasmic 2 (Gamma-actin) [Cleaved into: Actin, cytoplasmic 2, N-terminally processed]	Actg1	sp|P63259|ACTG_RAT;tr|A0A0G2K3K2|A0A0G2K3K2_RAT	sp|P63259|ACTG_RAT;tr|A0A0G2K3K2|A0A0G2K3K2_RAT	>sp|P63259|ACTG_RAT Actin, cytoplasmic 2 OS=Rattus norvegicus OX=10116 GN=Actg1 PE=1 SV=1;>tr|A0A0G2K3K2|A0A0G2K3K2_RAT Actin, cytoplasmic 1 OS=Rattus norvegicus OX=10116 GN=Actb PE=1 SV=1	26	1	79.7	41.792	45882000000	41201000000	41289000000	9347900000	18991000000	4514200000	10083000000	12769000000	9718300000
P63312	Thymosin beta-10	Tmsb10	sp|P63312|TYB10_RAT	sp|P63312|TYB10_RAT	>sp|P63312|TYB10_RAT Thymosin beta-10 OS=Rattus norvegicus OX=10116 GN=Tmsb10 PE=1 SV=2	1	1	31.8	5.0256	399190000	351460000	0	0	0	0	0	0	0
P63322	Ras-related protein Ral-A (EC 3.6.5.2)	Rala	sp|P63322|RALA_RAT	sp|P63322|RALA_RAT	>sp|P63322|RALA_RAT Ras-related protein Ral-A OS=Rattus norvegicus OX=10116 GN=Rala PE=1 SV=1	6	2	44.7	23.553	30181000	27180000	25349000	22234000	45963000	0	79784000	102090000	58088000
A0A0H2UI18	40S ribosomal protein S10	Rps10	tr|A0A0H2UI18|A0A0H2UI18_RAT;tr|F1LT36|F1LT36_RAT;sp|P63326|RS10_RAT;tr|D3ZJY5|D3ZJY5_RAT;tr|D3ZCN9|D3ZCN9_RAT;tr|Q7TP86|Q7TP86_RAT;tr|D3ZH53|D3ZH53_RAT	tr|A0A0H2UI18|A0A0H2UI18_RAT;tr|F1LT36|F1LT36_RAT;sp|P63326|RS10_RAT;tr|D3ZJY5|D3ZJY5_RAT;tr|D3ZCN9|D3ZCN9_RAT	>tr|A0A0H2UI18|A0A0H2UI18_RAT 40S ribosomal protein S10 OS=Rattus norvegicus OX=10116 GN=Rps10 PE=3 SV=1;>tr|F1LT36|F1LT36_RAT Ribosomal protein S10-like 1 OS=Rattus norvegicus OX=10116 GN=Rps10l1 PE=3 SV=2;>sp|P63326|RS10_RAT 40S ribosomal protein S10 OS=	3	3	21.4	18.182	0	0	0	0	1995400	0	0	14339000	9853400
P63329	Serine/threonine-protein phosphatase 2B catalytic subunit alpha isoform (EC 3.1.3.16) (CAM-PRP catalytic subunit) (Calmodulin-dependent calcineurin A subunit alpha isoform)	Ppp3ca	sp|P63329|PP2BA_RAT;tr|A0A0G2K7T5|A0A0G2K7T5_RAT;sp|P20651|PP2BB_RAT	sp|P63329|PP2BA_RAT	>sp|P63329|PP2BA_RAT Serine/threonine-protein phosphatase 2B catalytic subunit alpha isoform OS=Rattus norvegicus OX=10116 GN=Ppp3ca PE=1 SV=1	3	3	5.8	58.643	3617900	6084400	0	0	0	0	0	0	0
A0A0G2JYA4	Serine/threonine-protein phosphatase (EC 3.1.3.16)	LOC100362453	tr|A0A0G2JYA4|A0A0G2JYA4_RAT;sp|P63331|PP2AA_RAT;sp|P62716|PP2AB_RAT;tr|G3V8M5|G3V8M5_RAT;sp|Q5BJ92|PP4C_RAT	tr|A0A0G2JYA4|A0A0G2JYA4_RAT;sp|P63331|PP2AA_RAT;sp|P62716|PP2AB_RAT	>tr|A0A0G2JYA4|A0A0G2JYA4_RAT Serine/threonine-protein phosphatase OS=Rattus norvegicus OX=10116 GN=LOC100362453 PE=3 SV=1;>sp|P63331|PP2AA_RAT Serine/threonine-protein phosphatase 2A catalytic subunit alpha isoform OS=Rattus norvegicus OX=10116 GN=Ppp2ca	9	9	38.5	35.523	23524000	32269000	18902000	4422200	7297900	3286700	51807000	75617000	57801000
P67779	Prohibitin	Phb	sp|P67779|PHB_RAT;tr|D3ZFH6|D3ZFH6_RAT	sp|P67779|PHB_RAT	>sp|P67779|PHB_RAT Prohibitin OS=Rattus norvegicus OX=10116 GN=Phb PE=1 SV=1	14	14	55.5	29.82	118830000	109610000	81285000	153380000	335390000	60932000	144510000	161970000	143550000
P67874	Casein kinase II subunit beta (CK II beta) (Phosvitin)	Csnk2b	sp|P67874|CSK2B_RAT;tr|A0A0G2KA61|A0A0G2KA61_RAT;tr|A0A096MKB7|A0A096MKB7_RAT;tr|A0A096MJD3|A0A096MJD3_RAT	sp|P67874|CSK2B_RAT;tr|A0A0G2KA61|A0A0G2KA61_RAT;tr|A0A096MKB7|A0A096MKB7_RAT;tr|A0A096MJD3|A0A096MJD3_RAT	>sp|P67874|CSK2B_RAT Casein kinase II subunit beta OS=Rattus norvegicus OX=10116 GN=Csnk2b PE=1 SV=1;>tr|A0A0G2KA61|A0A0G2KA61_RAT Casein kinase II subunit beta OS=Rattus norvegicus OX=10116 GN=Csnk2b PE=1 SV=1;>tr|A0A096MKB7|A0A096MKB7_RAT Casein kinase I	5	5	34	24.942	6950000	0	1380900	54728000	10479000	5104900	21553000	49715000	19779000
P68136	Actin, alpha skeletal muscle (Alpha-actin-1) [Cleaved into: Actin, alpha skeletal muscle, intermediate form]	Acta1	sp|P68136|ACTS_RAT;sp|P68035|ACTC_RAT;tr|A0A0G2K4M6|A0A0G2K4M6_RAT;sp|P63269|ACTH_RAT;sp|P62738|ACTA_RAT	sp|P68136|ACTS_RAT;sp|P68035|ACTC_RAT;tr|A0A0G2K4M6|A0A0G2K4M6_RAT;sp|P63269|ACTH_RAT;sp|P62738|ACTA_RAT	>sp|P68136|ACTS_RAT Actin, alpha skeletal muscle OS=Rattus norvegicus OX=10116 GN=Acta1 PE=1 SV=1;>sp|P68035|ACTC_RAT Actin, alpha cardiac muscle 1 OS=Rattus norvegicus OX=10116 GN=Actc1 PE=2 SV=1;>tr|A0A0G2K4M6|A0A0G2K4M6_RAT Actin, aortic smooth muscle O	19	3	44	42.051	2223100000	2772700000	882370000	401950000	771180000	214360000	894250000	686880000	687690000
P68101	Eukaryotic translation initiation factor 2 subunit 1 (Eukaryotic translation initiation factor 2 subunit alpha) (eIF-2-alpha) (eIF-2A) (eIF-2alpha)	Eif2s1	sp|P68101|IF2A_RAT	sp|P68101|IF2A_RAT	>sp|P68101|IF2A_RAT Eukaryotic translation initiation factor 2 subunit 1 OS=Rattus norvegicus OX=10116 GN=Eif2s1 PE=1 SV=2	13	13	43.2	36.108	3579100	0	3780700	10520000	38807000	2652500	79178000	105850000	61101000
P68182	cAMP-dependent protein kinase catalytic subunit beta (PKA C-beta) (EC 2.7.11.11)	Prkacb	sp|P68182|KAPCB_RAT	sp|P68182|KAPCB_RAT	>sp|P68182|KAPCB_RAT cAMP-dependent protein kinase catalytic subunit beta OS=Rattus norvegicus OX=10116 GN=Prkacb PE=1 SV=2	6	2	16.5	40.707	4807800	13761000	20058000	6440900	3342900	0	0	0	0
P68255	14-3-3 protein theta (14-3-3 protein tau)	Ywhaq	sp|P68255|1433T_RAT	sp|P68255|1433T_RAT	>sp|P68255|1433T_RAT 14-3-3 protein theta OS=Rattus norvegicus OX=10116 GN=Ywhaq PE=1 SV=1	15	11	63.3	27.778	1038800000	776750000	926010000	21576000	43529000	11999000	19635000	7549800	12883000
P68370	Tubulin alpha-1A chain (Alpha-tubulin 1) (Tubulin alpha-1 chain) [Cleaved into: Detyrosinated tubulin alpha-1A chain]	Tuba1a	sp|P68370|TBA1A_RAT;sp|Q68FR8|TBA3_RAT	sp|P68370|TBA1A_RAT;sp|Q68FR8|TBA3_RAT	>sp|P68370|TBA1A_RAT Tubulin alpha-1A chain OS=Rattus norvegicus OX=10116 GN=Tuba1a PE=1 SV=1;>sp|Q68FR8|TBA3_RAT Tubulin alpha-3 chain OS=Rattus norvegicus OX=10116 GN=Tuba3a PE=2 SV=1	22	1	63	50.135	41227000	0	46205000	0	144080000	27188000	0	0	0
P68511	14-3-3 protein eta	Ywhah	sp|P68511|1433F_RAT;tr|A0A0G2K2B8|A0A0G2K2B8_RAT	sp|P68511|1433F_RAT;tr|A0A0G2K2B8|A0A0G2K2B8_RAT	>sp|P68511|1433F_RAT 14-3-3 protein eta OS=Rattus norvegicus OX=10116 GN=Ywhah PE=1 SV=2;>tr|A0A0G2K2B8|A0A0G2K2B8_RAT 14-3-3 protein eta OS=Rattus norvegicus OX=10116 GN=Ywhah PE=1 SV=1	17	13	65	28.211	3147300000	1832200000	2668900000	21426000	59957000	39787000	6967200	7274300	4932400
P69897	Tubulin beta-5 chain	Tubb5	sp|P69897|TBB5_RAT	sp|P69897|TBB5_RAT	>sp|P69897|TBB5_RAT Tubulin beta-5 chain OS=Rattus norvegicus OX=10116 GN=Tubb5 PE=1 SV=1	24	4	68.9	49.67	67832000	183920000	506420000	10471000	264810000	93335000	0	4266200	0
P70490	Lactadherin (MFGM) (Milk fat globule-EGF factor 8) (MFG-E8) (O-acetyl GD3 ganglioside synthase) (AGS) (SED1)	Mfge8	sp|P70490|MFGM_RAT;tr|Q1PBJ1|Q1PBJ1_RAT;tr|A0A0G2K506|A0A0G2K506_RAT	sp|P70490|MFGM_RAT;tr|Q1PBJ1|Q1PBJ1_RAT;tr|A0A0G2K506|A0A0G2K506_RAT	>sp|P70490|MFGM_RAT Lactadherin OS=Rattus norvegicus OX=10116 GN=Mfge8 PE=2 SV=1;>tr|Q1PBJ1|Q1PBJ1_RAT Lactadherin OS=Rattus norvegicus OX=10116 GN=Mfge8 PE=1 SV=1;>tr|A0A0G2K506|A0A0G2K506_RAT Lactadherin OS=Rattus norvegicus OX=10116 GN=Mfge8 PE=1 SV=1	19	19	54.8	47.412	122070000	124900000	147730000	49984000	28419000	0	0	0	0
P70500	CDP-diacylglycerol--inositol 3-phosphatidyltransferase (EC 2.7.8.11) (Phosphatidylinositol synthase) (PI synthase) (PtdIns synthase)	Cdipt	sp|P70500|CDIPT_RAT	sp|P70500|CDIPT_RAT	>sp|P70500|CDIPT_RAT CDP-diacylglycerol--inositol 3-phosphatidyltransferase OS=Rattus norvegicus OX=10116 GN=Cdipt PE=1 SV=1	2	2	10.3	23.613	0	0	0	0	0	4888800	7234100	0	9993800
P70550	Ras-related protein Rab-8B	Rab8b	sp|P70550|RAB8B_RAT;sp|Q63941|RAB3B_RAT;sp|P63012|RAB3A_RAT;sp|P62824|RAB3C_RAT	sp|P70550|RAB8B_RAT	>sp|P70550|RAB8B_RAT Ras-related protein Rab-8B OS=Rattus norvegicus OX=10116 GN=Rab8b PE=1 SV=1	7	3	31.9	23.603	2951200	1578100	0	102410000	58125000	14944000	35359000	80705000	40229000
P70580	Membrane-associated progesterone receptor component 1 (mPR) (25-DX) (Acidic 25 kDa protein) (Ventral midline antigen) (VEMA)	Pgrmc1	sp|P70580|PGRC1_RAT;tr|A0A0H2UHK2|A0A0H2UHK2_RAT	sp|P70580|PGRC1_RAT;tr|A0A0H2UHK2|A0A0H2UHK2_RAT	>sp|P70580|PGRC1_RAT Membrane-associated progesterone receptor component 1 OS=Rattus norvegicus OX=10116 GN=Pgrmc1 PE=1 SV=3;>tr|A0A0H2UHK2|A0A0H2UHK2_RAT Membrane-associated progesterone receptor component 1 OS=Rattus norvegicus OX=10116 GN=Pgrmc1 PE=1 SV	8	7	56.9	21.598	43424000	59666000	49602000	4109300	2900200	0	0	0	0
A0A0A0MXW8	Leucine-rich repeat-containing protein 7	Lrrc7	tr|A0A0A0MXW8|A0A0A0MXW8_RAT;tr|F1LMG7|F1LMG7_RAT;sp|P70587|LRRC7_RAT;tr|F1M4K6|F1M4K6_RAT	tr|A0A0A0MXW8|A0A0A0MXW8_RAT;tr|F1LMG7|F1LMG7_RAT;sp|P70587|LRRC7_RAT;tr|F1M4K6|F1M4K6_RAT	>tr|A0A0A0MXW8|A0A0A0MXW8_RAT Leucine-rich repeat-containing protein 7 OS=Rattus norvegicus OX=10116 GN=Lrrc7 PE=4 SV=2;>tr|F1LMG7|F1LMG7_RAT Leucine-rich repeat-containing protein 7 OS=Rattus norvegicus OX=10116 GN=Lrrc7 PE=1 SV=3;>sp|P70587|LRRC7_RAT Leu	3	2	7.4	50.942	72058000	19144000	82788000	994680	3886000	0	0	0	0
P70600	Protein-tyrosine kinase 2-beta (EC 2.7.10.2) (Calcium-dependent tyrosine kinase) (CADTK) (Calcium-regulated non-receptor proline-rich tyrosine kinase) (Cell adhesion kinase beta) (CAK-beta) (CAKB) (Focal adhesion kinase 2) (FADK 2) (Proline-rich tyrosine kinase 2)	Ptk2b	sp|P70600|FAK2_RAT	sp|P70600|FAK2_RAT	>sp|P70600|FAK2_RAT Protein-tyrosine kinase 2-beta OS=Rattus norvegicus OX=10116 GN=Ptk2b PE=1 SV=1	5	5	5.6	115.78	3982100	12529000	8313100	0	0	0	0	0	0
P70645	Bleomycin hydrolase (BH) (BLM hydrolase) (BMH) (EC 3.4.22.40)	Blmh	sp|P70645|BLMH_RAT;tr|A1A5L1|A1A5L1_RAT;tr|A0A096MJX0|A0A096MJX0_RAT	sp|P70645|BLMH_RAT;tr|A1A5L1|A1A5L1_RAT	>sp|P70645|BLMH_RAT Bleomycin hydrolase OS=Rattus norvegicus OX=10116 GN=Blmh PE=1 SV=1;>tr|A1A5L1|A1A5L1_RAT Bleomycin hydrolase OS=Rattus norvegicus OX=10116 GN=Blmh PE=1 SV=1	14	14	37.4	52.322	9588300	21013000	4707600	0	4513600	0	128630000	155270000	116560000
P80067	Dipeptidyl peptidase 1 (EC 3.4.14.1) (Cathepsin C) (Cathepsin J) (Dipeptidyl peptidase I) (DPP-I) (DPPI) (Dipeptidyl transferase) [Cleaved into: Dipeptidyl peptidase 1 exclusion domain chain (Dipeptidyl peptidase I exclusion domain chain); Dipeptidyl peptidase 1 heavy chain (Dipeptidyl peptidase I heavy chain); Dipeptidyl peptidase 1 light chain (Dipeptidyl peptidase I light chain)]	Ctsc	sp|P80067|CATC_RAT	sp|P80067|CATC_RAT	>sp|P80067|CATC_RAT Dipeptidyl peptidase 1 OS=Rattus norvegicus OX=10116 GN=Ctsc PE=1 SV=3	5	5	17.1	52.235	11148000	10299000	8867400	0	0	0	0	0	0
P80254	D-dopachrome decarboxylase (EC 4.1.1.84) (D-dopachrome tautomerase)	Ddt	sp|P80254|DOPD_RAT	sp|P80254|DOPD_RAT	>sp|P80254|DOPD_RAT D-dopachrome decarboxylase OS=Rattus norvegicus OX=10116 GN=Ddt PE=1 SV=3	4	4	39	13.133	19683000	5997600	0	0	0	0	4331100	0	5649000
A0A0G2K913	5'-AMP-activated protein kinase subunit gamma-1	Prkag1	tr|A0A0G2K913|A0A0G2K913_RAT;sp|P80385|AAKG1_RAT;tr|A0A0G2JVD6|A0A0G2JVD6_RAT;tr|A0A140UHX4|A0A140UHX4_RAT	tr|A0A0G2K913|A0A0G2K913_RAT;sp|P80385|AAKG1_RAT;tr|A0A0G2JVD6|A0A0G2JVD6_RAT;tr|A0A140UHX4|A0A140UHX4_RAT	>tr|A0A0G2K913|A0A0G2K913_RAT 5-AMP-activated protein kinase subunit gamma-1 OS=Rattus norvegicus OX=10116 GN=Prkag1 PE=1 SV=1;>sp|P80385|AAKG1_RAT 5-AMP-activated protein kinase subunit gamma-1 OS=Rattus norvegicus OX=10116 GN=Prkag1 PE=1 SV=3;>tr|A0A0G	2	2	6.4	37.296	0	0	0	0	3450500	0	0	0	0
P81155	Voltage-dependent anion-selective channel protein 2 (VDAC-2) (B36-VDAC) (Outer mitochondrial membrane protein porin 2)	Vdac2	sp|P81155|VDAC2_RAT	sp|P81155|VDAC2_RAT	>sp|P81155|VDAC2_RAT Voltage-dependent anion-selective channel protein 2 OS=Rattus norvegicus OX=10116 GN=Vdac2 PE=1 SV=2	13	12	49.8	31.745	45730000	106830000	56611000	156980000	394420000	129870000	94903000	154110000	120570000
P81795	Eukaryotic translation initiation factor 2 subunit 3, X-linked (EC 3.6.5.3) (Eukaryotic translation initiation factor 2 subunit gamma, X-linked) (eIF-2-gamma) (eIF-2-gamma X) (PP42)	Eif2s3	sp|P81795|IF2G_RAT;sp|C9WPN6|IF2H_RAT;tr|A0A096MJB9|A0A096MJB9_RAT;tr|A0A1P0QU16|A0A1P0QU16_RAT	sp|P81795|IF2G_RAT;sp|C9WPN6|IF2H_RAT	>sp|P81795|IF2G_RAT Eukaryotic translation initiation factor 2 subunit 3, X-linked OS=Rattus norvegicus OX=10116 GN=Eif2s3 PE=1 SV=2;>sp|C9WPN6|IF2H_RAT Eukaryotic translation initiation factor 2 subunit 3, Y-linked OS=Rattus norvegicus OX=10116 GN=Eif2s3y	16	16	43.9	51.079	0	0	0	40637000	36031000	0	141840000	190070000	130530000
P81827	Urinary protein 1 (UP-1) (rUP-1) (Liver regeneration-related protein LRRG05)		sp|P81827|UP1_RAT	sp|P81827|UP1_RAT	>sp|P81827|UP1_RAT Urinary protein 1 OS=Rattus norvegicus OX=10116 PE=1 SV=1	1	1	10.9	10.96	0	0	0	0	0	0	0	0	0
D4AE68	Guanine nucleotide binding protein, alpha q polypeptide, isoform CRA_a (Guanine nucleotide-binding protein G(q) subunit alpha)	Gnaq	tr|D4AE68|D4AE68_RAT;sp|P82471|GNAQ_RAT;tr|G3V6Q6|G3V6Q6_RAT;sp|Q9JID2|GNA11_RAT;tr|Q5EAP4|Q5EAP4_RAT;sp|Q63210|GNA12_RAT	tr|D4AE68|D4AE68_RAT;sp|P82471|GNAQ_RAT	>tr|D4AE68|D4AE68_RAT Guanine nucleotide binding protein, alpha q polypeptide, isoform CRA_a OS=Rattus norvegicus OX=10116 GN=Gnaq PE=1 SV=2;>sp|P82471|GNAQ_RAT Guanine nucleotide-binding protein G(q) subunit alpha OS=Rattus norvegicus OX=10116 GN=Gnaq PE=	14	13	46.2	42.158	140260000	103220000	139320000	75947000	159680000	25783000	0	0	0
P82995	Heat shock protein HSP 90-alpha (Heat shock 86 kDa) (HSP 86) (HSP86)	Hsp90aa1	sp|P82995|HS90A_RAT;tr|D3ZXC7|D3ZXC7_RAT	sp|P82995|HS90A_RAT	>sp|P82995|HS90A_RAT Heat shock protein HSP 90-alpha OS=Rattus norvegicus OX=10116 GN=Hsp90aa1 PE=1 SV=3	27	20	40.8	84.814	320260000	320600000	364920000	465770000	297290000	29381000	224320000	327920000	306210000
A0A0H2UH99	60S ribosomal protein L24	Rpl24	tr|A0A0H2UH99|A0A0H2UH99_RAT;sp|P83732|RL24_RAT;tr|M0RBD1|M0RBD1_RAT	tr|A0A0H2UH99|A0A0H2UH99_RAT;sp|P83732|RL24_RAT	>tr|A0A0H2UH99|A0A0H2UH99_RAT 60S ribosomal protein L24 OS=Rattus norvegicus OX=10116 GN=Rpl24 PE=1 SV=1;>sp|P83732|RL24_RAT 60S ribosomal protein L24 OS=Rattus norvegicus OX=10116 GN=Rpl24 PE=2 SV=1	5	5	30.8	17.676	0	0	0	3203500	0	0	27675000	36372000	26775000
P83868	Prostaglandin E synthase 3 (EC 5.3.99.3) (Cytosolic prostaglandin E2 synthase) (cPGES) (Hsp90 co-chaperone) (Progesterone receptor complex p23) (Telomerase-binding protein p23)	Ptges3	sp|P83868|TEBP_RAT;tr|Q5PQL9|Q5PQL9_RAT	sp|P83868|TEBP_RAT	>sp|P83868|TEBP_RAT Prostaglandin E synthase 3 OS=Rattus norvegicus OX=10116 GN=Ptges3 PE=1 SV=2	5	5	26.9	18.721	10946000	5091600	0	2495300	7205200	5840100	33152000	57643000	31904000
P83883	60S ribosomal protein L36a (60S ribosomal protein L44)	Rpl36a	sp|P83883|RL36A_RAT;tr|F8WFR5|F8WFR5_RAT	sp|P83883|RL36A_RAT;tr|F8WFR5|F8WFR5_RAT	>sp|P83883|RL36A_RAT 60S ribosomal protein L36a OS=Rattus norvegicus OX=10116 GN=Rpl36a PE=1 SV=2;>tr|F8WFR5|F8WFR5_RAT Similar to large subunit ribosomal protein L36a OS=Rattus norvegicus OX=10116 GN=RGD1566373 PE=3 SV=1	3	3	17	12.441	0	0	0	0	0	0	16013000	13990000	16951000
A0A0G2K2A0	Elongin-C	Eloc	tr|A0A0G2K2A0|A0A0G2K2A0_RAT;sp|P83941|ELOC_RAT;tr|A0A096MIY6|A0A096MIY6_RAT	tr|A0A0G2K2A0|A0A0G2K2A0_RAT;sp|P83941|ELOC_RAT;tr|A0A096MIY6|A0A096MIY6_RAT	>tr|A0A0G2K2A0|A0A0G2K2A0_RAT Elongin-C OS=Rattus norvegicus OX=10116 PE=3 SV=1;>sp|P83941|ELOC_RAT Elongin-C OS=Rattus norvegicus OX=10116 GN=Eloc PE=1 SV=1;>tr|A0A096MIY6|A0A096MIY6_RAT Elongin-C OS=Rattus norvegicus OX=10116 PE=3 SV=1	2	2	26.8	12.591	7752400	2019000	0	0	0	0	1702000	2857400	0
Q56R20	Importin subunit alpha	Kpna1	tr|Q56R20|Q56R20_RAT;sp|P83953|IMA5_RAT;tr|A0A0H2UHW5|A0A0H2UHW5_RAT;tr|A0A0G2JZS1|A0A0G2JZS1_RAT;sp|Q56R16|IMA6_RAT;tr|F1LT58|F1LT58_RAT	tr|Q56R20|Q56R20_RAT;sp|P83953|IMA5_RAT;tr|A0A0H2UHW5|A0A0H2UHW5_RAT;tr|A0A0G2JZS1|A0A0G2JZS1_RAT;sp|Q56R16|IMA6_RAT;tr|F1LT58|F1LT58_RAT	>tr|Q56R20|Q56R20_RAT Importin subunit alpha OS=Rattus norvegicus OX=10116 GN=Kpna1 PE=1 SV=1;>sp|P83953|IMA5_RAT Importin subunit alpha-5 OS=Rattus norvegicus OX=10116 GN=Kpna1 PE=1 SV=1;>tr|A0A0H2UHW5|A0A0H2UHW5_RAT Importin subunit alpha OS=Rattus norve	2	2	5.9	60.196	0	0	0	1142000	0	0	0	1601100	1383400
P84083	ADP-ribosylation factor 5	Arf5	sp|P84083|ARF5_RAT	sp|P84083|ARF5_RAT	>sp|P84083|ARF5_RAT ADP-ribosylation factor 5 OS=Rattus norvegicus OX=10116 GN=Arf5 PE=1 SV=2	8	4	53.3	20.529	9650000	4656800	4008900	113430000	115980000	22634000	84526000	221860000	65121000
A0A140TAH5	AP-2 complex subunit mu	Ap2m1	tr|A0A140TAH5|A0A140TAH5_RAT;sp|P84092|AP2M1_RAT	tr|A0A140TAH5|A0A140TAH5_RAT;sp|P84092|AP2M1_RAT	>tr|A0A140TAH5|A0A140TAH5_RAT AP-2 complex subunit mu OS=Rattus norvegicus OX=10116 GN=Ap2m1 PE=1 SV=1;>sp|P84092|AP2M1_RAT AP-2 complex subunit mu OS=Rattus norvegicus OX=10116 GN=Ap2m1 PE=1 SV=1	15	15	40.1	49.526	0	0	0	151240000	125210000	13531000	236880000	318590000	207090000
P84100	60S ribosomal protein L19	Rpl19	sp|P84100|RL19_RAT;tr|F1M5A9|F1M5A9_RAT	sp|P84100|RL19_RAT;tr|F1M5A9|F1M5A9_RAT	>sp|P84100|RL19_RAT 60S ribosomal protein L19 OS=Rattus norvegicus OX=10116 GN=Rpl19 PE=1 SV=1;>tr|F1M5A9|F1M5A9_RAT 60S ribosomal protein L19 OS=Rattus norvegicus OX=10116 GN=RGD1562420 PE=3 SV=1	3	3	17.3	23.466	0	0	0	11343000	0	0	38628000	7608800	37992000
M0RBX6	Histone H3	H3f3c	tr|M0RBX6|M0RBX6_RAT;tr|D3ZK97|D3ZK97_RAT;tr|D3ZJ08|D3ZJ08_RAT;sp|Q6LED0|H31_RAT;sp|P84245|H33_RAT;tr|A0A0G2K5X7|A0A0G2K5X7_RAT;tr|A0A0G2K9I5|A0A0G2K9I5_RAT	tr|M0RBX6|M0RBX6_RAT;tr|D3ZK97|D3ZK97_RAT;tr|D3ZJ08|D3ZJ08_RAT;sp|Q6LED0|H31_RAT;sp|P84245|H33_RAT	>tr|M0RBX6|M0RBX6_RAT Histone H3 OS=Rattus norvegicus OX=10116 PE=1 SV=1;>tr|D3ZK97|D3ZK97_RAT Histone H3 OS=Rattus norvegicus OX=10116 GN=H3f3c PE=3 SV=1;>tr|D3ZJ08|D3ZJ08_RAT Histone H3 OS=Rattus norvegicus OX=10116 GN=Hist2h3c2 PE=1 SV=1;>sp|Q6LED0|H31_	3	1	15.4	15.37	8234500	0	8408200	6008200	23428000	12845000	32374000	30587000	32631000
P84817	Mitochondrial fission 1 protein (FIS1 homolog) (rFis1) (Tetratricopeptide repeat protein 11) (TPR repeat protein 11)	Fis1	sp|P84817|FIS1_RAT	sp|P84817|FIS1_RAT	>sp|P84817|FIS1_RAT Mitochondrial fission 1 protein OS=Rattus norvegicus OX=10116 GN=Fis1 PE=1 SV=1	5	5	34.2	16.994	13440000	28182000	16612000	21025000	41754000	6466600	38821000	24187000	27245000
P85007	Immediate early response 3-interacting protein 1	Ier3ip1	sp|P85007|IR3IP_RAT;tr|Q6QI86|Q6QI86_RAT	sp|P85007|IR3IP_RAT;tr|Q6QI86|Q6QI86_RAT	>sp|P85007|IR3IP_RAT Immediate early response 3-interacting protein 1 OS=Rattus norvegicus OX=10116 GN=Ier3ip1 PE=3 SV=1;>tr|Q6QI86|Q6QI86_RAT Immediate early response 3-interacting protein 1 OS=Rattus norvegicus OX=10116 GN=Hdhd2 PE=1 SV=1	2	2	34.1	8.9987	0	0	0	13906000	18578000	3311800	19833000	24085000	19432000
P85108	Tubulin beta-2A chain	Tubb2a	sp|P85108|TBB2A_RAT;sp|Q3KRE8|TBB2B_RAT	sp|P85108|TBB2A_RAT;sp|Q3KRE8|TBB2B_RAT	>sp|P85108|TBB2A_RAT Tubulin beta-2A chain OS=Rattus norvegicus OX=10116 GN=Tubb2a PE=1 SV=1;>sp|Q3KRE8|TBB2B_RAT Tubulin beta-2B chain OS=Rattus norvegicus OX=10116 GN=Tubb2b PE=1 SV=1	23	5	68.5	49.906	295600000	302620000	292600000	27138000	420410000	110470000	4249600	0	1951200
P85125	Caveolae-associated protein 1 (Cavin-1) (Polymerase I and transcript release factor) (cav-p60)	Cavin1	sp|P85125|CAVN1_RAT	sp|P85125|CAVN1_RAT	>sp|P85125|CAVN1_RAT Caveolae-associated protein 1 OS=Rattus norvegicus OX=10116 GN=Cavin1 PE=1 SV=1	15	1	42.3	43.908	4523400	0	0	0	0	0	0	0	0
P85515	Alpha-centractin (Centractin)	Actr1a	sp|P85515|ACTZ_RAT;tr|B2RYJ7|B2RYJ7_RAT	sp|P85515|ACTZ_RAT	>sp|P85515|ACTZ_RAT Alpha-centractin OS=Rattus norvegicus OX=10116 GN=Actr1a PE=1 SV=1	3	3	12.8	42.613	11290000	4500200	5429800	5660900	5226700	0	0	0	1970400
P85834	Elongation factor Tu, mitochondrial	Tufm	sp|P85834|EFTU_RAT	sp|P85834|EFTU_RAT	>sp|P85834|EFTU_RAT Elongation factor Tu, mitochondrial OS=Rattus norvegicus OX=10116 GN=Tufm PE=1 SV=1	12	12	35.8	49.522	0	1912500	3356000	8191300	69070000	21150000	23210000	54220000	17554000
P85968	6-phosphogluconate dehydrogenase, decarboxylating (EC 1.1.1.44)	Pgd	sp|P85968|6PGD_RAT;tr|A0A0G2K7Q8|A0A0G2K7Q8_RAT	sp|P85968|6PGD_RAT;tr|A0A0G2K7Q8|A0A0G2K7Q8_RAT	>sp|P85968|6PGD_RAT 6-phosphogluconate dehydrogenase, decarboxylating OS=Rattus norvegicus OX=10116 GN=Pgd PE=1 SV=1;>tr|A0A0G2K7Q8|A0A0G2K7Q8_RAT 6-phosphogluconate dehydrogenase, decarboxylating OS=Rattus norvegicus OX=10116 GN=Kif1b PE=1 SV=1	9	9	25.5	53.236	1491500	0	0	2634900	0	0	49199000	72961000	43042000
A0A0G2K9A2	Arp2/3 complex 34 kDa subunit	Arpc2	tr|A0A0G2K9A2|A0A0G2K9A2_RAT;sp|P85970|ARPC2_RAT;tr|A0A0G2K905|A0A0G2K905_RAT;tr|A0A0G2K2J1|A0A0G2K2J1_RAT;tr|A0A0G2K1V8|A0A0G2K1V8_RAT	tr|A0A0G2K9A2|A0A0G2K9A2_RAT;sp|P85970|ARPC2_RAT;tr|A0A0G2K905|A0A0G2K905_RAT;tr|A0A0G2K2J1|A0A0G2K2J1_RAT	>tr|A0A0G2K9A2|A0A0G2K9A2_RAT Arp2/3 complex 34 kDa subunit OS=Rattus norvegicus OX=10116 GN=Arpc2 PE=1 SV=1;>sp|P85970|ARPC2_RAT Actin-related protein 2/3 complex subunit 2 OS=Rattus norvegicus OX=10116 GN=Arpc2 PE=1 SV=1;>tr|A0A0G2K905|A0A0G2K905_RAT Arp	15	15	56	34.347	89412000	60797000	41219000	46155000	21232000	3542800	10461000	13050000	7742600
P85971	6-phosphogluconolactonase (6PGL) (EC 3.1.1.31)	Pgls	sp|P85971|6PGL_RAT;tr|G3V8D5|G3V8D5_RAT	sp|P85971|6PGL_RAT;tr|G3V8D5|G3V8D5_RAT	>sp|P85971|6PGL_RAT 6-phosphogluconolactonase OS=Rattus norvegicus OX=10116 GN=Pgls PE=1 SV=1;>tr|G3V8D5|G3V8D5_RAT 6-phosphogluconolactonase OS=Rattus norvegicus OX=10116 GN=Pgls PE=1 SV=1	5	5	37.4	27.234	5743000	2223000	2361300	16316000	0	0	11829000	12602000	6008500
R9PXU6	Metavinculin (Vinculin)	Vcl	tr|R9PXU6|R9PXU6_RAT;sp|P85972|VINC_RAT;tr|A0A0G2K8V2|A0A0G2K8V2_RAT	tr|R9PXU6|R9PXU6_RAT;sp|P85972|VINC_RAT;tr|A0A0G2K8V2|A0A0G2K8V2_RAT	>tr|R9PXU6|R9PXU6_RAT Metavinculin OS=Rattus norvegicus OX=10116 GN=Vcl PE=1 SV=1;>sp|P85972|VINC_RAT Vinculin OS=Rattus norvegicus OX=10116 GN=Vcl PE=1 SV=1;>tr|A0A0G2K8V2|A0A0G2K8V2_RAT Metavinculin OS=Rattus norvegicus OX=10116 GN=Vcl PE=1 SV=1	67	67	65	116.57	11368000000	11460000000	10681000000	125010000	627930000	126820000	22788000	22898000	0
P85973	Purine nucleoside phosphorylase (PNP) (EC 2.4.2.1) (Inosine phosphorylase) (Inosine-guanosine phosphorylase)	Pnp	sp|P85973|PNPH_RAT	sp|P85973|PNPH_RAT	>sp|P85973|PNPH_RAT Purine nucleoside phosphorylase OS=Rattus norvegicus OX=10116 GN=Pnp PE=1 SV=1	14	14	66.1	32.302	89182000	129440000	110980000	1193200	0	0	20845000	34247000	11960000
P86252	Transcriptional activator protein Pur-alpha (Purine-rich single-stranded DNA-binding protein alpha) (Fragments)	Pura	sp|P86252|PURA_RAT;tr|F1LPS8|F1LPS8_RAT	sp|P86252|PURA_RAT;tr|F1LPS8|F1LPS8_RAT	>sp|P86252|PURA_RAT Transcriptional activator protein Pur-alpha (Fragments) OS=Rattus norvegicus OX=10116 GN=Pura PE=1 SV=1;>tr|F1LPS8|F1LPS8_RAT Transcriptional activator protein Pur-alpha OS=Rattus norvegicus OX=10116 GN=Pura PE=1 SV=3	7	7	74.6	15.322	2500600	6350300	3432700	19859000	25007000	0	49995000	53533000	39688000
Q66HP8	Mitochondrial carnitine/acylcarnitine carrier protein (Solute carrier family 25 (Carnitine/acylcarnitine translocase), member 20) (Solute carrier family 25 (Mitochondrial carnitine/acylcarnitine translocase), member 20, isoform CRA_a)	Slc25a20	tr|Q66HP8|Q66HP8_RAT;sp|P97521|MCAT_RAT	tr|Q66HP8|Q66HP8_RAT;sp|P97521|MCAT_RAT	>tr|Q66HP8|Q66HP8_RAT Mitochondrial carnitine/acylcarnitine carrier protein OS=Rattus norvegicus OX=10116 GN=Slc25a20 PE=1 SV=1;>sp|P97521|MCAT_RAT Mitochondrial carnitine/acylcarnitine carrier protein OS=Rattus norvegicus OX=10116 GN=Slc25a20 PE=1 SV=1	9	9	38.2	33.071	0	0	0	19945000	72808000	20095000	0	680510	0
P97532	3-mercaptopyruvate sulfurtransferase (MST) (EC 2.8.1.2)	Mpst	sp|P97532|THTM_RAT	sp|P97532|THTM_RAT	>sp|P97532|THTM_RAT 3-mercaptopyruvate sulfurtransferase OS=Rattus norvegicus OX=10116 GN=Mpst PE=1 SV=3	12	12	51.9	32.94	9470900	6263500	3183500	123080000	88447000	10843000	96227000	170930000	86153000
P97535	Phospholipase A1 member A (EC 3.1.1.-) (Phosphatidylserine-specific phospholipase A1) (PS-PLA1)	Pla1a	sp|P97535|PLA1A_RAT	sp|P97535|PLA1A_RAT	>sp|P97535|PLA1A_RAT Phospholipase A1 member A OS=Rattus norvegicus OX=10116 GN=Pla1a PE=1 SV=1	5	5	19.3	50.202	1182100	0	4121600	0	3387600	10496000	0	0	0
P97536	Cullin-associated NEDD8-dissociated protein 1 (Cullin-associated and neddylation-dissociated protein 1) (TBP-interacting protein of 120 kDa A) (TBP-interacting protein 120A) (p120 CAND1)	Cand1	sp|P97536|CAND1_RAT	sp|P97536|CAND1_RAT	>sp|P97536|CAND1_RAT Cullin-associated NEDD8-dissociated protein 1 OS=Rattus norvegicus OX=10116 GN=Cand1 PE=1 SV=1	35	35	37.2	136.36	0	0	0	194900000	52396000	3563200	390020000	311650000	250340000
P97546	Neuroplastin (Glycoprotein 55/65) (gp55/65) (Stromal cell-derived receptor 1) (SDR-1)	Nptn	sp|P97546|NPTN_RAT	sp|P97546|NPTN_RAT	>sp|P97546|NPTN_RAT Neuroplastin OS=Rattus norvegicus OX=10116 GN=Nptn PE=1 SV=2	7	7	16.5	43.931	7653400	6089000	14979000	105570000	116040000	5998000	180940000	483940000	154510000
P97571	Calpain-1 catalytic subunit (EC 3.4.22.52) (Calcium-activated neutral proteinase 1) (CANP 1) (Calpain mu-type) (Calpain-1 large subunit) (Micromolar-calpain) (muCANP)	Capn1	sp|P97571|CAN1_RAT;tr|F1LS29|F1LS29_RAT	sp|P97571|CAN1_RAT;tr|F1LS29|F1LS29_RAT	>sp|P97571|CAN1_RAT Calpain-1 catalytic subunit OS=Rattus norvegicus OX=10116 GN=Capn1 PE=1 SV=1;>tr|F1LS29|F1LS29_RAT Calcium-activated neutral proteinase 1 OS=Rattus norvegicus OX=10116 GN=Capn1 PE=1 SV=1	36	36	58.5	82.118	18299000	28424000	13498000	370870000	315880000	24833000	667160000	637780000	528950000
P97576	GrpE protein homolog 1, mitochondrial (Mt-GrpE#1)	Grpel1	sp|P97576|GRPE1_RAT;tr|A0A0G2JZA2|A0A0G2JZA2_RAT	sp|P97576|GRPE1_RAT;tr|A0A0G2JZA2|A0A0G2JZA2_RAT	>sp|P97576|GRPE1_RAT GrpE protein homolog 1, mitochondrial OS=Rattus norvegicus OX=10116 GN=Grpel1 PE=1 SV=2;>tr|A0A0G2JZA2|A0A0G2JZA2_RAT GrpE protein homolog OS=Rattus norvegicus OX=10116 GN=Grpel1 PE=1 SV=1	1	1	5.1	24.297	1204300	888000	0	0	0	0	0	704040	0
P97608	5-oxoprolinase (EC 3.5.2.9) (5-oxo-L-prolinase) (5-OPase) (Pyroglutamase)	Oplah	sp|P97608|OPLA_RAT	sp|P97608|OPLA_RAT	>sp|P97608|OPLA_RAT 5-oxoprolinase OS=Rattus norvegicus OX=10116 GN=Oplah PE=1 SV=2	1	1	1.3	137.72	0	0	0	0	0	0	1965100	1789500	1443800
A0A0G2JYN3	Leucyl-cystinyl aminopeptidase	Lnpep	tr|A0A0G2JYN3|A0A0G2JYN3_RAT;tr|A0A0G2JUW8|A0A0G2JUW8_RAT;sp|P97629|LCAP_RAT;tr|A0A0H2UHK5|A0A0H2UHK5_RAT	tr|A0A0G2JYN3|A0A0G2JYN3_RAT;tr|A0A0G2JUW8|A0A0G2JUW8_RAT;sp|P97629|LCAP_RAT;tr|A0A0H2UHK5|A0A0H2UHK5_RAT	>tr|A0A0G2JYN3|A0A0G2JYN3_RAT Leucyl-cystinyl aminopeptidase OS=Rattus norvegicus OX=10116 GN=Lnpep PE=1 SV=1;>tr|A0A0G2JUW8|A0A0G2JUW8_RAT Leucyl-cystinyl aminopeptidase OS=Rattus norvegicus OX=10116 GN=LOC108348118 PE=1 SV=1;>sp|P97629|LCAP_RAT Leucyl-cy	14	14	16.2	115.48	89767000	52461000	69434000	0	0	0	0	0	0
P97633	Casein kinase I isoform alpha (CKI-alpha) (EC 2.7.11.1) (CK1)	Csnk1a1	sp|P97633|KC1A_RAT;tr|A0JPL2|A0JPL2_RAT;tr|D3ZRE3|D3ZRE3_RAT	sp|P97633|KC1A_RAT;tr|A0JPL2|A0JPL2_RAT;tr|D3ZRE3|D3ZRE3_RAT	>sp|P97633|KC1A_RAT Casein kinase I isoform alpha OS=Rattus norvegicus OX=10116 GN=Csnk1a1 PE=2 SV=1;>tr|A0JPL2|A0JPL2_RAT Casein kinase 1, alpha 1, isoform CRA_d OS=Rattus norvegicus OX=10116 GN=Csnk1a1 PE=1 SV=1;>tr|D3ZRE3|D3ZRE3_RAT Casein kinase I isof	7	7	23.7	37.495	0	0	0	15153000	32266000	0	63518000	74434000	50866000
P97690	Structural maintenance of chromosomes protein 3 (SMC protein 3) (SMC-3) (Basement membrane-associated chondroitin proteoglycan) (Bamacan) (Chondroitin sulfate proteoglycan 6) (Chromosome segregation protein SmcD)	Smc3	sp|P97690|SMC3_RAT;tr|F1LQB2|F1LQB2_RAT;tr|D4A1B9|D4A1B9_RAT	sp|P97690|SMC3_RAT;tr|F1LQB2|F1LQB2_RAT;tr|D4A1B9|D4A1B9_RAT	>sp|P97690|SMC3_RAT Structural maintenance of chromosomes protein 3 OS=Rattus norvegicus OX=10116 GN=Smc3 PE=1 SV=1;>tr|F1LQB2|F1LQB2_RAT Structural maintenance of chromosomes protein OS=Rattus norvegicus OX=10116 GN=Smc3 PE=1 SV=1;>tr|D4A1B9|D4A1B9_RAT St	4	4	4.5	138.45	0	0	0	0	2241400	0	4332100	5765800	1783800
F1M978	Inositol-1-monophosphatase (EC 3.1.3.25)	Impa1	tr|F1M978|F1M978_RAT;sp|P97697|IMPA1_RAT	tr|F1M978|F1M978_RAT;sp|P97697|IMPA1_RAT	>tr|F1M978|F1M978_RAT Inositol-1-monophosphatase OS=Rattus norvegicus OX=10116 GN=Impa1 PE=1 SV=1;>sp|P97697|IMPA1_RAT Inositol monophosphatase 1 OS=Rattus norvegicus OX=10116 GN=Impa1 PE=1 SV=2	7	7	33.2	30.495	17808000	12363000	13368000	33356000	1613300	0	18422000	16211000	10673000
F1LNP2	G protein-coupled receptor kinase (EC 2.7.11.-)	Grk6	tr|F1LNP2|F1LNP2_RAT;sp|P97711|GRK6_RAT;tr|A0A0G2K6E5|A0A0G2K6E5_RAT;tr|Q66HL7|Q66HL7_RAT;sp|Q62833|GRK5_RAT	tr|F1LNP2|F1LNP2_RAT;sp|P97711|GRK6_RAT;tr|A0A0G2K6E5|A0A0G2K6E5_RAT;tr|Q66HL7|Q66HL7_RAT;sp|Q62833|GRK5_RAT	>tr|F1LNP2|F1LNP2_RAT G protein-coupled receptor kinase OS=Rattus norvegicus OX=10116 GN=Grk6 PE=1 SV=3;>sp|P97711|GRK6_RAT G protein-coupled receptor kinase 6 OS=Rattus norvegicus OX=10116 GN=Grk6 PE=2 SV=1;>tr|A0A0G2K6E5|A0A0G2K6E5_RAT G protein-coupled	2	2	3.8	64.304	0	0	0	0	3789600	0	0	0	0
P97829	Leukocyte surface antigen CD47 (Integrin-associated protein) (IAP) (CD antigen CD47)	Cd47	sp|P97829|CD47_RAT	sp|P97829|CD47_RAT	>sp|P97829|CD47_RAT Leukocyte surface antigen CD47 OS=Rattus norvegicus OX=10116 GN=Cd47 PE=1 SV=1	5	1	17.2	32.995	292070000	269970000	284810000	721880000	916420000	241480000	1013800000	1584800000	1105900000
P97834	COP9 signalosome complex subunit 1 (SGN1) (Signalosome subunit 1) (G protein pathway suppressor 1) (GPS-1) (JAB1-containing signalosome subunit 1) (MFH protein)	Gps1	sp|P97834|CSN1_RAT;tr|A0A0G2JW80|A0A0G2JW80_RAT;tr|A0A0G2JT06|A0A0G2JT06_RAT	sp|P97834|CSN1_RAT;tr|A0A0G2JW80|A0A0G2JW80_RAT;tr|A0A0G2JT06|A0A0G2JT06_RAT	>sp|P97834|CSN1_RAT COP9 signalosome complex subunit 1 OS=Rattus norvegicus OX=10116 GN=Gps1 PE=1 SV=1;>tr|A0A0G2JW80|A0A0G2JW80_RAT COP9 signalosome complex subunit 1 OS=Rattus norvegicus OX=10116 GN=Gps1 PE=1 SV=1;>tr|A0A0G2JT06|A0A0G2JT06_RAT COP9 signa	7	7	16.6	53.428	625610	675950	0	19611000	3532300	0	24275000	38671000	11931000
Q6P7Q6	Galectin	Lgals9	tr|Q6P7Q6|Q6P7Q6_RAT;tr|G3V7N8|G3V7N8_RAT;sp|P97840|LEG9_RAT;tr|A0A1W2Q6D2|A0A1W2Q6D2_RAT;tr|A0A1W2Q6B5|A0A1W2Q6B5_RAT	tr|Q6P7Q6|Q6P7Q6_RAT;tr|G3V7N8|G3V7N8_RAT;sp|P97840|LEG9_RAT;tr|A0A1W2Q6D2|A0A1W2Q6D2_RAT	>tr|Q6P7Q6|Q6P7Q6_RAT Galectin OS=Rattus norvegicus OX=10116 GN=Lgals9 PE=1 SV=1;>tr|G3V7N8|G3V7N8_RAT Galectin OS=Rattus norvegicus OX=10116 GN=Lgals9 PE=1 SV=1;>sp|P97840|LEG9_RAT Galectin-9 OS=Rattus norvegicus OX=10116 GN=Lgals9 PE=2 SV=2;>tr|A0A1W2Q6D	6	4	26.4	36.34	0	0	0	0	5906100	0	14336000	36701000	16136000
P97852	Peroxisomal multifunctional enzyme type 2 (MFE-2) (17-beta-hydroxysteroid dehydrogenase 4) (17-beta-HSD 4) (D-bifunctional protein) (DBP) (Multifunctional protein 2) (MFP-2) [Cleaved into: (3R)-hydroxyacyl-CoA dehydrogenase (EC 1.1.1.n12); Enoyl-CoA hydratase 2 (EC 4.2.1.107) (EC 4.2.1.119) (3-alpha,7-alpha,12-alpha-trihydroxy-5-beta-cholest-24-enoyl-CoA hydratase)]	Hsd17b4	sp|P97852|DHB4_RAT;tr|Q6IN39|Q6IN39_RAT	sp|P97852|DHB4_RAT;tr|Q6IN39|Q6IN39_RAT	>sp|P97852|DHB4_RAT Peroxisomal multifunctional enzyme type 2 OS=Rattus norvegicus OX=10116 GN=Hsd17b4 PE=1 SV=3;>tr|Q6IN39|Q6IN39_RAT Hsd17b4 protein OS=Rattus norvegicus OX=10116 GN=Hsd17b4 PE=1 SV=1	4	4	5.9	79.427	0	0	0	0	14936000	1329000	0	0	0
P97887	Presenilin-1 (PS-1) (EC 3.4.23.-) (Protein S182) [Cleaved into: Presenilin-1 NTF subunit; Presenilin-1 CTF subunit; Presenilin-1 CTF12 (PS1-CTF12)]	Psen1	sp|P97887|PSN1_RAT;sp|O88777|PSN2_RAT	sp|P97887|PSN1_RAT	>sp|P97887|PSN1_RAT Presenilin-1 OS=Rattus norvegicus OX=10116 GN=Psen1 PE=1 SV=1	3	3	9.4	52.789	0	0	0	0	6398200	0	6702000	7222000	0
Q00715	Histone H2B type 1	Hist1h2bl	sp|Q00715|H2B1_RAT;tr|M0R4L7|M0R4L7_RAT;tr|G3V9C7|G3V9C7_RAT;tr|G3V8B3|G3V8B3_RAT;tr|D3ZWM5|D3ZWM5_RAT;tr|D3ZLY9|D3ZLY9_RAT;tr|A0A0G2JXE0|A0A0G2JXE0_RAT;tr|D3ZNH4|D3ZNH4_RAT;tr|A0A0G2JXI9|A0A0G2JXI9_RAT;tr|A0A0G2K7R1|A0A0G2K7R1_RAT;tr|M0RBQ5|M0RBQ5_RAT;tr|D4A817|D4A817_RAT;tr|D3ZNZ9|D3ZNZ9_RAT;sp|Q00729|H2B1A_RAT	sp|Q00715|H2B1_RAT;tr|M0R4L7|M0R4L7_RAT;tr|G3V9C7|G3V9C7_RAT;tr|G3V8B3|G3V8B3_RAT;tr|D3ZWM5|D3ZWM5_RAT;tr|D3ZLY9|D3ZLY9_RAT;tr|A0A0G2JXE0|A0A0G2JXE0_RAT;tr|D3ZNH4|D3ZNH4_RAT;tr|A0A0G2JXI9|A0A0G2JXI9_RAT;tr|A0A0G2K7R1|A0A0G2K7R1_RAT;tr|M0RBQ5|M0RBQ5_RAT;tr|D4A817|D4A817_RAT;tr|D3ZNZ9|D3ZNZ9_RAT	>sp|Q00715|H2B1_RAT Histone H2B type 1 OS=Rattus norvegicus OX=10116 PE=1 SV=2;>tr|M0R4L7|M0R4L7_RAT Histone H2B OS=Rattus norvegicus OX=10116 GN=Hist1h2bl PE=3 SV=1;>tr|G3V9C7|G3V9C7_RAT Histone H2B OS=Rattus norvegicus OX=10116 GN=Hist1h2bk PE=3 SV=1;>tr	5	5	36	13.99	0	0	0	10954000	12713000	24890000	64200000	52751000	26300000
D3ZAA3	Latent-transforming growth factor beta-binding protein 1	Ltbp1	tr|D3ZAA3|D3ZAA3_RAT;sp|Q00918|LTBP1_RAT	tr|D3ZAA3|D3ZAA3_RAT;sp|Q00918|LTBP1_RAT	>tr|D3ZAA3|D3ZAA3_RAT Latent-transforming growth factor beta-binding protein 1 OS=Rattus norvegicus OX=10116 GN=Ltbp1 PE=1 SV=2;>sp|Q00918|LTBP1_RAT Latent-transforming growth factor beta-binding protein 1 OS=Rattus norvegicus OX=10116 GN=Ltbp1 PE=1 SV=1	9	9	6.7	186.6	31331000	27829000	36428000	0	544820	908370	0	0	0
Q01177	Plasminogen (EC 3.4.21.7) [Cleaved into: Plasmin heavy chain A; Activation peptide; Angiostatin; Plasmin heavy chain A, short form; Plasmin light chain B]	Plg	sp|Q01177|PLMN_RAT;tr|Q7TP84|Q7TP84_RAT;CON__P06868	sp|Q01177|PLMN_RAT;tr|Q7TP84|Q7TP84_RAT	>sp|Q01177|PLMN_RAT Plasminogen OS=Rattus norvegicus OX=10116 GN=Plg PE=2 SV=2;>tr|Q7TP84|Q7TP84_RAT Plasminogen OS=Rattus norvegicus OX=10116 GN=Plg PE=1 SV=1	50	50	74.3	90.535	213160000	163560000	129870000	8343400000	3564600000	3496600000	0	0	0
G3V6P2	Dihydrolipoyllysine-residue succinyltransferase component of 2-oxoglutarate dehydrogenase complex, mitochondrial (EC 2.3.1.61) (E2K)	Dlst	tr|G3V6P2|G3V6P2_RAT;sp|Q01205|ODO2_RAT	tr|G3V6P2|G3V6P2_RAT;sp|Q01205|ODO2_RAT	>tr|G3V6P2|G3V6P2_RAT Dihydrolipoyllysine-residue succinyltransferase component of 2-oxoglutarate dehydrogenase complex, mitochondrial OS=Rattus norvegicus OX=10116 GN=Dlst PE=1 SV=1;>sp|Q01205|ODO2_RAT Dihydrolipoyllysine-residue succinyltransferase compo	10	10	31.1	48.899	47682000	82767000	51014000	15609000	89395000	5319300	32220000	29682000	31809000
Q01460	Di-N-acetylchitobiase (EC 3.2.1.-)	Ctbs	sp|Q01460|DIAC_RAT	sp|Q01460|DIAC_RAT	>sp|Q01460|DIAC_RAT Di-N-acetylchitobiase OS=Rattus norvegicus OX=10116 GN=Ctbs PE=1 SV=1	2	2	6.3	41.531	10729000	0	1111600	0	0	0	0	0	0
A0A0H2UHI2	Dual-specificity mitogen-activated protein kinase kinase 1	Map2k1	tr|A0A0H2UHI2|A0A0H2UHI2_RAT;sp|Q01986|MP2K1_RAT;sp|P36506|MP2K2_RAT	tr|A0A0H2UHI2|A0A0H2UHI2_RAT;sp|Q01986|MP2K1_RAT	>tr|A0A0H2UHI2|A0A0H2UHI2_RAT Dual-specificity mitogen-activated protein kinase kinase 1 OS=Rattus norvegicus OX=10116 GN=Map2k1 PE=1 SV=1;>sp|Q01986|MP2K1_RAT Dual specificity mitogen-activated protein kinase kinase 1 OS=Rattus norvegicus OX=10116 GN=Map2	3	3	8.4	40.96	12201000	0	3447300	0	0	0	0	0	0
Q02589	[Protein ADP-ribosylarginine] hydrolase (ADP-ribosylarginine hydrolase) (EC 3.2.2.19) (ADP-ribose-L-arginine cleaving enzyme)	Adprh	sp|Q02589|ADPRH_RAT	sp|Q02589|ADPRH_RAT	>sp|Q02589|ADPRH_RAT [Protein ADP-ribosylarginine] hydrolase OS=Rattus norvegicus OX=10116 GN=Adprh PE=1 SV=2	1	1	3	39.961	0	2628100	3007700	0	0	0	0	0	0
Q02759	Polyunsaturated fatty acid lipoxygenase ALOX15 (12/15-lipoxygenase) (Arachidonate 12-lipoxygenase, leukocyte-type) (12-LOX) (EC 1.13.11.31) (Arachidonate 15-lipoxygenase) (15-LOX) (EC 1.13.11.33) (Arachidonate omega-6 lipoxygenase) (Hepoxilin A3 synthase Alox15) (EC 1.13.11.-) (Linoleate 13S-lipoxygenase) (EC 1.13.11.12)	Alox15	sp|Q02759|LOX15_RAT	sp|Q02759|LOX15_RAT	>sp|Q02759|LOX15_RAT Polyunsaturated fatty acid lipoxygenase ALOX15 OS=Rattus norvegicus OX=10116 GN=Alox15 PE=1 SV=3	29	29	57.5	75.377	0	0	0	188640000	120480000	8482400	686710000	933260000	640340000
F1LSD1	Adenylate cyclase type 6 (EC 4.6.1.1)	Adcy6	tr|F1LSD1|F1LSD1_RAT;sp|Q03343|ADCY6_RAT;tr|A0A0G2K429|A0A0G2K429_RAT;tr|G3V9G1|G3V9G1_RAT;sp|Q04400|ADCY5_RAT	tr|F1LSD1|F1LSD1_RAT;sp|Q03343|ADCY6_RAT;tr|A0A0G2K429|A0A0G2K429_RAT	>tr|F1LSD1|F1LSD1_RAT Adenylate cyclase type 6 OS=Rattus norvegicus OX=10116 GN=Adcy6 PE=1 SV=2;>sp|Q03343|ADCY6_RAT Adenylate cyclase type 6 OS=Rattus norvegicus OX=10116 GN=Adcy6 PE=1 SV=1;>tr|A0A0G2K429|A0A0G2K429_RAT Adenylate cyclase type 6 OS=Rattus	5	5	7.4	130.52	7258500	8401800	4673600	2017700	8482700	0	0	0	0
Q03344	ATPase inhibitor, mitochondrial (ATP synthase F1 subunit epsilon) (Inhibitor of F(1)F(o)-ATPase) (IF(1)) (IF1)	Atp5if1	sp|Q03344|ATIF1_RAT;REV__tr|A0A0G2JT68|A0A0G2JT68_RAT;REV__tr|D3ZGS5|D3ZGS5_RAT	sp|Q03344|ATIF1_RAT	>sp|Q03344|ATIF1_RAT ATPase inhibitor, mitochondrial OS=Rattus norvegicus OX=10116 GN=Atp5if1 PE=3 SV=2	4	4	19.6	12.248	244710000	205030000	204850000	0	0	13010000	23127000	4088500	21333000
Q03346	Mitochondrial-processing peptidase subunit beta (EC 3.4.24.64) (Beta-MPP) (P-52)	Pmpcb	sp|Q03346|MPPB_RAT	sp|Q03346|MPPB_RAT	>sp|Q03346|MPPB_RAT Mitochondrial-processing peptidase subunit beta OS=Rattus norvegicus OX=10116 GN=Pmpcb PE=1 SV=3	3	2	5.5	54.265	0	1145900	0	0	1503100	0	0	0	0
Q66HJ7	Receptor-type tyrosine-protein phosphatase alpha (EC 3.1.3.48)	Ptpra	tr|Q66HJ7|Q66HJ7_RAT;sp|Q03348|PTPRA_RAT;tr|A0A0G2JVR0|A0A0G2JVR0_RAT	tr|Q66HJ7|Q66HJ7_RAT;sp|Q03348|PTPRA_RAT;tr|A0A0G2JVR0|A0A0G2JVR0_RAT	>tr|Q66HJ7|Q66HJ7_RAT Receptor-type tyrosine-protein phosphatase alpha OS=Rattus norvegicus OX=10116 GN=Ptpra PE=1 SV=1;>sp|Q03348|PTPRA_RAT Receptor-type tyrosine-protein phosphatase alpha OS=Rattus norvegicus OX=10116 GN=Ptpra PE=1 SV=1;>tr|A0A0G2JVR0|A0	2	2	3.3	90.197	1856900	1825400	993860	0	0	0	0	0	0
Q03626	Murinoglobulin-1 (Alpha-1 inhibitor 3 variant I) (Alpha-X protein)	Mug1	sp|Q03626|MUG1_RAT	sp|Q03626|MUG1_RAT	>sp|Q03626|MUG1_RAT Murinoglobulin-1 OS=Rattus norvegicus OX=10116 GN=Mug1 PE=2 SV=1	41	0	33.4	165.32	234220000	184470000	182540000	84223000	213110000	116230000	3277700	4050300	0
A0A0G2JVG2	Valine--tRNA ligase (Fragment)	Vars	tr|A0A0G2JVG2|A0A0G2JVG2_RAT;sp|Q04462|SYVC_RAT	tr|A0A0G2JVG2|A0A0G2JVG2_RAT;sp|Q04462|SYVC_RAT	>tr|A0A0G2JVG2|A0A0G2JVG2_RAT Valine--tRNA ligase (Fragment) OS=Rattus norvegicus OX=10116 GN=Vars PE=1 SV=1;>sp|Q04462|SYVC_RAT Valine--tRNA ligase OS=Rattus norvegicus OX=10116 GN=Vars1 PE=2 SV=2	1	1	8.5	19.596	0	0	0	0	1169600	0	0	0	0
Q04940	Neurogranin (Ng) (Protein kinase C substrate 7.5 kDa protein) (RC3) [Cleaved into: NEUG(55-78)]	Nrgn	sp|Q04940|NEUG_RAT	sp|Q04940|NEUG_RAT	>sp|Q04940|NEUG_RAT Neurogranin OS=Rattus norvegicus OX=10116 GN=Nrgn PE=1 SV=1	1	1	41	7.4963	6971700	10168000	0	0	0	0	0	0	0
Q04970	GTPase NRas (EC 3.6.5.2) (Transforming protein N-Ras)	Nras	sp|Q04970|RASN_RAT	sp|Q04970|RASN_RAT	>sp|Q04970|RASN_RAT GTPase NRas OS=Rattus norvegicus OX=10116 GN=Nras PE=1 SV=1	8	0	54	21.243	0	0	0	8141800	35603000	3588000	22291000	23690000	19222000
A0A0G2K1L8	Brain acid soluble protein 1	Basp1	tr|A0A0G2K1L8|A0A0G2K1L8_RAT;sp|Q05175|BASP1_RAT	tr|A0A0G2K1L8|A0A0G2K1L8_RAT;sp|Q05175|BASP1_RAT	>tr|A0A0G2K1L8|A0A0G2K1L8_RAT Brain acid soluble protein 1 OS=Rattus norvegicus OX=10116 GN=Basp1 PE=1 SV=1;>sp|Q05175|BASP1_RAT Brain acid soluble protein 1 OS=Rattus norvegicus OX=10116 GN=Basp1 PE=1 SV=2	1	1	6.4	21.719	1906600	2666300	2208800	0	0	0	0	0	0
F8WFS9	Beta-adducin	Add2	tr|F8WFS9|F8WFS9_RAT;sp|Q05764|ADDB_RAT	tr|F8WFS9|F8WFS9_RAT;sp|Q05764|ADDB_RAT	>tr|F8WFS9|F8WFS9_RAT Beta-adducin OS=Rattus norvegicus OX=10116 GN=Add2 PE=1 SV=1;>sp|Q05764|ADDB_RAT Beta-adducin OS=Rattus norvegicus OX=10116 GN=Add2 PE=1 SV=4	20	19	44.7	80.576	0	0	0	167440000	90644000	4828400	353930000	533300000	305830000
Q6P9Y4	ADP/ATP translocase 1 (Solute carrier family 25 (Mitochondrial carrier adenine nucleotide translocator), member 4) (Solute carrier family 25 (Mitochondrial carrier; adenine nucleotide translocator), member 4, isoform CRA_a)	Slc25a4	tr|Q6P9Y4|Q6P9Y4_RAT;sp|Q05962|ADT1_RAT	tr|Q6P9Y4|Q6P9Y4_RAT;sp|Q05962|ADT1_RAT	>tr|Q6P9Y4|Q6P9Y4_RAT ADP/ATP translocase 1 OS=Rattus norvegicus OX=10116 GN=Slc25a4 PE=1 SV=1;>sp|Q05962|ADT1_RAT ADP/ATP translocase 1 OS=Rattus norvegicus OX=10116 GN=Slc25a4 PE=1 SV=3	12	6	46.3	32.904	2530400	2405600	2507700	24009000	99052000	25605000	12539000	28230000	18971000
Q05982	Nucleoside diphosphate kinase A (NDK A) (NDP kinase A) (EC 2.7.4.6) (Metastasis inhibition factor NM23) (Tumor metastatic process-associated protein)	Nme1	sp|Q05982|NDKA_RAT	sp|Q05982|NDKA_RAT	>sp|Q05982|NDKA_RAT Nucleoside diphosphate kinase A OS=Rattus norvegicus OX=10116 GN=Nme1 PE=1 SV=1	8	3	61.8	17.193	0	0	0	0	0	0	7364100	16677000	4016200
Q06647	ATP synthase subunit O, mitochondrial (ATP synthase peripheral stalk subunit OSCP) (Oligomycin sensitivity conferral protein) (OSCP) (Sperm flagella protein 4)	Atp5po	sp|Q06647|ATPO_RAT	sp|Q06647|ATPO_RAT	>sp|Q06647|ATPO_RAT ATP synthase subunit O, mitochondrial OS=Rattus norvegicus OX=10116 GN=Atp5po PE=1 SV=1	10	10	62.4	23.397	45175000	47022000	43394000	41511000	202470000	36410000	59862000	115270000	69455000
Q07009	Calpain-2 catalytic subunit (EC 3.4.22.53) (Calcium-activated neutral proteinase 2) (CANP 2) (Calpain M-type) (Calpain-2 large subunit) (Millimolar-calpain) (M-calpain)	Capn2	sp|Q07009|CAN2_RAT	sp|Q07009|CAN2_RAT	>sp|Q07009|CAN2_RAT Calpain-2 catalytic subunit OS=Rattus norvegicus OX=10116 GN=Capn2 PE=1 SV=3	17	17	30.6	79.918	19992000	23256000	23757000	32950000	142600000	11571000	0	0	0
Q07014	Tyrosine-protein kinase Lyn (EC 2.7.10.2) (V-yes-1 Yamaguchi sarcoma viral related oncogene homolog) (p53Lyn) (p56Lyn)	Lyn	sp|Q07014|LYN_RAT;tr|Q4KM97|Q4KM97_RAT	sp|Q07014|LYN_RAT	>sp|Q07014|LYN_RAT Tyrosine-protein kinase Lyn OS=Rattus norvegicus OX=10116 GN=Lyn PE=1 SV=3	19	19	43.9	58.659	99889000	135440000	116600000	21582000	107000000	52555000	0	0	0
Q07205	Eukaryotic translation initiation factor 5 (eIF-5)	Eif5	sp|Q07205|IF5_RAT	sp|Q07205|IF5_RAT	>sp|Q07205|IF5_RAT Eukaryotic translation initiation factor 5 OS=Rattus norvegicus OX=10116 GN=Eif5 PE=1 SV=1	8	8	23.3	48.954	540010	793590	0	0	5024900	0	39267000	16577000	22084000
A0A0G2JSJ3	Solute carrier family 2 (Facilitated glucose transporter), member 3 (Solute carrier family 2, facilitated glucose transporter member 3)	Slc2a3	tr|A0A0G2JSJ3|A0A0G2JSJ3_RAT;sp|Q07647|GTR3_RAT;tr|A0A0G2JVB0|A0A0G2JVB0_RAT;tr|A0A0G2JX37|A0A0G2JX37_RAT	tr|A0A0G2JSJ3|A0A0G2JSJ3_RAT;sp|Q07647|GTR3_RAT;tr|A0A0G2JVB0|A0A0G2JVB0_RAT;tr|A0A0G2JX37|A0A0G2JX37_RAT	>tr|A0A0G2JSJ3|A0A0G2JSJ3_RAT Solute carrier family 2 (Facilitated glucose transporter), member 3 OS=Rattus norvegicus OX=10116 GN=Slc2a3 PE=1 SV=1;>sp|Q07647|GTR3_RAT Solute carrier family 2, facilitated glucose transporter member 3 OS=Rattus norvegicus O	7	7	12.6	53.562	59626000	77819000	57375000	68474000	1139100000	168590000	8330300	14532000	8279200
Q07936	Annexin A2 (Annexin II) (Annexin-2) (Calpactin I heavy chain) (Calpactin-1 heavy chain) (Chromobindin-8) (Lipocortin II) (Placental anticoagulant protein IV) (PAP-IV) (Protein I) (p36)	Anxa2	sp|Q07936|ANXA2_RAT	sp|Q07936|ANXA2_RAT	>sp|Q07936|ANXA2_RAT Annexin A2 OS=Rattus norvegicus OX=10116 GN=Anxa2 PE=1 SV=2	7	7	21.8	38.678	5893100	17775000	6687500	11190000	15166000	0	0	0	1526700
Q07969	Platelet glycoprotein 4 (Adipocyte membrane protein) (Fatty acid translocase) (Fatty acid transport protein) (Glycoprotein IIIb) (GPIIIB) (PAS IV) (PAS-4) (Platelet glycoprotein IV) (GPIV) (CD antigen CD36)	Cd36	sp|Q07969|CD36_RAT;tr|Q6IMX5|Q6IMX5_RAT;tr|A0A0G2JYC5|A0A0G2JYC5_RAT;tr|A0A096MJ39|A0A096MJ39_RAT	sp|Q07969|CD36_RAT;tr|Q6IMX5|Q6IMX5_RAT;tr|A0A0G2JYC5|A0A0G2JYC5_RAT;tr|A0A096MJ39|A0A096MJ39_RAT	>sp|Q07969|CD36_RAT Platelet glycoprotein 4 OS=Rattus norvegicus OX=10116 GN=Cd36 PE=1 SV=3;>tr|Q6IMX5|Q6IMX5_RAT Glycoprotein IIIb OS=Rattus norvegicus OX=10116 GN=Cd36 PE=1 SV=1;>tr|A0A0G2JYC5|A0A0G2JYC5_RAT Glycoprotein IIIb OS=Rattus norvegicus OX=1011	14	3	33.5	52.73	33846000	23019000	20853000	1401900000	1377300000	298890000	1986800000	2552600000	1865900000
Q07984	Translocon-associated protein subunit delta (TRAP-delta) (Signal sequence receptor subunit delta) (SSR-delta)	Ssr4	sp|Q07984|SSRD_RAT	sp|Q07984|SSRD_RAT	>sp|Q07984|SSRD_RAT Translocon-associated protein subunit delta OS=Rattus norvegicus OX=10116 GN=Ssr4 PE=2 SV=1	4	4	30.6	18.979	4294800	0	0	13692000	6395300	2504100	9124300	28361000	4808300
Q08013	Translocon-associated protein subunit gamma (TRAP-gamma) (Signal sequence receptor subunit gamma) (SSR-gamma)	Ssr3	sp|Q08013|SSRG_RAT	sp|Q08013|SSRG_RAT	>sp|Q08013|SSRG_RAT Translocon-associated protein subunit gamma OS=Rattus norvegicus OX=10116 GN=Ssr3 PE=1 SV=2	1	1	7.6	21.064	0	0	0	594050	18818000	5763600	0	8814500	0
Q08163	Adenylyl cyclase-associated protein 1 (CAP 1)	Cap1	sp|Q08163|CAP1_RAT;sp|P52481|CAP2_RAT	sp|Q08163|CAP1_RAT	>sp|Q08163|CAP1_RAT Adenylyl cyclase-associated protein 1 OS=Rattus norvegicus OX=10116 GN=Cap1 PE=1 SV=3	27	27	69.4	51.588	1590800000	1808900000	1721900000	45776000	141480000	33987000	4717300	14328000	2935300
Q08326	Guanine nucleotide exchange factor MSS4 (Rab-interacting factor)	Rabif	sp|Q08326|MSS4_RAT	sp|Q08326|MSS4_RAT	>sp|Q08326|MSS4_RAT Guanine nucleotide exchange factor MSS4 OS=Rattus norvegicus OX=10116 GN=Rabif PE=1 SV=1	3	3	38.2	13.928	19916000	16697000	21470000	0	0	0	0	0	0
Q08420	Extracellular superoxide dismutase [Cu-Zn] (EC-SOD) (EC 1.15.1.1) (Superoxide dismutase B)	Sod3	sp|Q08420|SODE_RAT	sp|Q08420|SODE_RAT	>sp|Q08420|SODE_RAT Extracellular superoxide dismutase [Cu-Zn] OS=Rattus norvegicus OX=10116 GN=Sod3 PE=1 SV=2	1	1	5.3	26.62	5058400	0	0	0	0	0	0	0	0
G3V8I4	Syntaxin 4A (Placental), isoform CRA_a (Syntaxin-4)	Stx4	tr|G3V8I4|G3V8I4_RAT;sp|Q08850|STX4_RAT	tr|G3V8I4|G3V8I4_RAT;sp|Q08850|STX4_RAT	>tr|G3V8I4|G3V8I4_RAT Syntaxin 4A (Placental), isoform CRA_a OS=Rattus norvegicus OX=10116 GN=Stx4 PE=1 SV=1;>sp|Q08850|STX4_RAT Syntaxin-4 OS=Rattus norvegicus OX=10116 GN=Stx4 PE=1 SV=1	9	9	43	34.195	27346000	22385000	15308000	2218400	7519800	0	0	0	0
Q08877	Dynamin-3 (EC 3.6.5.5) (Dynamin, testicular) (T-dynamin)	Dnm3	sp|Q08877|DYN3_RAT	sp|Q08877|DYN3_RAT	>sp|Q08877|DYN3_RAT Dynamin-3 OS=Rattus norvegicus OX=10116 GN=Dnm3 PE=1 SV=2	9	1	10.5	97.913	0	0	0	0	0	0	0	6024900	0
Q09073	ADP/ATP translocase 2 (ADP,ATP carrier protein 2) (Adenine nucleotide translocator 2) (ANT 2) (Solute carrier family 25 member 5) [Cleaved into: ADP/ATP translocase 2, N-terminally processed]	Slc25a5	sp|Q09073|ADT2_RAT;tr|A0A1W2Q605|A0A1W2Q605_RAT;tr|D3ZB81|D3ZB81_RAT	sp|Q09073|ADT2_RAT	>sp|Q09073|ADT2_RAT ADP/ATP translocase 2 OS=Rattus norvegicus OX=10116 GN=Slc25a5 PE=1 SV=3	15	9	49.7	32.901	118640000	96086000	86863000	642590000	1049200000	333700000	231640000	605250000	338640000
Q0H8B9	C-type lectin domain family 2 member D11 (C-type lectin-related protein B) (Clr-b) (Lectin-like transmembrane protein) (Osteoclast inhibitory lectin)	Clec2d11	sp|Q0H8B9|CL2DB_RAT;tr|A0A0G2JVV1|A0A0G2JVV1_RAT	sp|Q0H8B9|CL2DB_RAT;tr|A0A0G2JVV1|A0A0G2JVV1_RAT	>sp|Q0H8B9|CL2DB_RAT C-type lectin domain family 2 member D11 OS=Rattus norvegicus OX=10116 GN=Clec2d11 PE=1 SV=1;>tr|A0A0G2JVV1|A0A0G2JVV1_RAT C-type lectin domain family 2, member G OS=Rattus norvegicus OX=10116 GN=Clec2g PE=1 SV=1	1	1	4.3	23.537	6478100	0	0	1471800	2629200	0	0	0	0
A0A0G2JWS3	Piezo-type mechanosensitive ion channel component	Piezo1	tr|A0A0G2JWS3|A0A0G2JWS3_RAT;sp|Q0KL00|PIEZ1_RAT;tr|F1M208|F1M208_RAT	tr|A0A0G2JWS3|A0A0G2JWS3_RAT;sp|Q0KL00|PIEZ1_RAT	>tr|A0A0G2JWS3|A0A0G2JWS3_RAT Piezo-type mechanosensitive ion channel component OS=Rattus norvegicus OX=10116 GN=Piezo1 PE=1 SV=1;>sp|Q0KL00|PIEZ1_RAT Piezo-type mechanosensitive ion channel component 1 OS=Rattus norvegicus OX=10116 GN=Piezo1 PE=1 SV=3	11	11	6	290.33	0	0	0	15261000	30937000	0	20589000	103730000	107060000
A0A0G2K080	Lysophospholipase D GDPD1	Gdpd1	tr|A0A0G2K080|A0A0G2K080_RAT;sp|Q0VGK4|GDPD1_RAT;tr|A0A0G2K8E7|A0A0G2K8E7_RAT	tr|A0A0G2K080|A0A0G2K080_RAT;sp|Q0VGK4|GDPD1_RAT;tr|A0A0G2K8E7|A0A0G2K8E7_RAT	>tr|A0A0G2K080|A0A0G2K080_RAT Lysophospholipase D GDPD1 OS=Rattus norvegicus OX=10116 GN=Gdpd1 PE=1 SV=1;>sp|Q0VGK4|GDPD1_RAT Lysophospholipase D GDPD1 OS=Rattus norvegicus OX=10116 GN=Gdpd1 PE=2 SV=1;>tr|A0A0G2K8E7|A0A0G2K8E7_RAT Lysophospholipase D GDPD1	1	1	6.2	29.329	0	0	0	0	0	0	1157800	0	1130600
Q10473	Polypeptide N-acetylgalactosaminyltransferase 1 (EC 2.4.1.41) (Polypeptide GalNAc transferase 1) (GalNAc-T1) (pp-GaNTase 1) (Protein-UDP acetylgalactosaminyltransferase 1) (UDP-GalNAc:polypeptide N-acetylgalactosaminyltransferase 1) [Cleaved into: Polypeptide N-acetylgalactosaminyltransferase 1 soluble form]	Galnt1	sp|Q10473|GALT1_RAT;sp|Q6UE39|GLT13_RAT	sp|Q10473|GALT1_RAT	>sp|Q10473|GALT1_RAT Polypeptide N-acetylgalactosaminyltransferase 1 OS=Rattus norvegicus OX=10116 GN=Galnt1 PE=1 SV=1	4	4	8.8	64.228	4654700	0	0	0	10982000	4372300	0	0	0
D4ACS0	Protein phosphatase 1 regulatory subunit	Ppp1r12a	tr|D4ACS0|D4ACS0_RAT;tr|D4A1S6|D4A1S6_RAT;tr|D3ZR53|D3ZR53_RAT;tr|A0A0G2JWJ0|A0A0G2JWJ0_RAT;sp|Q10728|MYPT1_RAT	tr|D4ACS0|D4ACS0_RAT;tr|D4A1S6|D4A1S6_RAT;tr|D3ZR53|D3ZR53_RAT;tr|A0A0G2JWJ0|A0A0G2JWJ0_RAT;sp|Q10728|MYPT1_RAT	>tr|D4ACS0|D4ACS0_RAT Protein phosphatase 1 regulatory subunit OS=Rattus norvegicus OX=10116 GN=Ppp1r12a PE=1 SV=2;>tr|D4A1S6|D4A1S6_RAT Protein phosphatase 1 regulatory subunit OS=Rattus norvegicus OX=10116 GN=Ppp1r12a PE=1 SV=3;>tr|D3ZR53|D3ZR53_RAT Prot	2	2	2.7	109.11	2561500	0	1543100	0	0	0	0	0	0
Q10743	Disintegrin and metalloproteinase domain-containing protein 10 (ADAM 10) (EC 3.4.24.81) (Kuzbanian protein homolog) (Mammalian disintegrin-metalloprotease) (CD antigen CD156c)	Adam10	sp|Q10743|ADA10_RAT	sp|Q10743|ADA10_RAT	>sp|Q10743|ADA10_RAT Disintegrin and metalloproteinase domain-containing protein 10 OS=Rattus norvegicus OX=10116 GN=Adam10 PE=1 SV=2	22	22	38.3	84.086	18552000	25261000	14827000	325410000	364110000	61448000	478020000	581290000	431170000
F8WFN1	Selenoprotein T	Selenot	tr|F8WFN1|F8WFN1_RAT;tr|A0A0G2K3B2|A0A0G2K3B2_RAT;sp|Q1H5H1|SELT_RAT	tr|F8WFN1|F8WFN1_RAT;tr|A0A0G2K3B2|A0A0G2K3B2_RAT;sp|Q1H5H1|SELT_RAT	>tr|F8WFN1|F8WFN1_RAT Selenoprotein T OS=Rattus norvegicus OX=10116 GN=Selenot PE=1 SV=1;>tr|A0A0G2K3B2|A0A0G2K3B2_RAT Selenoprotein T OS=Rattus norvegicus OX=10116 GN=Selenot PE=1 SV=1;>sp|Q1H5H1|SELT_RAT Thioredoxin reductase-like selenoprotein T OS=Ratt	3	3	15.5	22.142	0	0	0	15165000	10992000	1271500	17593000	0	23576000
Q1HAQ0	Lysophosphatidylcholine acyltransferase 1 (LPC acyltransferase 1) (LPCAT-1) (LysoPC acyltransferase 1) (EC 2.3.1.23) (1-acylglycerol-3-phosphate O-acyltransferase) (EC 2.3.1.51) (1-acylglycerophosphocholine O-acyltransferase) (1-alkenylglycerophosphocholine O-acyltransferase) (EC 2.3.1.25) (1-alkylglycerophosphocholine O-acetyltransferase) (EC 2.3.1.67) (Acetyl-CoA:lyso-platelet-activating factor…	Lpcat1	sp|Q1HAQ0|PCAT1_RAT	sp|Q1HAQ0|PCAT1_RAT	>sp|Q1HAQ0|PCAT1_RAT Lysophosphatidylcholine acyltransferase 1 OS=Rattus norvegicus OX=10116 GN=Lpcat1 PE=1 SV=2	13	13	31.1	59.761	0	0	0	33249000	40816000	2706400	89537000	137970000	73947000
Q1JU68	Eukaryotic translation initiation factor 3 subunit A (eIF3a) (Eukaryotic translation initiation factor 3 subunit 10) (eIF-3-theta)	Eif3a	sp|Q1JU68|EIF3A_RAT	sp|Q1JU68|EIF3A_RAT	>sp|Q1JU68|EIF3A_RAT Eukaryotic translation initiation factor 3 subunit A OS=Rattus norvegicus OX=10116 GN=Eif3a PE=2 SV=2	6	6	6.6	163.19	0	0	0	2622700	10693000	0	4855300	5602100	6981200
Q2HWF0	Formin-binding protein 1-like (Transducer of Cdc42-dependent actin assembly protein 1) (Toca-1)	Fnbp1l	sp|Q2HWF0|FBP1L_RAT	sp|Q2HWF0|FBP1L_RAT	>sp|Q2HWF0|FBP1L_RAT Formin-binding protein 1-like OS=Rattus norvegicus OX=10116 GN=Fnbp1l PE=1 SV=2	15	15	29.1	69.974	120590000	86900000	67271000	0	0	0	0	0	0
Q2PQA9	Kinesin-1 heavy chain (Conventional kinesin heavy chain) (Ubiquitous kinesin heavy chain) (UKHC)	Kif5b	sp|Q2PQA9|KINH_RAT;tr|A0A0G2K070|A0A0G2K070_RAT;tr|G3V6L4|G3V6L4_RAT;tr|F1M8F2|F1M8F2_RAT;tr|A0A0G2K0Q2|A0A0G2K0Q2_RAT;sp|Q6QLM7|KIF5A_RAT;sp|P56536|KIF5C_RAT	sp|Q2PQA9|KINH_RAT	>sp|Q2PQA9|KINH_RAT Kinesin-1 heavy chain OS=Rattus norvegicus OX=10116 GN=Kif5b PE=1 SV=1	17	17	21.4	109.53	18203000	31036000	29501000	2541300	47982000	3414200	10027000	8276400	9778300
Q2TA68	Dynamin-like 120 kDa protein, mitochondrial (EC 3.6.5.5) (Optic atrophy protein 1 homolog) [Cleaved into: Dynamin-like 120 kDa protein, form S1]	Opa1	sp|Q2TA68|OPA1_RAT;tr|A5H300|A5H300_RAT	sp|Q2TA68|OPA1_RAT	>sp|Q2TA68|OPA1_RAT Dynamin-like 120 kDa protein, mitochondrial OS=Rattus norvegicus OX=10116 GN=Opa1 PE=1 SV=1	32	32	38.6	111.31	74187000	128210000	100120000	26542000	98244000	17390000	1123900	0	1090900
Q32KJ6	N-acetylgalactosamine-6-sulfatase (EC 3.1.6.4) (Chondroitinsulfatase) (Chondroitinase) (Galactose-6-sulfate sulfatase) (N-acetylgalactosamine-6-sulfate sulfatase) (GalNAc6S sulfatase)	Galns	sp|Q32KJ6|GALNS_RAT;tr|A0A0G2K4H6|A0A0G2K4H6_RAT	sp|Q32KJ6|GALNS_RAT;tr|A0A0G2K4H6|A0A0G2K4H6_RAT	>sp|Q32KJ6|GALNS_RAT N-acetylgalactosamine-6-sulfatase OS=Rattus norvegicus OX=10116 GN=Galns PE=1 SV=1;>tr|A0A0G2K4H6|A0A0G2K4H6_RAT Chondroitinsulfatase OS=Rattus norvegicus OX=10116 GN=Galns PE=1 SV=1	8	8	22.5	58.302	51859000	42772000	34989000	0	0	0	0	0	0
Q32Q05	Ubiquitin thioesterase OTU1 (EC 3.4.19.12)	Yod1	sp|Q32Q05|OTU1_RAT	sp|Q32Q05|OTU1_RAT	>sp|Q32Q05|OTU1_RAT Ubiquitin thioesterase OTU1 OS=Rattus norvegicus OX=10116 GN=Yod1 PE=2 SV=1	8	8	29.7	37.402	0	0	0	28422000	6700000	0	33941000	30985000	19639000
Q32Q06	AP-1 complex subunit mu-1 (AP-mu chain family member mu1A) (Adaptor protein complex AP-1 subunit mu-1) (Adaptor-related protein complex 1 subunit mu-1) (Clathrin assembly protein complex 1 mu-1 medium chain 1) (Golgi adaptor HA1/AP1 adaptin mu-1 subunit) (Mu-adaptin 1) (Mu1A-adaptin)	Ap1m1	sp|Q32Q06|AP1M1_RAT	sp|Q32Q06|AP1M1_RAT	>sp|Q32Q06|AP1M1_RAT AP-1 complex subunit mu-1 OS=Rattus norvegicus OX=10116 GN=Ap1m1 PE=1 SV=3	1	1	2.6	48.556	0	0	0	0	588160	0	0	0	0
Q3B7D0	Oxygen-dependent coproporphyrinogen-III oxidase, mitochondrial (COX) (Coprogen oxidase) (Coproporphyrinogenase) (EC 1.3.3.3)	Cpox	sp|Q3B7D0|HEM6_RAT	sp|Q3B7D0|HEM6_RAT	>sp|Q3B7D0|HEM6_RAT Oxygen-dependent coproporphyrinogen-III oxidase, mitochondrial OS=Rattus norvegicus OX=10116 GN=Cpox PE=1 SV=1	15	15	43.8	49.278	0	0	0	1809200	15308000	0	65634000	97941000	68959000
M0R8A4	Microtubule-associated protein RP/EB family member 2	Mapre2	tr|M0R8A4|M0R8A4_RAT;sp|Q3B8Q0|MARE2_RAT;tr|M0R7M8|M0R7M8_RAT;tr|A0A096MJL2|A0A096MJL2_RAT;tr|A0A096MJC9|A0A096MJC9_RAT	tr|M0R8A4|M0R8A4_RAT;sp|Q3B8Q0|MARE2_RAT;tr|M0R7M8|M0R7M8_RAT;tr|A0A096MJL2|A0A096MJL2_RAT	>tr|M0R8A4|M0R8A4_RAT Microtubule-associated protein RP/EB family member 2 OS=Rattus norvegicus OX=10116 PE=3 SV=2;>sp|Q3B8Q0|MARE2_RAT Microtubule-associated protein RP/EB family member 2 OS=Rattus norvegicus OX=10116 GN=Mapre2 PE=1 SV=1;>tr|M0R7M8|M0R7M8	9	9	55.5	28.137	37625000	43455000	68105000	0	4078300	0	0	0	0
Q3KRE0	ATPase family AAA domain-containing protein 3	Atad3	sp|Q3KRE0|ATAD3_RAT	sp|Q3KRE0|ATAD3_RAT	>sp|Q3KRE0|ATAD3_RAT ATPase family AAA domain-containing protein 3 OS=Rattus norvegicus OX=10116 GN=Atad3 PE=1 SV=1	6	6	13.5	66.758	3542000	2220800	7606200	1336300	3116100	0	0	8180700	0
Q3MIE4	Synaptic vesicle membrane protein VAT-1 homolog (EC 1.-.-.-) (Mitofusin-binding protein) (Protein MIB)	Vat1	sp|Q3MIE4|VAT1_RAT	sp|Q3MIE4|VAT1_RAT	>sp|Q3MIE4|VAT1_RAT Synaptic vesicle membrane protein VAT-1 homolog OS=Rattus norvegicus OX=10116 GN=Vat1 PE=1 SV=1	10	10	38.4	43.118	86080000	75830000	82902000	0	13122000	0	6553700	0	2988800
Q3SWT0	Platelet endothelial cell adhesion molecule (PECAM-1) (CD antigen CD31)	Pecam1	sp|Q3SWT0|PECA1_RAT	sp|Q3SWT0|PECA1_RAT	>sp|Q3SWT0|PECA1_RAT Platelet endothelial cell adhesion molecule OS=Rattus norvegicus OX=10116 GN=Pecam1 PE=1 SV=1	5	5	9.6	76.188	13118000	8374400	16355000	0	0	0	0	0	0
Q3SWT5	Solute carrier family 41 member 3	Slc41a3	sp|Q3SWT5|S41A3_RAT;tr|A0A0G2K1G1|A0A0G2K1G1_RAT	sp|Q3SWT5|S41A3_RAT;tr|A0A0G2K1G1|A0A0G2K1G1_RAT	>sp|Q3SWT5|S41A3_RAT Solute carrier family 41 member 3 OS=Rattus norvegicus OX=10116 GN=Slc41a3 PE=2 SV=1;>tr|A0A0G2K1G1|A0A0G2K1G1_RAT Solute carrier family 41 member 3 OS=Rattus norvegicus OX=10116 GN=Slc41a3 PE=3 SV=1	2	2	5.6	50.526	0	0	0	0	0	0	0	392550	0
Q3T1G7	Conserved oligomeric Golgi complex subunit 7 (COG complex subunit 7) (Component of oligomeric Golgi complex 7)	Cog7	sp|Q3T1G7|COG7_RAT	sp|Q3T1G7|COG7_RAT	>sp|Q3T1G7|COG7_RAT Conserved oligomeric Golgi complex subunit 7 OS=Rattus norvegicus OX=10116 GN=Cog7 PE=2 SV=1	2	2	2.6	86.211	0	2047600	677300	0	0	0	0	0	0
G3V834	Protein PRRC1 (Similar to RIKEN cDNA 1190002C06, isoform CRA_a)	Prrc1	tr|G3V834|G3V834_RAT;sp|Q3T1I4|PRRC1_RAT	tr|G3V834|G3V834_RAT;sp|Q3T1I4|PRRC1_RAT	>tr|G3V834|G3V834_RAT Protein PRRC1 OS=Rattus norvegicus OX=10116 GN=Prrc1 PE=1 SV=1;>sp|Q3T1I4|PRRC1_RAT Protein PRRC1 OS=Rattus norvegicus OX=10116 GN=Prrc1 PE=2 SV=1	2	2	9.9	46.278	3948500	1656800	1463300	0	0	0	0	0	0
Q3T1J1	Eukaryotic translation initiation factor 5A-1 (eIF-5A-1) (eIF-5A1) (Eukaryotic initiation factor 5A isoform 1) (eIF-5A) (eIF-4D)	Eif5a	sp|Q3T1J1|IF5A1_RAT;tr|G3V7J7|G3V7J7_RAT	sp|Q3T1J1|IF5A1_RAT	>sp|Q3T1J1|IF5A1_RAT Eukaryotic translation initiation factor 5A-1 OS=Rattus norvegicus OX=10116 GN=Eif5a PE=1 SV=3	8	8	59.1	16.832	32518000	65984000	42427000	795410	4399100	0	22018000	35246000	21972000
D4A1V7	MOB kinase activator 1B (MOB1, Mps One Binder kinase activator-like 1A (Yeast) (Predicted))	Mob1b	tr|D4A1V7|D4A1V7_RAT;sp|Q3T1J9|MOB1A_RAT	tr|D4A1V7|D4A1V7_RAT;sp|Q3T1J9|MOB1A_RAT	>tr|D4A1V7|D4A1V7_RAT MOB kinase activator 1B OS=Rattus norvegicus OX=10116 GN=Mob1b PE=1 SV=1;>sp|Q3T1J9|MOB1A_RAT MOB kinase activator 1A OS=Rattus norvegicus OX=10116 GN=Mob1a PE=2 SV=3	2	2	10.6	25.091	11282000	4923200	5302800	0	0	0	0	0	0
Q3T1K5	F-actin-capping protein subunit alpha-2 (CapZ alpha-2)	Capza2	sp|Q3T1K5|CAZA2_RAT	sp|Q3T1K5|CAZA2_RAT	>sp|Q3T1K5|CAZA2_RAT F-actin-capping protein subunit alpha-2 OS=Rattus norvegicus OX=10116 GN=Capza2 PE=1 SV=1	11	9	57	32.967	153620000	126600000	106670000	1193800	2604800	0	1437400	0	0
Q3T1L0	Aldehyde dehydrogenase family 16 member A1	Aldh16a1	sp|Q3T1L0|A16A1_RAT;tr|A0A1W2Q622|A0A1W2Q622_RAT	sp|Q3T1L0|A16A1_RAT	>sp|Q3T1L0|A16A1_RAT Aldehyde dehydrogenase family 16 member A1 OS=Rattus norvegicus OX=10116 GN=Aldh16a1 PE=2 SV=1	9	9	16.5	85.413	0	0	0	9902900	3400200	0	26594000	29412000	22655000
Q3ZU82	Golgin subfamily A member 5 (Golgin-84)	Golga5	sp|Q3ZU82|GOGA5_RAT;tr|G3V6Z7|G3V6Z7_RAT	sp|Q3ZU82|GOGA5_RAT;tr|G3V6Z7|G3V6Z7_RAT	>sp|Q3ZU82|GOGA5_RAT Golgin subfamily A member 5 OS=Rattus norvegicus OX=10116 GN=Golga5 PE=1 SV=1;>tr|G3V6Z7|G3V6Z7_RAT Golgin subfamily A member 5 OS=Rattus norvegicus OX=10116 GN=Golga5 PE=1 SV=1	5	5	9.2	82.333	21423000	6335300	8086900	0	0	0	0	0	0
Q497B0	Omega-amidase NIT2 (EC 3.5.1.3) (Nitrilase homolog 2)	Nit2	sp|Q497B0|NIT2_RAT	sp|Q497B0|NIT2_RAT	>sp|Q497B0|NIT2_RAT Omega-amidase NIT2 OS=Rattus norvegicus OX=10116 GN=Nit2 PE=1 SV=1	4	4	18.5	30.701	15011000	10150000	0	0	0	0	0	0	0
Q498C8	Protein RER1	Rer1	sp|Q498C8|RER1_RAT	sp|Q498C8|RER1_RAT	>sp|Q498C8|RER1_RAT Protein RER1 OS=Rattus norvegicus OX=10116 GN=Rer1 PE=1 SV=1	3	3	18.9	22.988	0	0	0	4013900	20311000	0	8740700	10939000	8939300
Q498R3	DnaJ homolog subfamily C member 10 (EC 1.8.4.-)	Dnajc10	sp|Q498R3|DJC10_RAT	sp|Q498R3|DJC10_RAT	>sp|Q498R3|DJC10_RAT DnaJ homolog subfamily C member 10 OS=Rattus norvegicus OX=10116 GN=Dnajc10 PE=2 SV=2	2	2	3.7	90.746	0	0	0	0	1304600	0	1170500	0	0
Q498U0	Uncharacterized protein C4orf3 homolog		sp|Q498U0|CD003_RAT	sp|Q498U0|CD003_RAT	>sp|Q498U0|CD003_RAT Uncharacterized protein C4orf3 homolog OS=Rattus norvegicus OX=10116 PE=1 SV=1	1	1	21.5	7.3703	2037300	0	0	0	0	0	0	0	0
G3V8P5	Similar to cDNA sequence BC017158 (Similar to cDNA sequence BC017158, isoform CRA_b)	RGD1310127	tr|G3V8P5|G3V8P5_RAT;sp|Q499P8|RUSF1_RAT	tr|G3V8P5|G3V8P5_RAT;sp|Q499P8|RUSF1_RAT	>tr|G3V8P5|G3V8P5_RAT Similar to cDNA sequence BC017158 OS=Rattus norvegicus OX=10116 GN=RGD1310127 PE=1 SV=1;>sp|Q499P8|RUSF1_RAT RUS family member 1 OS=Rattus norvegicus OX=10116 GN=Rusf1 PE=2 SV=1	1	1	2.4	50.838	0	0	0	0	0	0	2659100	0	3018700
Q4FZT0	Stomatin-like protein 2, mitochondrial (SLP-2)	Stoml2	sp|Q4FZT0|STML2_RAT	sp|Q4FZT0|STML2_RAT	>sp|Q4FZT0|STML2_RAT Stomatin-like protein 2, mitochondrial OS=Rattus norvegicus OX=10116 GN=Stoml2 PE=1 SV=1	9	9	43.3	38.413	8491500	5474600	5511600	4606900	7058000	945590	6850500	13359000	8272800
Q4FZT9	26S proteasome non-ATPase regulatory subunit 2	Psmd2	sp|Q4FZT9|PSMD2_RAT	sp|Q4FZT9|PSMD2_RAT	>sp|Q4FZT9|PSMD2_RAT 26S proteasome non-ATPase regulatory subunit 2 OS=Rattus norvegicus OX=10116 GN=Psmd2 PE=1 SV=1	36	36	45.2	100.19	0	0	0	97556000	136730000	12197000	381290000	567890000	363790000
Q4FZV0	Beta-mannosidase (EC 3.2.1.25) (Lysosomal beta A mannosidase) (Mannanase) (Mannase)	Manba	sp|Q4FZV0|MANBA_RAT	sp|Q4FZV0|MANBA_RAT	>sp|Q4FZV0|MANBA_RAT Beta-mannosidase OS=Rattus norvegicus OX=10116 GN=Manba PE=2 SV=1	11	11	13.6	101.22	34350000	25016000	27330000	0	0	0	0	0	0
Q4FZY0	EF-hand domain-containing protein D2 (Swiprosin-1)	Efhd2	sp|Q4FZY0|EFHD2_RAT;tr|D4A9T5|D4A9T5_RAT	sp|Q4FZY0|EFHD2_RAT	>sp|Q4FZY0|EFHD2_RAT EF-hand domain-containing protein D2 OS=Rattus norvegicus OX=10116 GN=Efhd2 PE=1 SV=1	9	9	38.9	26.759	83378000	78865000	59532000	0	0	0	0	0	0
Q4G061	Eukaryotic translation initiation factor 3 subunit B (eIF3b) (Eukaryotic translation initiation factor 3 subunit 9) (eIF-3-eta)	Eif3b	sp|Q4G061|EIF3B_RAT	sp|Q4G061|EIF3B_RAT	>sp|Q4G061|EIF3B_RAT Eukaryotic translation initiation factor 3 subunit B OS=Rattus norvegicus OX=10116 GN=Eif3b PE=1 SV=1	7	7	13.7	90.91	9373000	5872300	7673600	0	0	0	4564600	4307600	2221200
Q4G063	Protein disulfide isomerase Creld2 (EC 5.3.4.1) (Cysteine-rich with EGF-like domain protein 2)	Creld2	sp|Q4G063|CREL2_RAT	sp|Q4G063|CREL2_RAT	>sp|Q4G063|CREL2_RAT Protein disulfide isomerase Creld2 OS=Rattus norvegicus OX=10116 GN=Creld2 PE=1 SV=1	9	9	30.1	38.25	114080000	111770000	110940000	0	0	0	5974300	6174800	5490100
Q4KLF8	Actin-related protein 2/3 complex subunit 5 (Arp2/3 complex 16 kDa subunit) (p16-ARC)	Arpc5	sp|Q4KLF8|ARPC5_RAT;tr|A0A0G2K585|A0A0G2K585_RAT;tr|A0A0U1RRQ2|A0A0U1RRQ2_RAT	sp|Q4KLF8|ARPC5_RAT;tr|A0A0G2K585|A0A0G2K585_RAT	>sp|Q4KLF8|ARPC5_RAT Actin-related protein 2/3 complex subunit 5 OS=Rattus norvegicus OX=10116 GN=Arpc5 PE=1 SV=3;>tr|A0A0G2K585|A0A0G2K585_RAT Actin-related protein 2/3 complex subunit 5 OS=Rattus norvegicus OX=10116 GN=Arpc5 PE=1 SV=1	3	3	43.7	16.32	20208000	14445000	42983000	0	9664700	3088200	3610900	3368400	0
Q4KLZ6	Triokinase/FMN cyclase (Bifunctional ATP-dependent dihydroxyacetone kinase/FAD-AMP lyase (cyclizing)) [Includes: ATP-dependent dihydroxyacetone kinase (DHA kinase) (EC 2.7.1.28) (EC 2.7.1.29) (Glycerone kinase) (Triokinase) (Triose kinase); FAD-AMP lyase (cyclizing) (EC 4.6.1.15) (FAD-AMP lyase (cyclic FMN forming)) (FMN cyclase)]	Tkfc	sp|Q4KLZ6|TKFC_RAT	sp|Q4KLZ6|TKFC_RAT	>sp|Q4KLZ6|TKFC_RAT Triokinase/FMN cyclase OS=Rattus norvegicus OX=10116 GN=Tkfc PE=1 SV=1	7	7	18.7	59.443	0	0	0	29833000	3281200	0	17853000	13495000	17090000
Q4KM33	Pleckstrin	Plek	sp|Q4KM33|PLEK_RAT;tr|A0A0G2K393|A0A0G2K393_RAT	sp|Q4KM33|PLEK_RAT;tr|A0A0G2K393|A0A0G2K393_RAT	>sp|Q4KM33|PLEK_RAT Pleckstrin OS=Rattus norvegicus OX=10116 GN=Plek PE=1 SV=1;>tr|A0A0G2K393|A0A0G2K393_RAT Pleckstrin OS=Rattus norvegicus OX=10116 GN=Plek PE=1 SV=1	7	7	25.7	39.995	18138000	13383000	12716000	33865000	79675000	119360000	0	0	0
Q4KM35	Proteasome subunit beta type-10 (EC 3.4.25.1) (Low molecular mass protein 10) (Macropain subunit MECl-1) (Multicatalytic endopeptidase complex subunit MECl-1) (Proteasome MECl-1) (Proteasome subunit beta-2i)	Psmb10	sp|Q4KM35|PSB10_RAT	sp|Q4KM35|PSB10_RAT	>sp|Q4KM35|PSB10_RAT Proteasome subunit beta type-10 OS=Rattus norvegicus OX=10116 GN=Psmb10 PE=2 SV=1	3	3	16.5	29.038	16880000	4283300	2003300	0	0	0	11911000	11350000	7934900
Q4KM49	Tyrosine--tRNA ligase, cytoplasmic (EC 6.1.1.1) (Tyrosyl-tRNA synthetase) (TyrRS) [Cleaved into: Tyrosine--tRNA ligase, cytoplasmic, N-terminally processed]	Yars1	sp|Q4KM49|SYYC_RAT;tr|A0A0H2UHG0|A0A0H2UHG0_RAT	sp|Q4KM49|SYYC_RAT;tr|A0A0H2UHG0|A0A0H2UHG0_RAT	>sp|Q4KM49|SYYC_RAT Tyrosine--tRNA ligase, cytoplasmic OS=Rattus norvegicus OX=10116 GN=Yars1 PE=2 SV=3;>tr|A0A0H2UHG0|A0A0H2UHG0_RAT Tyrosine--tRNA ligase OS=Rattus norvegicus OX=10116 GN=Yars PE=1 SV=1	8	8	17.4	59.115	0	0	0	1339700	9174300	0	12226000	5928600	10317000
Q4KM64	Protein jagunal homolog 1	Jagn1	sp|Q4KM64|JAGN1_RAT	sp|Q4KM64|JAGN1_RAT	>sp|Q4KM64|JAGN1_RAT Protein jagunal homolog 1 OS=Rattus norvegicus OX=10116 GN=Jagn1 PE=2 SV=1	1	1	6.6	21.102	0	0	0	4552600	7650600	0	3668600	6082400	4948600
Q4KM73	UMP-CMP kinase (EC 2.7.4.14) (Deoxycytidylate kinase) (CK) (dCMP kinase) (Nucleoside-diphosphate kinase) (EC 2.7.4.6) (Uridine monophosphate/cytidine monophosphate kinase) (UMP/CMP kinase) (UMP/CMPK)	Cmpk1	sp|Q4KM73|KCY_RAT;tr|A0A0G2JSJ2|A0A0G2JSJ2_RAT;tr|A0A0G2JTN5|A0A0G2JTN5_RAT	sp|Q4KM73|KCY_RAT;tr|A0A0G2JSJ2|A0A0G2JSJ2_RAT;tr|A0A0G2JTN5|A0A0G2JTN5_RAT	>sp|Q4KM73|KCY_RAT UMP-CMP kinase OS=Rattus norvegicus OX=10116 GN=Cmpk1 PE=1 SV=2;>tr|A0A0G2JSJ2|A0A0G2JSJ2_RAT UMP-CMP kinase OS=Rattus norvegicus OX=10116 GN=Cmpk1 PE=1 SV=1;>tr|A0A0G2JTN5|A0A0G2JTN5_RAT UMP-CMP kinase OS=Rattus norvegicus OX=10116 GN=C	5	5	27.6	22.169	9926800	9217400	3406900	0	0	0	0	0	0
Q4KM74	Vesicle-trafficking protein SEC22b (ER-Golgi SNARE of 24 kDa) (ERS-24) (ERS24) (SEC22 vesicle-trafficking protein homolog B) (SEC22 vesicle-trafficking protein-like 1)	Sec22b	sp|Q4KM74|SC22B_RAT	sp|Q4KM74|SC22B_RAT	>sp|Q4KM74|SC22B_RAT Vesicle-trafficking protein SEC22b OS=Rattus norvegicus OX=10116 GN=Sec22b PE=1 SV=3	7	7	38.1	24.74	14829000	16373000	15706000	17051000	35232000	0	26037000	36607000	16463000
Q4KM98	Mitochondrial fission factor	Mff	sp|Q4KM98|MFF_RAT;tr|A0A0H2UHM6|A0A0H2UHM6_RAT;tr|A0A0G2KAL9|A0A0G2KAL9_RAT;tr|A0A0G2K2M2|A0A0G2K2M2_RAT	sp|Q4KM98|MFF_RAT;tr|A0A0H2UHM6|A0A0H2UHM6_RAT;tr|A0A0G2KAL9|A0A0G2KAL9_RAT;tr|A0A0G2K2M2|A0A0G2K2M2_RAT	>sp|Q4KM98|MFF_RAT Mitochondrial fission factor OS=Rattus norvegicus OX=10116 GN=Mff PE=1 SV=1;>tr|A0A0H2UHM6|A0A0H2UHM6_RAT Mitochondrial fission factor OS=Rattus norvegicus OX=10116 GN=LOC102556337 PE=1 SV=1;>tr|A0A0G2KAL9|A0A0G2KAL9_RAT Mitochondrial fi	2	2	19.3	24.97	3443300	1966800	4795500	0	0	0	0	0	0
Q4KMA2	UV excision repair protein RAD23 homolog B	Rad23b	sp|Q4KMA2|RD23B_RAT	sp|Q4KMA2|RD23B_RAT	>sp|Q4KMA2|RD23B_RAT UV excision repair protein RAD23 homolog B OS=Rattus norvegicus OX=10116 GN=Rad23b PE=1 SV=1	9	7	31.8	43.496	53594000	50371000	67099000	0	0	0	9235200	0	7410600
G3V6I0	Regulator of G-protein signaling 18	Rgs18	tr|G3V6I0|G3V6I0_RAT;sp|Q4L0E8|RGS18_RAT	tr|G3V6I0|G3V6I0_RAT;sp|Q4L0E8|RGS18_RAT	>tr|G3V6I0|G3V6I0_RAT Regulator of G-protein signaling 18 OS=Rattus norvegicus OX=10116 GN=Rgs18 PE=1 SV=1;>sp|Q4L0E8|RGS18_RAT Regulator of G-protein signaling 18 OS=Rattus norvegicus OX=10116 GN=Rgs18 PE=1 SV=1	8	8	31.5	27.658	93624000	85551000	92894000	0	3894900	2279900	0	0	0
Q4QQT4	Serine/threonine-protein phosphatase 2A 65 kDa regulatory subunit A beta isoform (PP2A subunit A isoform PR65-beta) (PP2A subunit A isoform R1-beta)	Ppp2r1b	sp|Q4QQT4|2AAB_RAT	sp|Q4QQT4|2AAB_RAT	>sp|Q4QQT4|2AAB_RAT Serine/threonine-protein phosphatase 2A 65 kDa regulatory subunit A beta isoform OS=Rattus norvegicus OX=10116 GN=Ppp2r1b PE=2 SV=1	6	2	15.1	66.006	0	0	0	0	0	0	1388800	2858700	0
Q4QQU5	Protein YIPF6 (YIP1 family member 6)	Yipf6	sp|Q4QQU5|YIPF6_RAT	sp|Q4QQU5|YIPF6_RAT	>sp|Q4QQU5|YIPF6_RAT Protein YIPF6 OS=Rattus norvegicus OX=10116 GN=Yipf6 PE=1 SV=1	1	1	5.9	26.106	0	0	0	0	0	0	0	2807600	0
Q4QQV2	Docking protein 1 (Downstream of tyrosine kinase 1)	Dok1	sp|Q4QQV2|DOK1_RAT	sp|Q4QQV2|DOK1_RAT	>sp|Q4QQV2|DOK1_RAT Docking protein 1 OS=Rattus norvegicus OX=10116 GN=Dok1 PE=2 SV=1	4	4	14.4	52.169	1633400	2235900	4784700	0	452410	0	0	0	0
Q4QQV8	Charged multivesicular body protein 5 (Chromatin-modifying protein 5)	Chmp5	sp|Q4QQV8|CHMP5_RAT	sp|Q4QQV8|CHMP5_RAT	>sp|Q4QQV8|CHMP5_RAT Charged multivesicular body protein 5 OS=Rattus norvegicus OX=10116 GN=Chmp5 PE=2 SV=1	5	5	40.6	24.575	23653000	15857000	20126000	0	0	0	0	0	0
Q4QR85	Methylosome protein 50 (MEP-50) (WD repeat-containing protein 77)	Wdr77	sp|Q4QR85|MEP50_RAT;tr|Q7TPI7|Q7TPI7_RAT	sp|Q4QR85|MEP50_RAT;tr|Q7TPI7|Q7TPI7_RAT	>sp|Q4QR85|MEP50_RAT Methylosome protein 50 OS=Rattus norvegicus OX=10116 GN=Wdr77 PE=1 SV=1;>tr|Q7TPI7|Q7TPI7_RAT Ac2-269 OS=Rattus norvegicus OX=10116 GN=LOC100911453 PE=1 SV=1	3	3	13.7	37.075	0	0	0	3650300	0	0	8440600	10747000	23653000
Q4V7C7	Actin-related protein 3 (Actin-like protein 3)	Actr3	sp|Q4V7C7|ARP3_RAT;tr|A0A0G2K1C0|A0A0G2K1C0_RAT;tr|F1LY09|F1LY09_RAT	sp|Q4V7C7|ARP3_RAT;tr|A0A0G2K1C0|A0A0G2K1C0_RAT	>sp|Q4V7C7|ARP3_RAT Actin-related protein 3 OS=Rattus norvegicus OX=10116 GN=Actr3 PE=1 SV=1;>tr|A0A0G2K1C0|A0A0G2K1C0_RAT Actin-related protein 3 OS=Rattus norvegicus OX=10116 GN=Actr3 PE=1 SV=1	20	20	58.9	47.357	275000000	232370000	313560000	45560000	27276000	21551000	22558000	31395000	16274000
Q4V7E8	Leucine-rich repeat flightless-interacting protein 2 (LRR FLII-interacting protein 2)	Lrrfip2	sp|Q4V7E8|LRRF2_RAT	sp|Q4V7E8|LRRF2_RAT	>sp|Q4V7E8|LRRF2_RAT Leucine-rich repeat flightless-interacting protein 2 OS=Rattus norvegicus OX=10116 GN=Lrrfip2 PE=1 SV=1	17	16	39.8	49.772	304540000	226090000	242170000	0	0	0	0	0	0
Q4V7F2	Protein disulfide isomerase Creld1 (EC 5.3.4.1) (Cysteine-rich with EGF-like domain protein 1)	Creld1	sp|Q4V7F2|CREL1_RAT	sp|Q4V7F2|CREL1_RAT	>sp|Q4V7F2|CREL1_RAT Protein disulfide isomerase Creld1 OS=Rattus norvegicus OX=10116 GN=Creld1 PE=2 SV=1	5	5	14.5	45.696	9413600	13825000	5217100	0	955190	0	0	0	0
Q4V897	Coiled-coil domain-containing protein 90B, mitochondrial	Ccdc90b	sp|Q4V897|CC90B_RAT	sp|Q4V897|CC90B_RAT	>sp|Q4V897|CC90B_RAT Coiled-coil domain-containing protein 90B, mitochondrial OS=Rattus norvegicus OX=10116 GN=Ccdc90b PE=2 SV=1	7	7	29.7	29.8	18773000	21068000	23205000	0	1543000	0	0	0	0
Q4V899	Transmembrane protein 165 (Transmembrane protein TPARL)	Tmem165	sp|Q4V899|TM165_RAT	sp|Q4V899|TM165_RAT	>sp|Q4V899|TM165_RAT Transmembrane protein 165 OS=Rattus norvegicus OX=10116 GN=Tmem165 PE=2 SV=1	1	1	5.6	34.809	0	0	0	0	4204700	0	0	0	0
A0A0G2KAL4	Oxidation resistance protein 1	Oxr1	tr|A0A0G2KAL4|A0A0G2KAL4_RAT;tr|A0A0G2JYS1|A0A0G2JYS1_RAT;tr|A0A0G2JZ50|A0A0G2JZ50_RAT;sp|Q4V8B0|OXR1_RAT;tr|A0A0G2K7Y2|A0A0G2K7Y2_RAT	tr|A0A0G2KAL4|A0A0G2KAL4_RAT;tr|A0A0G2JYS1|A0A0G2JYS1_RAT;tr|A0A0G2JZ50|A0A0G2JZ50_RAT;sp|Q4V8B0|OXR1_RAT;tr|A0A0G2K7Y2|A0A0G2K7Y2_RAT	>tr|A0A0G2KAL4|A0A0G2KAL4_RAT Oxidation resistance protein 1 OS=Rattus norvegicus OX=10116 GN=Oxr1 PE=1 SV=1;>tr|A0A0G2JYS1|A0A0G2JYS1_RAT Oxidation resistance protein 1 OS=Rattus norvegicus OX=10116 GN=Oxr1 PE=1 SV=1;>tr|A0A0G2JZ50|A0A0G2JZ50_RAT Oxidatio	1	1	1.6	84.125	0	0	3498400	0	0	0	0	0	0
Q4V8B7	Inactive hydroxysteroid dehydrogenase-like protein 1	Hsdl1	sp|Q4V8B7|HSDL1_RAT	sp|Q4V8B7|HSDL1_RAT	>sp|Q4V8B7|HSDL1_RAT Inactive hydroxysteroid dehydrogenase-like protein 1 OS=Rattus norvegicus OX=10116 GN=Hsdl1 PE=2 SV=1	3	3	10.3	36.907	0	0	0	9324600	26095000	6680500	0	905370	0
M0RCT5	Echinoderm microtubule-associated protein-like 1	Eml1	tr|M0RCT5|M0RCT5_RAT;tr|M0RDD8|M0RDD8_RAT;sp|Q4V8C3|EMAL1_RAT	tr|M0RCT5|M0RCT5_RAT;tr|M0RDD8|M0RDD8_RAT;sp|Q4V8C3|EMAL1_RAT	>tr|M0RCT5|M0RCT5_RAT Echinoderm microtubule-associated protein-like 1 OS=Rattus norvegicus OX=10116 GN=Eml1 PE=1 SV=2;>tr|M0RDD8|M0RDD8_RAT Echinoderm microtubule-associated protein-like 1 OS=Rattus norvegicus OX=10116 GN=Eml1 PE=1 SV=2;>sp|Q4V8C3|EMAL1_R	2	2	3.2	85.75	0	0	6970300	0	0	0	0	0	0
F1LM09	Ubiquitin carboxyl-terminal hydrolase 7 (EC 3.4.19.12) (Ubiquitin thioesterase 7) (Ubiquitin-specific-processing protease 7)	Usp7	tr|F1LM09|F1LM09_RAT;sp|Q4VSI4|UBP7_RAT	tr|F1LM09|F1LM09_RAT;sp|Q4VSI4|UBP7_RAT	>tr|F1LM09|F1LM09_RAT Ubiquitin carboxyl-terminal hydrolase 7 OS=Rattus norvegicus OX=10116 GN=Usp7 PE=1 SV=2;>sp|Q4VSI4|UBP7_RAT Ubiquitin carboxyl-terminal hydrolase 7 OS=Rattus norvegicus OX=10116 GN=Usp7 PE=1 SV=1	17	17	18.9	128.43	0	0	0	9160900	0	0	29461000	22821000	18542000
Q505J8	Phenylalanine--tRNA ligase alpha subunit (EC 6.1.1.20) (Phenylalanyl-tRNA synthetase alpha subunit) (PheRS)	Farsa	sp|Q505J8|SYFA_RAT	sp|Q505J8|SYFA_RAT	>sp|Q505J8|SYFA_RAT Phenylalanine--tRNA ligase alpha subunit OS=Rattus norvegicus OX=10116 GN=Farsa PE=1 SV=1	2	2	4.3	57.719	0	0	0	589470	2194700	0	2504300	0	1746200
F1LRI6	Serine/threonine-protein kinase TAO3	Taok3	tr|F1LRI6|F1LRI6_RAT;sp|Q53UA7|TAOK3_RAT;tr|F1M9G6|F1M9G6_RAT;sp|O88664|TAOK1_RAT	tr|F1LRI6|F1LRI6_RAT;sp|Q53UA7|TAOK3_RAT	>tr|F1LRI6|F1LRI6_RAT Serine/threonine-protein kinase TAO3 OS=Rattus norvegicus OX=10116 GN=Taok3 PE=1 SV=3;>sp|Q53UA7|TAOK3_RAT Serine/threonine-protein kinase TAO3 OS=Rattus norvegicus OX=10116 GN=Taok3 PE=1 SV=1	10	10	13.8	103.68	17129000	17483000	7002000	1916400	21582000	4117000	22661000	30259000	19785000
A0A1W2Q6F8	NADH dehydrogenase [ubiquinone] 1 alpha subcomplex subunit 10, mitochondrial	Ndufa10l1	tr|A0A1W2Q6F8|A0A1W2Q6F8_RAT;sp|Q561S0|NDUAA_RAT	tr|A0A1W2Q6F8|A0A1W2Q6F8_RAT;sp|Q561S0|NDUAA_RAT	>tr|A0A1W2Q6F8|A0A1W2Q6F8_RAT NADH dehydrogenase [ubiquinone] 1 alpha subcomplex subunit 10, mitochondrial OS=Rattus norvegicus OX=10116 GN=Ndufa10l1 PE=3 SV=1;>sp|Q561S0|NDUAA_RAT NADH dehydrogenase [ubiquinone] 1 alpha subcomplex subunit 10, mitochondria	6	6	22	40.544	16718000	9694200	6382900	0	12496000	0	0	4487200	0
Q568Z6	IST1 homolog	Ist1	sp|Q568Z6|IST1_RAT	sp|Q568Z6|IST1_RAT	>sp|Q568Z6|IST1_RAT IST1 homolog OS=Rattus norvegicus OX=10116 GN=Ist1 PE=2 SV=1	10	10	33.6	39.941	49978000	49356000	67563000	28016000	10583000	0	44833000	24044000	29161000
Q5BJK8	Golgi integral membrane protein 4 (Golgi integral membrane protein, cis) (GIMPc) (Golgi phosphoprotein 4)	Golim4	sp|Q5BJK8|GOLI4_RAT;tr|D3ZM57|D3ZM57_RAT;tr|A0A0G2K571|A0A0G2K571_RAT	sp|Q5BJK8|GOLI4_RAT;tr|D3ZM57|D3ZM57_RAT;tr|A0A0G2K571|A0A0G2K571_RAT	>sp|Q5BJK8|GOLI4_RAT Golgi integral membrane protein 4 OS=Rattus norvegicus OX=10116 GN=Golim4 PE=1 SV=2;>tr|D3ZM57|D3ZM57_RAT Golgi integral membrane protein 4 OS=Rattus norvegicus OX=10116 GN=Golim4 PE=1 SV=3;>tr|A0A0G2K571|A0A0G2K571_RAT Golgi integral	16	16	32.8	76.596	135950000	85629000	44600000	0	0	0	0	0	0
Q5BJM8	Zinc transporter 7 (ZnT-7) (Solute carrier family 30 member 7)	Slc30a7	sp|Q5BJM8|ZNT7_RAT	sp|Q5BJM8|ZNT7_RAT	>sp|Q5BJM8|ZNT7_RAT Zinc transporter 7 OS=Rattus norvegicus OX=10116 GN=Slc30a7 PE=2 SV=2	3	3	9.5	41.773	0	0	0	2878200	10180000	0	4261800	1469800	0
Q5BJN5	Mitochondrial intermembrane space import and assembly protein 40 (Coiled-coil-helix-coiled-coil-helix domain-containing protein 4)	Chchd4	sp|Q5BJN5|MIA40_RAT	sp|Q5BJN5|MIA40_RAT	>sp|Q5BJN5|MIA40_RAT Mitochondrial intermembrane space import and assembly protein 40 OS=Rattus norvegicus OX=10116 GN=Chchd4 PE=2 SV=1	2	2	26.6	15.467	17848000	18468000	26560000	0	1863900	0	0	0	0
Q5BJP3	Ubiquitin-fold modifier 1	Ufm1	sp|Q5BJP3|UFM1_RAT	sp|Q5BJP3|UFM1_RAT	>sp|Q5BJP3|UFM1_RAT Ubiquitin-fold modifier 1 OS=Rattus norvegicus OX=10116 GN=Ufm1 PE=3 SV=1	2	2	41.2	9.1175	0	0	0	3993300	1435100	0	7255700	6398900	6020100
Q5BJQ2	Ubiquitin carboxyl-terminal hydrolase MINDY-1 (EC 3.4.19.12) (Deubiquitinating enzyme MINDY-1) (Protein FAM63A)	Mindy1	sp|Q5BJQ2|MINY1_RAT	sp|Q5BJQ2|MINY1_RAT	>sp|Q5BJQ2|MINY1_RAT Ubiquitin carboxyl-terminal hydrolase MINDY-1 OS=Rattus norvegicus OX=10116 GN=Mindy1 PE=2 SV=1	7	7	18.5	52.728	32556000	30572000	20842000	0	3118200	0	0	0	0
Q5BJT7	Coiled-coil domain-containing protein 93	Ccdc93	sp|Q5BJT7|CCD93_RAT	sp|Q5BJT7|CCD93_RAT	>sp|Q5BJT7|CCD93_RAT Coiled-coil domain-containing protein 93 OS=Rattus norvegicus OX=10116 GN=Ccdc93 PE=1 SV=1	1	1	1.6	72.635	0	1996600	0	0	0	0	0	0	0
Q5BK57	HAUS augmin-like complex subunit 8 (HEC1/NDC80-interacting centrosome-associated protein 1) (Sarcoma antigen NY-SAR-48 homolog)	Haus8	sp|Q5BK57|HAUS8_RAT	sp|Q5BK57|HAUS8_RAT	>sp|Q5BK57|HAUS8_RAT HAUS augmin-like complex subunit 8 OS=Rattus norvegicus OX=10116 GN=Haus8 PE=2 SV=2	1	1	3.6	42.331	4003500	0	0	0	0	0	0	0	0
Q5BK63	NADH dehydrogenase [ubiquinone] 1 alpha subcomplex subunit 9, mitochondrial (Complex I-39kD) (CI-39kD) (NADH-ubiquinone oxidoreductase 39 kDa subunit) (Sperm flagella protein 3)	Ndufa9	sp|Q5BK63|NDUA9_RAT	sp|Q5BK63|NDUA9_RAT	>sp|Q5BK63|NDUA9_RAT NADH dehydrogenase [ubiquinone] 1 alpha subcomplex subunit 9, mitochondrial OS=Rattus norvegicus OX=10116 GN=Ndufa9 PE=1 SV=2	6	6	24.7	42.559	0	0	0	4979800	4730400	5566800	2262900	10443000	4364900
Q5BK85	Transmembrane emp24 domain-containing protein 1 (Interleukin-1 receptor-like 1 ligand) (p24 family protein gamma-1) (p24gamma1)	Tmed1	sp|Q5BK85|TMED1_RAT	sp|Q5BK85|TMED1_RAT	>sp|Q5BK85|TMED1_RAT Transmembrane emp24 domain-containing protein 1 OS=Rattus norvegicus OX=10116 GN=Tmed1 PE=2 SV=1	1	1	7.5	25.209	0	0	0	0	0	0	1971200	1749900	0
Q5EAJ6	Inhibitor of nuclear factor kappa-B kinase-interacting protein (I kappa-B kinase-interacting protein) (IKBKB-interacting protein) (IKK-interacting protein)	Ikbip	sp|Q5EAJ6|IKIP_RAT	sp|Q5EAJ6|IKIP_RAT	>sp|Q5EAJ6|IKIP_RAT Inhibitor of nuclear factor kappa-B kinase-interacting protein OS=Rattus norvegicus OX=10116 GN=Ikbip PE=2 SV=1	1	1	4	42.36	0	0	2375800	0	0	0	0	0	0
Q5EB77	Ras-related protein Rab-18	Rab18	sp|Q5EB77|RAB18_RAT	sp|Q5EB77|RAB18_RAT	>sp|Q5EB77|RAB18_RAT Ras-related protein Rab-18 OS=Rattus norvegicus OX=10116 GN=Rab18 PE=2 SV=1	9	9	54.4	22.976	0	0	2163000	22134000	120150000	11516000	86430000	136180000	70411000
A0A1B0GWY5	Guanine nucleotide exchange factor H1 (Rho guanine nucleotide exchange factor 2)	Arhgef2	tr|A0A1B0GWY5|A0A1B0GWY5_RAT;sp|Q5FVC2|ARHG2_RAT;tr|A0A0G2K0V4|A0A0G2K0V4_RAT	tr|A0A1B0GWY5|A0A1B0GWY5_RAT;sp|Q5FVC2|ARHG2_RAT;tr|A0A0G2K0V4|A0A0G2K0V4_RAT	>tr|A0A1B0GWY5|A0A1B0GWY5_RAT Guanine nucleotide exchange factor H1 OS=Rattus norvegicus OX=10116 GN=Arhgef2 PE=1 SV=1;>sp|Q5FVC2|ARHG2_RAT Rho guanine nucleotide exchange factor 2 OS=Rattus norvegicus OX=10116 GN=Arhgef2 PE=1 SV=1;>tr|A0A0G2K0V4|A0A0G2K0V	2	2	2.8	110.14	1808300	0	0	0	0	0	0	0	0
Q5FVI3	Leucine-rich repeat-containing protein 57	Lrrc57	sp|Q5FVI3|LRC57_RAT;tr|F8WFF9|F8WFF9_RAT;tr|A0A0G2KBC0|A0A0G2KBC0_RAT	sp|Q5FVI3|LRC57_RAT;tr|F8WFF9|F8WFF9_RAT;tr|A0A0G2KBC0|A0A0G2KBC0_RAT	>sp|Q5FVI3|LRC57_RAT Leucine-rich repeat-containing protein 57 OS=Rattus norvegicus OX=10116 GN=Lrrc57 PE=2 SV=1;>tr|F8WFF9|F8WFF9_RAT Leucine-rich repeat-containing protein 57 OS=Rattus norvegicus OX=10116 GN=Lrrc57 PE=4 SV=3;>tr|A0A0G2KBC0|A0A0G2KBC0_RAT	5	5	30.1	26.724	3327400	0	3685100	4898600	9076500	904340	25267000	16340000	16482000
Q5FVL2	ER membrane protein complex subunit 8 (Neighbor of COX4)	Emc8	sp|Q5FVL2|EMC8_RAT	sp|Q5FVL2|EMC8_RAT	>sp|Q5FVL2|EMC8_RAT ER membrane protein complex subunit 8 OS=Rattus norvegicus OX=10116 GN=Emc8 PE=2 SV=1	2	2	9.2	23.405	8947800	4317900	0	0	0	0	0	0	0
Q5FVN0	Lysophospholipid acyltransferase 5 (LPLAT 5) (EC 2.3.1.-) (1-acylglycerophosphocholine O-acyltransferase) (EC 2.3.1.23) (1-acylglycerophosphoethanolamine O-acyltransferase) (EC 2.3.1.n7) (1-acylglycerophosphoserine O-acyltransferase) (EC 2.3.1.n6) (Lysophosphatidylcholine acyltransferase 3) (Lyso-PC acyltransferase 3) (Membrane-bound O-acyltransferase domain-containing protein 5) (O-acyltransfera…	Lpcat3	sp|Q5FVN0|MBOA5_RAT	sp|Q5FVN0|MBOA5_RAT	>sp|Q5FVN0|MBOA5_RAT Lysophospholipid acyltransferase 5 OS=Rattus norvegicus OX=10116 GN=Lpcat3 PE=2 SV=1	8	8	18.5	56.017	0	0	0	73939000	118170000	29811000	94979000	128650000	130290000
Q5FVQ4	Malectin	Mlec	sp|Q5FVQ4|MLEC_RAT;tr|A0A0G2K121|A0A0G2K121_RAT	sp|Q5FVQ4|MLEC_RAT;tr|A0A0G2K121|A0A0G2K121_RAT	>sp|Q5FVQ4|MLEC_RAT Malectin OS=Rattus norvegicus OX=10116 GN=Mlec PE=2 SV=1;>tr|A0A0G2K121|A0A0G2K121_RAT Unc-119 lipid-binding chaperone B OS=Rattus norvegicus OX=10116 GN=Mlec PE=1 SV=1	11	11	36.1	32.418	60783000	63758000	51838000	8389200	42388000	28327000	5271400	0	6659900
A0A0G2K1Q1	NLR family member X1	Nlrx1	tr|A0A0G2K1Q1|A0A0G2K1Q1_RAT;sp|Q5FVQ8|NLRX1_RAT	tr|A0A0G2K1Q1|A0A0G2K1Q1_RAT;sp|Q5FVQ8|NLRX1_RAT	>tr|A0A0G2K1Q1|A0A0G2K1Q1_RAT NLR family member X1 OS=Rattus norvegicus OX=10116 GN=Nlrx1 PE=1 SV=1;>sp|Q5FVQ8|NLRX1_RAT NLR family member X1 OS=Rattus norvegicus OX=10116 GN=Nlrx1 PE=2 SV=1	22	22	31.2	107.33	4841600	6471700	0	59572000	173810000	35814000	0	0	0
Q5FWT9	Suppressor of IKBKE 1 (Suppressor of IKK-epsilon)	Sike1	sp|Q5FWT9|SIKE1_RAT	sp|Q5FWT9|SIKE1_RAT	>sp|Q5FWT9|SIKE1_RAT Suppressor of IKBKE 1 OS=Rattus norvegicus OX=10116 GN=Sike1 PE=2 SV=1	6	6	39.1	23.578	85356000	68475000	41281000	0	0	0	0	0	0
Q5FWU3	Autophagy-related protein 9A (APG9-like 1)	Atg9a	sp|Q5FWU3|ATG9A_RAT	sp|Q5FWU3|ATG9A_RAT	>sp|Q5FWU3|ATG9A_RAT Autophagy-related protein 9A OS=Rattus norvegicus OX=10116 GN=Atg9a PE=1 SV=1	5	5	6.2	94.487	0	0	0	0	0	0	0	1643400	4571700
Q5GH61	Membrane transport protein XK (XK homolog) (XK-related protein 1)	Xk	sp|Q5GH61|XK_RAT;tr|Q3B7L3|Q3B7L3_RAT	sp|Q5GH61|XK_RAT;tr|Q3B7L3|Q3B7L3_RAT	>sp|Q5GH61|XK_RAT Membrane transport protein XK OS=Rattus norvegicus OX=10116 GN=Xk PE=1 SV=1;>tr|Q3B7L3|Q3B7L3_RAT XK-related protein OS=Rattus norvegicus OX=10116 GN=Xk PE=1 SV=1	3	3	5.8	51.05	0	0	0	38378000	22710000	0	60261000	57971000	56360000
F1MA50	Porimin	Tmem123	tr|F1MA50|F1MA50_RAT;tr|A0A0G2K349|A0A0G2K349_RAT;sp|Q5HZB0|PORIM_RAT	tr|F1MA50|F1MA50_RAT;tr|A0A0G2K349|A0A0G2K349_RAT;sp|Q5HZB0|PORIM_RAT	>tr|F1MA50|F1MA50_RAT Porimin OS=Rattus norvegicus OX=10116 GN=Tmem123 PE=3 SV=2;>tr|A0A0G2K349|A0A0G2K349_RAT Porimin OS=Rattus norvegicus OX=10116 GN=Tmem123 PE=3 SV=1;>sp|Q5HZB0|PORIM_RAT Porimin OS=Rattus norvegicus OX=10116 GN=Tmem123 PE=2 SV=1	1	1	6.2	15.215	131380000	140220000	115810000	9718100	0	0	0	0	0
Q5HZE4	Methylthioribose-1-phosphate isomerase (M1Pi) (MTR-1-P isomerase) (EC 5.3.1.23) (S-methyl-5-thioribose-1-phosphate isomerase) (Translation initiation factor eIF-2B subunit alpha/beta/delta-like protein)	Mri1	sp|Q5HZE4|MTNA_RAT	sp|Q5HZE4|MTNA_RAT	>sp|Q5HZE4|MTNA_RAT Methylthioribose-1-phosphate isomerase OS=Rattus norvegicus OX=10116 GN=Mri1 PE=1 SV=1	3	3	8.1	39.587	0	5076500	0	0	0	0	2680400	1848200	6604700
Q5HZV9	Protein phosphatase 1 regulatory subunit 7 (Protein phosphatase 1 regulatory subunit 22)	Ppp1r7	sp|Q5HZV9|PP1R7_RAT;tr|R9PXV7|R9PXV7_RAT	sp|Q5HZV9|PP1R7_RAT;tr|R9PXV7|R9PXV7_RAT	>sp|Q5HZV9|PP1R7_RAT Protein phosphatase 1 regulatory subunit 7 OS=Rattus norvegicus OX=10116 GN=Ppp1r7 PE=1 SV=1;>tr|R9PXV7|R9PXV7_RAT LRRcap domain-containing protein OS=Rattus norvegicus OX=10116 PE=1 SV=1	11	11	36.7	41.296	24301000	19690000	17683000	11104000	10118000	0	13882000	14512000	16099000
F1LP30	Methylcrotonoyl-CoA carboxylase subunit alpha, mitochondrial	Mccc1	tr|F1LP30|F1LP30_RAT;sp|Q5I0C3|MCCA_RAT	tr|F1LP30|F1LP30_RAT;sp|Q5I0C3|MCCA_RAT	>tr|F1LP30|F1LP30_RAT Methylcrotonoyl-CoA carboxylase subunit alpha, mitochondrial OS=Rattus norvegicus OX=10116 GN=Mccc1 PE=1 SV=1;>sp|Q5I0C3|MCCA_RAT Methylcrotonoyl-CoA carboxylase subunit alpha, mitochondrial OS=Rattus norvegicus OX=10116 GN=Mccc1 PE=1	1	1	2.1	79.295	0	0	0	0	2741400	0	0	0	0
Q5I0D1	Glyoxalase domain-containing protein 4	Glod4	sp|Q5I0D1|GLOD4_RAT	sp|Q5I0D1|GLOD4_RAT	>sp|Q5I0D1|GLOD4_RAT Glyoxalase domain-containing protein 4 OS=Rattus norvegicus OX=10116 GN=Glod4 PE=1 SV=1	4	4	17.8	33.267	0	0	1219500	0	0	0	2168000	2072500	0
Q5I0D7	Xaa-Pro dipeptidase (X-Pro dipeptidase) (EC 3.4.13.9) (Imidodipeptidase) (Peptidase D) (Proline dipeptidase) (Prolidase)	Pepd	sp|Q5I0D7|PEPD_RAT	sp|Q5I0D7|PEPD_RAT	>sp|Q5I0D7|PEPD_RAT Xaa-Pro dipeptidase OS=Rattus norvegicus OX=10116 GN=Pepd PE=2 SV=1	12	12	29.1	54.75	69746000	50904000	35189000	0	0	0	0	0	500440
Q5I0E7	Transmembrane emp24 domain-containing protein 9 (p24 family protein alpha-2) (p24alpha2)	Tmed9	sp|Q5I0E7|TMED9_RAT	sp|Q5I0E7|TMED9_RAT	>sp|Q5I0E7|TMED9_RAT Transmembrane emp24 domain-containing protein 9 OS=Rattus norvegicus OX=10116 GN=Tmed9 PE=1 SV=1	5	4	20	27.028	2369500	18672000	17238000	124770000	172520000	41311000	107530000	125530000	90960000
Q5I0H4	Calcium load-activated calcium channel (CLAC channel) (Meg-2-like protein) (Transmembrane and coiled-coil domain-containing protein 1)	Tmco1	sp|Q5I0H4|TMCO1_RAT	sp|Q5I0H4|TMCO1_RAT	>sp|Q5I0H4|TMCO1_RAT Calcium load-activated calcium channel OS=Rattus norvegicus OX=10116 GN=Tmco1 PE=2 SV=1	2	2	15.4	21.175	0	0	0	547950	5295400	0	0	0	0
Q5I0P2	Glycine cleavage system H protein, mitochondrial (Lipoic acid-containing protein)	Gcsh	sp|Q5I0P2|GCSH_RAT;tr|A0A0G2JZ02|A0A0G2JZ02_RAT	sp|Q5I0P2|GCSH_RAT;tr|A0A0G2JZ02|A0A0G2JZ02_RAT	>sp|Q5I0P2|GCSH_RAT Glycine cleavage system H protein, mitochondrial OS=Rattus norvegicus OX=10116 GN=Gcsh PE=2 SV=1;>tr|A0A0G2JZ02|A0A0G2JZ02_RAT Glycine cleavage system H protein OS=Rattus norvegicus OX=10116 PE=1 SV=1	2	2	29.4	18.485	5195400	4657400	3881000	0	0	0	0	0	0
Q5M7T2	SPRY domain-containing protein 7 (Chronic lymphocytic leukemia deletion region gene 6 protein homolog) (CLL deletion region gene 6 protein homolog)	Spryd7	sp|Q5M7T2|SPRY7_RAT	sp|Q5M7T2|SPRY7_RAT	>sp|Q5M7T2|SPRY7_RAT SPRY domain-containing protein 7 OS=Rattus norvegicus OX=10116 GN=Spryd7 PE=2 SV=1	1	1	5.1	21.681	0	0	0	0	3090100	0	0	0	0
Q5M7U6	Actin-related protein 2 (Actin-like protein 2)	Actr2	sp|Q5M7U6|ARP2_RAT	sp|Q5M7U6|ARP2_RAT	>sp|Q5M7U6|ARP2_RAT Actin-related protein 2 OS=Rattus norvegicus OX=10116 GN=Actr2 PE=2 SV=1	11	11	35.8	44.733	149500000	128610000	113480000	46459000	37318000	0	15103000	26763000	28422000
F1LNX2	Calcium release-activated calcium channel protein 1	Orai1	tr|F1LNX2|F1LNX2_RAT;sp|Q5M848|CRCM1_RAT	tr|F1LNX2|F1LNX2_RAT;sp|Q5M848|CRCM1_RAT	>tr|F1LNX2|F1LNX2_RAT Calcium release-activated calcium channel protein 1 OS=Rattus norvegicus OX=10116 GN=Orai1 PE=1 SV=3;>sp|Q5M848|CRCM1_RAT Calcium release-activated calcium channel protein 1 OS=Rattus norvegicus OX=10116 GN=Orai1 PE=1 SV=1	1	1	4.3	32.439	0	0	0	1375600	1689000	0	0	0	0
D4A6U0	Non-lysosomal glucosylceramidase (NLGase) (EC 3.2.1.45)	Gba2	tr|D4A6U0|D4A6U0_RAT;sp|Q5M868|GBA2_RAT	tr|D4A6U0|D4A6U0_RAT;sp|Q5M868|GBA2_RAT	>tr|D4A6U0|D4A6U0_RAT Non-lysosomal glucosylceramidase OS=Rattus norvegicus OX=10116 GN=Gba2 PE=1 SV=1;>sp|Q5M868|GBA2_RAT Non-lysosomal glucosylceramidase OS=Rattus norvegicus OX=10116 GN=Gba2 PE=2 SV=2	1	1	1.4	101.82	0	0	0	0	1640200	0	0	0	0
Q5M872	Dipeptidase 2 (EC 3.4.13.19)	Dpep2	sp|Q5M872|DPEP2_RAT;sp|Q5U2X4|DPEP3_RAT	sp|Q5M872|DPEP2_RAT	>sp|Q5M872|DPEP2_RAT Dipeptidase 2 OS=Rattus norvegicus OX=10116 GN=Dpep2 PE=2 SV=1	7	7	22.2	53.284	0	0	0	0	9186600	0	17642000	23918000	12135000
Q5M876	N-acyl-aromatic-L-amino acid amidohydrolase (carboxylate-forming) (EC 3.5.1.114) (Aminoacylase-3) (ACY-3) (Aspartoacylase-2)	Acy3	sp|Q5M876|ACY3_RAT	sp|Q5M876|ACY3_RAT	>sp|Q5M876|ACY3_RAT N-acyl-aromatic-L-amino acid amidohydrolase (carboxylate-forming) OS=Rattus norvegicus OX=10116 GN=Acy3 PE=1 SV=1	2	2	6.9	35.419	0	3714300	5959200	0	0	0	0	0	0
Q5M889	Apolipoprotein F (Apo-F) (Liver regeneration-related protein LRRG151)	Apof	sp|Q5M889|APOF_RAT	sp|Q5M889|APOF_RAT	>sp|Q5M889|APOF_RAT Apolipoprotein F OS=Rattus norvegicus OX=10116 GN=Apof PE=2 SV=1	2	2	10.7	33.841	0	0	0	14763000	0	0	0	0	0
Q5M965	Probable tRNA(His) guanylyltransferase (EC 2.7.7.79) (tRNA-histidine guanylyltransferase)	Thg1l	sp|Q5M965|THG1_RAT	sp|Q5M965|THG1_RAT	>sp|Q5M965|THG1_RAT Probable tRNA(His) guanylyltransferase OS=Rattus norvegicus OX=10116 GN=Thg1l PE=2 SV=1	7	7	29.5	34.849	0	0	0	12651000	67497000	8737900	32859000	42999000	11811000
Q5M9G3	Caprin-1 (Cytoplasmic activation- and proliferation-associated protein 1) (GPI-anchored protein p137) (GPI-p137) (p137GPI) (RNA granule protein 105)	Caprin1	sp|Q5M9G3|CAPR1_RAT;tr|A0A0G2K8H0|A0A0G2K8H0_RAT	sp|Q5M9G3|CAPR1_RAT;tr|A0A0G2K8H0|A0A0G2K8H0_RAT	>sp|Q5M9G3|CAPR1_RAT Caprin-1 OS=Rattus norvegicus OX=10116 GN=Caprin1 PE=1 SV=2;>tr|A0A0G2K8H0|A0A0G2K8H0_RAT Caprin-1 OS=Rattus norvegicus OX=10116 GN=Caprin1 PE=1 SV=1	2	2	7.2	78.12	7392800	3497800	3653900	0	0	0	0	0	0
Q5M9I5	Cytochrome b-c1 complex subunit 6, mitochondrial (Complex III subunit 6) (Complex III subunit VIII) (Cytochrome c1 non-heme 11 kDa protein) (Mitochondrial hinge protein) (Ubiquinol-cytochrome c reductase complex 11 kDa protein)	Uqcrh	sp|Q5M9I5|QCR6_RAT	sp|Q5M9I5|QCR6_RAT	>sp|Q5M9I5|QCR6_RAT Cytochrome b-c1 complex subunit 6, mitochondrial OS=Rattus norvegicus OX=10116 GN=Uqcrh PE=3 SV=1	2	2	37.1	10.424	36244000	32684000	32897000	10162000	21708000	6174800	13623000	23258000	11318000
Q5PPM8	Type 1 phosphatidylinositol 4,5-bisphosphate 4-phosphatase (Type 1 PtdIns-4,5-P2 4-Ptase) (EC 3.1.3.78) (PtdIns-4,5-P2 4-Ptase I) (Transmembrane protein 55B)	Pip4p1	sp|Q5PPM8|PP4P1_RAT	sp|Q5PPM8|PP4P1_RAT	>sp|Q5PPM8|PP4P1_RAT Type 1 phosphatidylinositol 4,5-bisphosphate 4-phosphatase OS=Rattus norvegicus OX=10116 GN=Pip4p1 PE=1 SV=1	1	1	7.7	29.993	0	0	0	0	0	0	5866000	6699600	5131800
Q5PQX0	UDP-glucuronic acid decarboxylase 1 (EC 4.1.1.35) (UDP-glucuronate decarboxylase 1) (UGD) (UXS-1)	Uxs1	sp|Q5PQX0|UXS1_RAT	sp|Q5PQX0|UXS1_RAT	>sp|Q5PQX0|UXS1_RAT UDP-glucuronic acid decarboxylase 1 OS=Rattus norvegicus OX=10116 GN=Uxs1 PE=1 SV=1	2	2	6.4	47.538	0	0	0	0	6910400	0	0	0	0
Q5PQX1	Torsin-1A-interacting protein 1 (Lamina-associated polypeptide 1B) (LAP1B) (Lamina-associated polypeptide 1C) (LAP1C)	Tor1aip1	sp|Q5PQX1|TOIP1_RAT	sp|Q5PQX1|TOIP1_RAT	>sp|Q5PQX1|TOIP1_RAT Torsin-1A-interacting protein 1 OS=Rattus norvegicus OX=10116 GN=Tor1aip1 PE=1 SV=1	2	1	3.8	65.648	0	984590	0	0	0	0	0	0	0
Q5RJQ4	NAD-dependent protein deacetylase sirtuin-2 (EC 2.3.1.286) (Regulatory protein SIR2 homolog 2) (SIR2-like protein 2)	Sirt2	sp|Q5RJQ4|SIR2_RAT;tr|A0A0G2JWM2|A0A0G2JWM2_RAT	sp|Q5RJQ4|SIR2_RAT;tr|A0A0G2JWM2|A0A0G2JWM2_RAT	>sp|Q5RJQ4|SIR2_RAT NAD-dependent protein deacetylase sirtuin-2 OS=Rattus norvegicus OX=10116 GN=Sirt2 PE=1 SV=1;>tr|A0A0G2JWM2|A0A0G2JWM2_RAT NAD-dependent protein deacetylase OS=Rattus norvegicus OX=10116 GN=Sirt2 PE=1 SV=1	6	6	25.1	39.319	0	0	0	1814500	0	0	18913000	13918000	13037000
Q5RJR2	Twinfilin-1	Twf1	sp|Q5RJR2|TWF1_RAT	sp|Q5RJR2|TWF1_RAT	>sp|Q5RJR2|TWF1_RAT Twinfilin-1 OS=Rattus norvegicus OX=10116 GN=Twf1 PE=1 SV=1	1	1	3.7	40.09	0	0	2093800	1841100	0	0	0	0	0
Q5RJR8	Leucine-rich repeat-containing protein 59 (Protein p34) [Cleaved into: Leucine-rich repeat-containing protein 59, N-terminally processed]	Lrrc59	sp|Q5RJR8|LRC59_RAT	sp|Q5RJR8|LRC59_RAT	>sp|Q5RJR8|LRC59_RAT Leucine-rich repeat-containing protein 59 OS=Rattus norvegicus OX=10116 GN=Lrrc59 PE=1 SV=1	7	7	26.7	34.869	29329000	55070000	33439000	0	0	1317900	0	0	0
Q5RJS8	Protein-tyrosine sulfotransferase 2 (EC 2.8.2.20) (Tyrosylprotein sulfotransferase 2) (TPST-2)	Tpst2	sp|Q5RJS8|TPST2_RAT	sp|Q5RJS8|TPST2_RAT	>sp|Q5RJS8|TPST2_RAT Protein-tyrosine sulfotransferase 2 OS=Rattus norvegicus OX=10116 GN=Tpst2 PE=2 SV=1	3	3	7.7	42.068	0	1586400	0	0	6190000	2640800	0	0	0
Q5RJY4	Dehydrogenase/reductase SDR family member 7B (EC 1.1.-.-) (Short-chain dehydrogenase/reductase family 32C member 1)	Dhrs7b	sp|Q5RJY4|DRS7B_RAT	sp|Q5RJY4|DRS7B_RAT	>sp|Q5RJY4|DRS7B_RAT Dehydrogenase/reductase SDR family member 7B OS=Rattus norvegicus OX=10116 GN=Dhrs7b PE=1 SV=1	1	1	4.6	35.342	0	0	0	1353800	0	0	0	2763300	0
Q5RKI0	WD repeat-containing protein 1	Wdr1	sp|Q5RKI0|WDR1_RAT	sp|Q5RKI0|WDR1_RAT	>sp|Q5RKI0|WDR1_RAT WD repeat-containing protein 1 OS=Rattus norvegicus OX=10116 GN=Wdr1 PE=1 SV=3	21	21	48.3	66.181	318410000	430200000	395380000	6647400	5653100	0	0	0	0
Q5RKL5	Metalloreductase STEAP3 (EC 1.16.1.-) (Six-transmembrane epithelial antigen of prostate 3) (pHyde)	Steap3	sp|Q5RKL5|STEA3_RAT;tr|A0A0H2UI26|A0A0H2UI26_RAT	sp|Q5RKL5|STEA3_RAT;tr|A0A0H2UI26|A0A0H2UI26_RAT	>sp|Q5RKL5|STEA3_RAT Metalloreductase STEAP3 OS=Rattus norvegicus OX=10116 GN=Steap3 PE=1 SV=1;>tr|A0A0H2UI26|A0A0H2UI26_RAT Metalloreductase STEAP3 OS=Rattus norvegicus OX=10116 GN=Steap3 PE=1 SV=1	5	5	12.5	54.673	0	0	0	17622000	21275000	0	30266000	44728000	30778000
F1LM33	Leucine-rich PPR motif-containing protein, mitochondrial (Leucine-rich PPR-motif containing, isoform CRA_b)	Lrpprc	tr|F1LM33|F1LM33_RAT;sp|Q5SGE0|LPPRC_RAT	tr|F1LM33|F1LM33_RAT;sp|Q5SGE0|LPPRC_RAT	>tr|F1LM33|F1LM33_RAT Leucine-rich PPR motif-containing protein, mitochondrial OS=Rattus norvegicus OX=10116 GN=Lrpprc PE=1 SV=2;>sp|Q5SGE0|LPPRC_RAT Leucine-rich PPR motif-containing protein, mitochondrial OS=Rattus norvegicus OX=10116 GN=Lrpprc PE=1 SV=1	1	1	1.2	156.68	0	0	0	0	3177800	0	0	0	0
Q5U1X1	Oligoribonuclease, mitochondrial (EC 3.1.-.-) (RNA exonuclease 2 homolog) (Small fragment nuclease)	Rexo2	sp|Q5U1X1|ORN_RAT;tr|A0A0G2K038|A0A0G2K038_RAT	sp|Q5U1X1|ORN_RAT;tr|A0A0G2K038|A0A0G2K038_RAT	>sp|Q5U1X1|ORN_RAT Oligoribonuclease, mitochondrial OS=Rattus norvegicus OX=10116 GN=Rexo2 PE=2 SV=1;>tr|A0A0G2K038|A0A0G2K038_RAT Oligoribonuclease, mitochondrial OS=Rattus norvegicus OX=10116 GN=Rexo2 PE=1 SV=1	4	4	18.1	26.751	33558000	18871000	42043000	0	0	0	0	0	0
F1LMT8	Rab3 GTPase-activating protein non-catalytic subunit	Rab3gap2	tr|F1LMT8|F1LMT8_RAT;sp|Q5U1Z0|RBGPR_RAT;tr|D4ABP4|D4ABP4_RAT	tr|F1LMT8|F1LMT8_RAT;sp|Q5U1Z0|RBGPR_RAT;tr|D4ABP4|D4ABP4_RAT	>tr|F1LMT8|F1LMT8_RAT Rab3 GTPase-activating protein non-catalytic subunit OS=Rattus norvegicus OX=10116 GN=Rab3gap2 PE=1 SV=3;>sp|Q5U1Z0|RBGPR_RAT Rab3 GTPase-activating protein non-catalytic subunit OS=Rattus norvegicus OX=10116 GN=Rab3gap2 PE=1 SV=2;>tr	4	4	4.3	151.61	0	0	0	1426400	0	0	3513000	8116200	2900100
Q5U1Z2	Trafficking protein particle complex subunit 3	Trappc3	sp|Q5U1Z2|TPPC3_RAT	sp|Q5U1Z2|TPPC3_RAT	>sp|Q5U1Z2|TPPC3_RAT Trafficking protein particle complex subunit 3 OS=Rattus norvegicus OX=10116 GN=Trappc3 PE=2 SV=1	3	3	16.1	20.302	2816600	1349700	0	0	3823600	0	6346700	0	3125800
Q5U211	Sorting nexin-3	Snx3	sp|Q5U211|SNX3_RAT	sp|Q5U211|SNX3_RAT	>sp|Q5U211|SNX3_RAT Sorting nexin-3 OS=Rattus norvegicus OX=10116 GN=Snx3 PE=1 SV=1	2	2	13.6	18.762	0	0	2941200	0	0	0	0	0	0
A0A0G2JYN0	DDB1- and CUL4-associated factor 8	Dcaf8	tr|A0A0G2JYN0|A0A0G2JYN0_RAT;sp|Q5U2M6|DCAF8_RAT	tr|A0A0G2JYN0|A0A0G2JYN0_RAT;sp|Q5U2M6|DCAF8_RAT	>tr|A0A0G2JYN0|A0A0G2JYN0_RAT DDB1- and CUL4-associated factor 8 OS=Rattus norvegicus OX=10116 GN=Dcaf8 PE=1 SV=1;>sp|Q5U2M6|DCAF8_RAT DDB1- and CUL4-associated factor 8 OS=Rattus norvegicus OX=10116 GN=Dcaf8 PE=1 SV=1	1	1	1.9	64.307	0	0	0	0	0	0	1060700	1371200	0
Q5U2P1	Metal transporter CNNM2 (Ancient conserved domain-containing protein 2) (Cyclin-M2)	Cnnm2	sp|Q5U2P1|CNNM2_RAT	sp|Q5U2P1|CNNM2_RAT	>sp|Q5U2P1|CNNM2_RAT Metal transporter CNNM2 OS=Rattus norvegicus OX=10116 GN=Cnnm2 PE=2 SV=1	2	2	4.9	96.608	0	0	0	0	0	0	0	6470300	0
Q5U2Q7	Eukaryotic peptide chain release factor subunit 1 (Eukaryotic release factor 1) (eRF1)	Etf1	sp|Q5U2Q7|ERF1_RAT	sp|Q5U2Q7|ERF1_RAT	>sp|Q5U2Q7|ERF1_RAT Eukaryotic peptide chain release factor subunit 1 OS=Rattus norvegicus OX=10116 GN=Etf1 PE=2 SV=3	5	5	12.8	49.03	0	0	0	21943000	12003000	0	12302000	16032000	13024000
Q5U2U2	Crk-like protein	Crkl	sp|Q5U2U2|CRKL_RAT	sp|Q5U2U2|CRKL_RAT	>sp|Q5U2U2|CRKL_RAT Crk-like protein OS=Rattus norvegicus OX=10116 GN=Crkl PE=1 SV=1	2	2	10.2	33.865	1852500	0	5559400	0	0	0	0	0	0
Q5U2V8	ER membrane protein complex subunit 3 (Transmembrane protein 111)	Emc3	sp|Q5U2V8|EMC3_RAT	sp|Q5U2V8|EMC3_RAT	>sp|Q5U2V8|EMC3_RAT ER membrane protein complex subunit 3 OS=Rattus norvegicus OX=10116 GN=Emc3 PE=2 SV=3	2	2	8.4	29.98	0	0	0	0	8356600	0	0	0	0
Q5U2X6	Coiled-coil domain-containing protein 47	Ccdc47	sp|Q5U2X6|CCD47_RAT	sp|Q5U2X6|CCD47_RAT	>sp|Q5U2X6|CCD47_RAT Coiled-coil domain-containing protein 47 OS=Rattus norvegicus OX=10116 GN=Ccdc47 PE=2 SV=1	9	9	23	55.732	24816000	16636000	9857500	0	14213000	2397000	0	0	0
Q5U2Z3	Nucleosome assembly protein 1-like 4	Nap1l4	sp|Q5U2Z3|NP1L4_RAT;tr|A0A0H2UHZ2|A0A0H2UHZ2_RAT	sp|Q5U2Z3|NP1L4_RAT;tr|A0A0H2UHZ2|A0A0H2UHZ2_RAT	>sp|Q5U2Z3|NP1L4_RAT Nucleosome assembly protein 1-like 4 OS=Rattus norvegicus OX=10116 GN=Nap1l4 PE=1 SV=1;>tr|A0A0H2UHZ2|A0A0H2UHZ2_RAT Nucleosome assembly protein 1-like 4 OS=Rattus norvegicus OX=10116 GN=Nap1l4 PE=1 SV=1	7	6	28.2	43.916	34923000	25667000	24591000	485370	0	0	659490	1949100	1143600
Q5U300	Ubiquitin-like modifier-activating enzyme 1 (EC 6.2.1.45) (Ubiquitin-activating enzyme E1)	Uba1	sp|Q5U300|UBA1_RAT;tr|A0A0G2K8A5|A0A0G2K8A5_RAT	sp|Q5U300|UBA1_RAT	>sp|Q5U300|UBA1_RAT Ubiquitin-like modifier-activating enzyme 1 OS=Rattus norvegicus OX=10116 GN=Uba1 PE=1 SV=1	36	36	44.4	117.79	11868000	7267500	5480100	416910000	243690000	3013100	211710000	323100000	264020000
Q5U316	Ras-related protein Rab-35	Rab35	sp|Q5U316|RAB35_RAT	sp|Q5U316|RAB35_RAT	>sp|Q5U316|RAB35_RAT Ras-related protein Rab-35 OS=Rattus norvegicus OX=10116 GN=Rab35 PE=1 SV=1	5	5	23.4	23.025	0	0	0	39494000	36350000	2626600	74783000	76803000	60304000
Q5U4F3	Protein FAM107B	Fam107b	sp|Q5U4F3|F107B_RAT;tr|A0A0G2JV46|A0A0G2JV46_RAT	sp|Q5U4F3|F107B_RAT;tr|A0A0G2JV46|A0A0G2JV46_RAT	>sp|Q5U4F3|F107B_RAT Protein FAM107B OS=Rattus norvegicus OX=10116 GN=Fam107b PE=2 SV=1;>tr|A0A0G2JV46|A0A0G2JV46_RAT Protein FAM107B OS=Rattus norvegicus OX=10116 GN=Fam107b PE=1 SV=1	4	4	38.9	15.586	81140000	54005000	52826000	0	0	0	0	0	0
Q5XFX0	Transgelin-2	Tagln2	sp|Q5XFX0|TAGL2_RAT	sp|Q5XFX0|TAGL2_RAT	>sp|Q5XFX0|TAGL2_RAT Transgelin-2 OS=Rattus norvegicus OX=10116 GN=Tagln2 PE=1 SV=1	12	10	70.9	22.393	1224400000	964790000	852060000	644160	10726000	0	0	0	0
Q5XHZ0	Heat shock protein 75 kDa, mitochondrial (HSP 75) (TNFR-associated protein 1) (Tumor necrosis factor type 1 receptor-associated protein) (TRAP-1)	Trap1	sp|Q5XHZ0|TRAP1_RAT	sp|Q5XHZ0|TRAP1_RAT	>sp|Q5XHZ0|TRAP1_RAT Heat shock protein 75 kDa, mitochondrial OS=Rattus norvegicus OX=10116 GN=Trap1 PE=1 SV=1	8	8	12.7	80.46	10898000	8127600	9233300	764550	11686000	0	3966200	5783400	4353900
Q5XI32	F-actin-capping protein subunit beta (CapZ beta)	Capzb	sp|Q5XI32|CAPZB_RAT;tr|A0A0G2JYB1|A0A0G2JYB1_RAT	sp|Q5XI32|CAPZB_RAT;tr|A0A0G2JYB1|A0A0G2JYB1_RAT	>sp|Q5XI32|CAPZB_RAT F-actin-capping protein subunit beta OS=Rattus norvegicus OX=10116 GN=Capzb PE=1 SV=1;>tr|A0A0G2JYB1|A0A0G2JYB1_RAT F-actin-capping protein subunit beta OS=Rattus norvegicus OX=10116 GN=Capzb PE=1 SV=1	9	9	35.3	30.628	21045000	46523000	41863000	0	1705600	527410	22063000	6893900	5164800
Q5XI41	Translocating chain-associated membrane protein 1	Tram1	sp|Q5XI41|TRAM1_RAT	sp|Q5XI41|TRAM1_RAT	>sp|Q5XI41|TRAM1_RAT Translocating chain-associated membrane protein 1 OS=Rattus norvegicus OX=10116 GN=Tram1 PE=1 SV=3	1	1	2.9	43.03	0	0	0	1875000	10503000	1645300	0	0	0
Q5XI60	Receptor expression-enhancing protein 6 (Polyposis locus protein 1-like 1)	Reep6	sp|Q5XI60|REEP6_RAT	sp|Q5XI60|REEP6_RAT	>sp|Q5XI60|REEP6_RAT Receptor expression-enhancing protein 6 OS=Rattus norvegicus OX=10116 GN=Reep6 PE=2 SV=1	2	2	10	23.313	0	0	2210200	32501000	23368000	0	91519000	127580000	64284000
A0A0G2KAW7	Eukaryotic translation initiation factor 4H	Eif4h	tr|A0A0G2KAW7|A0A0G2KAW7_RAT;sp|Q5XI72|IF4H_RAT	tr|A0A0G2KAW7|A0A0G2KAW7_RAT;sp|Q5XI72|IF4H_RAT	>tr|A0A0G2KAW7|A0A0G2KAW7_RAT Eukaryotic translation initiation factor 4H OS=Rattus norvegicus OX=10116 GN=Eif4h PE=1 SV=1;>sp|Q5XI72|IF4H_RAT Eukaryotic translation initiation factor 4H OS=Rattus norvegicus OX=10116 GN=Eif4h PE=1 SV=1	2	2	14.7	25.496	922620	0	4031500	0	0	0	0	0	0
Q5XI73	Rho GDP-dissociation inhibitor 1 (Rho GDI 1) (Rho-GDI alpha)	Arhgdia	sp|Q5XI73|GDIR1_RAT	sp|Q5XI73|GDIR1_RAT	>sp|Q5XI73|GDIR1_RAT Rho GDP-dissociation inhibitor 1 OS=Rattus norvegicus OX=10116 GN=Arhgdia PE=1 SV=1	10	10	61.8	23.407	120980000	154390000	150490000	81491000	5151100	0	23096000	49095000	24961000
Q5XI78	2-oxoglutarate dehydrogenase, mitochondrial (EC 1.2.4.2) (2-oxoglutarate dehydrogenase complex component E1) (OGDC-E1) (Alpha-ketoglutarate dehydrogenase)	Ogdh	sp|Q5XI78|ODO1_RAT;tr|D3ZQD3|D3ZQD3_RAT	sp|Q5XI78|ODO1_RAT	>sp|Q5XI78|ODO1_RAT 2-oxoglutarate dehydrogenase, mitochondrial OS=Rattus norvegicus OX=10116 GN=Ogdh PE=1 SV=1	20	20	28.1	116.29	0	0	0	8970100	83338000	5488100	27043000	42435000	19329000
Q5XIC1	Mannose-1-phosphate guanyltransferase alpha (GDP-mannose pyrophosphorylase A) (GTP-mannose-1-phosphate guanylyltransferase alpha)	Gmppa	sp|Q5XIC1|GMPPA_RAT;tr|A0A0G2K824|A0A0G2K824_RAT	sp|Q5XIC1|GMPPA_RAT;tr|A0A0G2K824|A0A0G2K824_RAT	>sp|Q5XIC1|GMPPA_RAT Mannose-1-phosphate guanyltransferase alpha OS=Rattus norvegicus OX=10116 GN=Gmppa PE=2 SV=1;>tr|A0A0G2K824|A0A0G2K824_RAT Mannose-1-phosphate guanyltransferase alpha OS=Rattus norvegicus OX=10116 GN=Gmppa PE=1 SV=1	2	2	6	46.191	0	0	0	2523000	1304200	0	3562400	2884000	3281900
Q5XID0	Protein YIPF5 (YIP1 family member 5) (YPT-interacting protein 1 A)	Yipf5	sp|Q5XID0|YIPF5_RAT;tr|Q7TPI8|Q7TPI8_RAT	sp|Q5XID0|YIPF5_RAT;tr|Q7TPI8|Q7TPI8_RAT	>sp|Q5XID0|YIPF5_RAT Protein YIPF5 OS=Rattus norvegicus OX=10116 GN=Yipf5 PE=2 SV=1;>tr|Q7TPI8|Q7TPI8_RAT Ac2-256 OS=Rattus norvegicus OX=10116 GN=Yipf5 PE=1 SV=1	1	1	3.5	27.903	0	0	0	1750800	2543000	0	3770000	0	2835600
Q5XID5	Protein yippee-like 4	Ypel4	sp|Q5XID5|YPEL4_RAT	sp|Q5XID5|YPEL4_RAT	>sp|Q5XID5|YPEL4_RAT Protein yippee-like 4 OS=Rattus norvegicus OX=10116 GN=Ypel4 PE=1 SV=1	1	1	7.9	14.315	0	0	0	0	0	0	3775300	3651200	2510300
Q5XIE1	Protein THEM6	Them6	sp|Q5XIE1|THEM6_RAT	sp|Q5XIE1|THEM6_RAT	>sp|Q5XIE1|THEM6_RAT Protein THEM6 OS=Rattus norvegicus OX=10116 GN=Them6 PE=2 SV=1	9	9	44.9	23.747	0	0	0	5207300	5754000	0	17909000	32969000	15327000
Q5XIF3	NADH dehydrogenase [ubiquinone] iron-sulfur protein 4, mitochondrial (Complex I-18 kDa) (CI-18 kDa) (NADH-ubiquinone oxidoreductase 18 kDa subunit)	Ndufs4	sp|Q5XIF3|NDUS4_RAT	sp|Q5XIF3|NDUS4_RAT	>sp|Q5XIF3|NDUS4_RAT NADH dehydrogenase [ubiquinone] iron-sulfur protein 4, mitochondrial OS=Rattus norvegicus OX=10116 GN=Ndufs4 PE=1 SV=1	1	1	8.6	19.74	8404900	0	0	0	0	0	0	0	0
Q5XIF5	Sphingolipid delta(4)-desaturase DES1 (EC 1.14.19.17) (Degenerative spermatocyte homolog 1) (Degenerative spermatocyte-like protein RDES) (Dihydroceramide desaturase-1)	Degs1	sp|Q5XIF5|DEGS1_RAT	sp|Q5XIF5|DEGS1_RAT	>sp|Q5XIF5|DEGS1_RAT Sphingolipid delta(4)-desaturase DES1 OS=Rattus norvegicus OX=10116 GN=Degs1 PE=2 SV=1	1	1	5	38.055	0	0	0	656760	1695200	0	0	0	0
Q5XIF6	Tubulin alpha-4A chain (Alpha-tubulin 4) (Tubulin alpha-4 chain)	Tuba4a	sp|Q5XIF6|TBA4A_RAT	sp|Q5XIF6|TBA4A_RAT	>sp|Q5XIF6|TBA4A_RAT Tubulin alpha-4A chain OS=Rattus norvegicus OX=10116 GN=Tuba4a PE=1 SV=1	22	5	62.7	49.924	950540000	625720000	1012600000	130660000	1634400000	505760000	5335600	14129000	10882000
Q5XIG8	Serine-threonine kinase receptor-associated protein (UNR-interacting protein)	Strap	sp|Q5XIG8|STRAP_RAT;tr|M0RCV0|M0RCV0_RAT	sp|Q5XIG8|STRAP_RAT;tr|M0RCV0|M0RCV0_RAT	>sp|Q5XIG8|STRAP_RAT Serine-threonine kinase receptor-associated protein OS=Rattus norvegicus OX=10116 GN=Strap PE=1 SV=1;>tr|M0RCV0|M0RCV0_RAT Serine-threonine kinase receptor-associated protein-like OS=Rattus norvegicus OX=10116 GN=LOC100910575 PE=4 SV=1	3	3	10	38.456	0	0	6916600	0	0	0	0	0	0
A0A0G2KB63	Prohibitin	Phb2	tr|A0A0G2KB63|A0A0G2KB63_RAT;sp|Q5XIH7|PHB2_RAT	tr|A0A0G2KB63|A0A0G2KB63_RAT;sp|Q5XIH7|PHB2_RAT	>tr|A0A0G2KB63|A0A0G2KB63_RAT Prohibitin OS=Rattus norvegicus OX=10116 GN=Phb2 PE=1 SV=1;>sp|Q5XIH7|PHB2_RAT Prohibitin-2 OS=Rattus norvegicus OX=10116 GN=Phb2 PE=1 SV=1	15	15	57.9	33.168	79000000	63303000	46083000	93944000	198620000	31976000	110200000	245610000	162150000
Q5XIK2	Thioredoxin-related transmembrane protein 2 (Thioredoxin domain-containing protein 14)	Tmx2	sp|Q5XIK2|TMX2_RAT	sp|Q5XIK2|TMX2_RAT	>sp|Q5XIK2|TMX2_RAT Thioredoxin-related transmembrane protein 2 OS=Rattus norvegicus OX=10116 GN=Tmx2 PE=2 SV=1	4	4	12.2	33.865	0	0	0	0	0	0	4366200	3186000	3658700
Q5XIM7	Lysine--tRNA ligase (EC 2.7.7.-) (EC 6.1.1.6) (Lysyl-tRNA synthetase) (LysRS)	Kars1	sp|Q5XIM7|SYK_RAT	sp|Q5XIM7|SYK_RAT	>sp|Q5XIM7|SYK_RAT Lysine--tRNA ligase OS=Rattus norvegicus OX=10116 GN=Kars1 PE=1 SV=1	6	6	11.5	71.622	0	3584700	2743000	5008800	4234700	0	3446800	7529000	3381300
Q5XIM9	T-complex protein 1 subunit beta (TCP-1-beta) (CCT-beta)	Cct2	sp|Q5XIM9|TCPB_RAT	sp|Q5XIM9|TCPB_RAT	>sp|Q5XIM9|TCPB_RAT T-complex protein 1 subunit beta OS=Rattus norvegicus OX=10116 GN=Cct2 PE=1 SV=3	21	21	50.3	57.458	165950000	128500000	97428000	31421000	71771000	9644700	98693000	333620000	132660000
Q5XIN6	Mitochondrial proton/calcium exchanger protein (Leucine zipper-EF-hand-containing transmembrane protein 1)	Letm1	sp|Q5XIN6|LETM1_RAT	sp|Q5XIN6|LETM1_RAT	>sp|Q5XIN6|LETM1_RAT Mitochondrial proton/calcium exchanger protein OS=Rattus norvegicus OX=10116 GN=Letm1 PE=1 SV=1	19	19	32.9	83.059	47267000	106910000	77436000	12273000	48931000	14741000	5512900	7556700	2658500
Q5XIP9	Transmembrane protein 43 (Protein LUMA)	Tmem43	sp|Q5XIP9|TMM43_RAT	sp|Q5XIP9|TMM43_RAT	>sp|Q5XIP9|TMM43_RAT Transmembrane protein 43 OS=Rattus norvegicus OX=10116 GN=Tmem43 PE=2 SV=1	2	2	5	44.774	0	0	0	0	13080000	3262700	0	0	0
Q5XIR9	Ubiquitin-associated domain-containing protein 1 (UBA domain-containing protein 1) (E3 ubiquitin-protein ligase subunit KPC2) (Kip1 ubiquitination-promoting complex protein 2)	Ubac1	sp|Q5XIR9|UBAC1_RAT	sp|Q5XIR9|UBAC1_RAT	>sp|Q5XIR9|UBAC1_RAT Ubiquitin-associated domain-containing protein 1 OS=Rattus norvegicus OX=10116 GN=Ubac1 PE=1 SV=1	7	7	22.5	45.546	0	0	0	5889200	7712400	0	48482000	58777000	36244000
F1M7S2	Proteasome inhibitor PI31 subunit	Psmf1	tr|F1M7S2|F1M7S2_RAT;sp|Q5XIU5|PSMF1_RAT	tr|F1M7S2|F1M7S2_RAT;sp|Q5XIU5|PSMF1_RAT	>tr|F1M7S2|F1M7S2_RAT Proteasome inhibitor PI31 subunit OS=Rattus norvegicus OX=10116 GN=Psmf1 PE=1 SV=2;>sp|Q5XIU5|PSMF1_RAT Proteasome inhibitor PI31 subunit OS=Rattus norvegicus OX=10116 GN=Psmf1 PE=1 SV=1	3	3	9.6	29.882	0	0	0	35675000	0	0	0	15726000	0
Q5XIU9	Membrane-associated progesterone receptor component 2	Pgrmc2	sp|Q5XIU9|PGRC2_RAT	sp|Q5XIU9|PGRC2_RAT	>sp|Q5XIU9|PGRC2_RAT Membrane-associated progesterone receptor component 2 OS=Rattus norvegicus OX=10116 GN=Pgrmc2 PE=1 SV=1	9	8	41	23.403	15274000	15272000	19229000	34032000	40113000	15646000	45381000	62776000	54738000
Q60587	Trifunctional enzyme subunit beta, mitochondrial (TP-beta) [Includes: 3-ketoacyl-CoA thiolase (EC 2.3.1.155) (EC 2.3.1.16) (Acetyl-CoA acyltransferase) (Beta-ketothiolase)]	Hadhb	sp|Q60587|ECHB_RAT;tr|A0A0G2K330|A0A0G2K330_RAT	sp|Q60587|ECHB_RAT;tr|A0A0G2K330|A0A0G2K330_RAT	>sp|Q60587|ECHB_RAT Trifunctional enzyme subunit beta, mitochondrial OS=Rattus norvegicus OX=10116 GN=Hadhb PE=1 SV=1;>tr|A0A0G2K330|A0A0G2K330_RAT Trifunctional enzyme subunit beta, mitochondrial OS=Rattus norvegicus OX=10116 GN=Hadhb PE=1 SV=1	11	11	26.9	51.414	6836000	6978200	5338800	36764000	129140000	14941000	23754000	34969000	27345000
Q62636	Ras-related protein Rap-1b (EC 3.6.5.2) (GTP-binding protein smg p21B)	Rap1b	sp|Q62636|RAP1B_RAT	sp|Q62636|RAP1B_RAT	>sp|Q62636|RAP1B_RAT Ras-related protein Rap-1b OS=Rattus norvegicus OX=10116 GN=Rap1b PE=1 SV=2	12	5	63	20.798	860720000	712420000	728160000	181700000	855580000	635390000	282050000	214170000	181780000
G3V8G5	Golgi apparatus protein 1	Glg1	tr|G3V8G5|G3V8G5_RAT;sp|Q62638|GSLG1_RAT	tr|G3V8G5|G3V8G5_RAT;sp|Q62638|GSLG1_RAT	>tr|G3V8G5|G3V8G5_RAT Golgi apparatus protein 1 OS=Rattus norvegicus OX=10116 GN=Glg1 PE=1 SV=1;>sp|Q62638|GSLG1_RAT Golgi apparatus protein 1 OS=Rattus norvegicus OX=10116 GN=Glg1 PE=1 SV=1	8	8	7.8	133.55	14492000	8910700	13244000	0	13524000	1136100	0	0	506990
Q62651	Delta(3,5)-Delta(2,4)-dienoyl-CoA isomerase, mitochondrial (EC 5.3.3.-)	Ech1	sp|Q62651|ECH1_RAT	sp|Q62651|ECH1_RAT	>sp|Q62651|ECH1_RAT Delta(3,5)-Delta(2,4)-dienoyl-CoA isomerase, mitochondrial OS=Rattus norvegicus OX=10116 GN=Ech1 PE=1 SV=2	1	1	3.4	36.171	0	0	7302200	0	0	0	0	0	0
Q62658	Peptidyl-prolyl cis-trans isomerase FKBP1A (PPIase FKBP1A) (EC 5.2.1.8) (12 kDa FK506-binding protein) (12 kDa FKBP) (FKBP-12) (FK506-binding protein 1A) (FKBP-1A) (Immunophilin FKBP12) (Rotamase)	Fkbp1a	sp|Q62658|FKB1A_RAT	sp|Q62658|FKB1A_RAT	>sp|Q62658|FKB1A_RAT Peptidyl-prolyl cis-trans isomerase FKBP1A OS=Rattus norvegicus OX=10116 GN=Fkbp1a PE=1 SV=3	1	1	12	11.922	0	0	9032800	0	0	0	0	0	0
Q62667	Major vault protein (MVP)	Mvp	sp|Q62667|MVP_RAT;tr|A0A140TAE0|A0A140TAE0_RAT	sp|Q62667|MVP_RAT;tr|A0A140TAE0|A0A140TAE0_RAT	>sp|Q62667|MVP_RAT Major vault protein OS=Rattus norvegicus OX=10116 GN=Mvp PE=1 SV=4;>tr|A0A140TAE0|A0A140TAE0_RAT Major vault protein OS=Rattus norvegicus OX=10116 GN=Mvp PE=1 SV=1	24	24	36.5	95.797	0	6626600	8215500	21379000	31571000	0	52887000	57607000	51925000
F1LNM0	Disks large homolog 1	Dlg1	tr|F1LNM0|F1LNM0_RAT;sp|Q62696|DLG1_RAT;tr|A0A0G2K1M2|A0A0G2K1M2_RAT	tr|F1LNM0|F1LNM0_RAT;sp|Q62696|DLG1_RAT;tr|A0A0G2K1M2|A0A0G2K1M2_RAT	>tr|F1LNM0|F1LNM0_RAT Disks large homolog 1 OS=Rattus norvegicus OX=10116 GN=Dlg1 PE=1 SV=1;>sp|Q62696|DLG1_RAT Disks large homolog 1 OS=Rattus norvegicus OX=10116 GN=Dlg1 PE=1 SV=1;>tr|A0A0G2K1M2|A0A0G2K1M2_RAT Disks large homolog 1 OS=Rattus norvegicus O	1	1	1.3	100.61	2287200	2351400	0	0	0	0	0	0	0
Q62703	Reticulocalbin-2 (Calcium-binding protein ERC-55) (Taipoxin-associated calcium-binding protein 49) (TCBP-49)	Rcn2	sp|Q62703|RCN2_RAT	sp|Q62703|RCN2_RAT	>sp|Q62703|RCN2_RAT Reticulocalbin-2 OS=Rattus norvegicus OX=10116 GN=Rcn2 PE=1 SV=2	4	4	21.6	37.432	6330900	6677200	5050300	0	0	0	1575500	3331600	1496500
Q62720	Zinc transporter 1 (ZnT-1) (Solute carrier family 30 member 1)	Slc30a1	sp|Q62720|ZNT1_RAT	sp|Q62720|ZNT1_RAT	>sp|Q62720|ZNT1_RAT Zinc transporter 1 OS=Rattus norvegicus OX=10116 GN=Slc30a1 PE=2 SV=1	7	7	20.9	55.142	7067000	0	4979400	6067200	15196000	2186400	23725000	19908000	30365000
G3V9E3	Caldesmon 1, isoform CRA_b (Non-muscle caldesmon)	Cald1	tr|G3V9E3|G3V9E3_RAT;sp|Q62736|CALD1_RAT;tr|A0A0G2JTV2|A0A0G2JTV2_RAT	tr|G3V9E3|G3V9E3_RAT;sp|Q62736|CALD1_RAT;tr|A0A0G2JTV2|A0A0G2JTV2_RAT	>tr|G3V9E3|G3V9E3_RAT Caldesmon 1, isoform CRA_b OS=Rattus norvegicus OX=10116 GN=Cald1 PE=1 SV=1;>sp|Q62736|CALD1_RAT Non-muscle caldesmon OS=Rattus norvegicus OX=10116 GN=Cald1 PE=1 SV=1;>tr|A0A0G2JTV2|A0A0G2JTV2_RAT Non-muscle caldesmon OS=Rattus norveg	26	26	38.6	60.611	815100000	678070000	618250000	0	0	0	0	0	0
G3V637	Syntaxin binding protein 2, isoform CRA_b (Syntaxin-binding protein 2)	Stxbp2	tr|G3V637|G3V637_RAT;sp|Q62753|STXB2_RAT	tr|G3V637|G3V637_RAT;sp|Q62753|STXB2_RAT	>tr|G3V637|G3V637_RAT Syntaxin binding protein 2, isoform CRA_b OS=Rattus norvegicus OX=10116 GN=Stxbp2 PE=1 SV=1;>sp|Q62753|STXB2_RAT Syntaxin-binding protein 2 OS=Rattus norvegicus OX=10116 GN=Stxbp2 PE=2 SV=1	12	12	24.9	66.653	39632000	37743000	29197000	22763000	54154000	26033000	3871000	13223000	8762600
D4A0L4	Y-box-binding protein 3	Ybx3	tr|D4A0L4|D4A0L4_RAT;tr|F1MA18|F1MA18_RAT;sp|Q62764|YBOX3_RAT	tr|D4A0L4|D4A0L4_RAT;tr|F1MA18|F1MA18_RAT;sp|Q62764|YBOX3_RAT	>tr|D4A0L4|D4A0L4_RAT Y-box-binding protein 3 OS=Rattus norvegicus OX=10116 GN=Ybx3 PE=1 SV=3;>tr|F1MA18|F1MA18_RAT Y-box-binding protein 3 OS=Rattus norvegicus OX=10116 GN=Ybx3 PE=1 SV=1;>sp|Q62764|YBOX3_RAT Y-box-binding protein 3 OS=Rattus norvegicus OX	7	4	34.4	31.287	0	0	0	0	6788300	0	56542000	86158000	52478000
Q62785	28 kDa heat- and acid-stable phosphoprotein (PDGF-associated protein) (PAP) (PDGFA-associated protein 1) (PAP1)	Pdap1	sp|Q62785|HAP28_RAT	sp|Q62785|HAP28_RAT	>sp|Q62785|HAP28_RAT 28 kDa heat- and acid-stable phosphoprotein OS=Rattus norvegicus OX=10116 GN=Pdap1 PE=1 SV=1	1	1	10.5	20.605	0	2109000	2454500	0	0	0	0	0	0
Q62812	Myosin-9 (Cellular myosin heavy chain, type A) (Myosin heavy chain 9) (Myosin heavy chain, non-muscle IIa) (Non-muscle myosin heavy chain A) (NMMHC-A) (Non-muscle myosin heavy chain IIa) (NMMHC II-a) (NMMHC-IIA)	Myh9	sp|Q62812|MYH9_RAT;tr|F1M8F6|F1M8F6_RAT;tr|G3V6E1|G3V6E1_RAT;tr|G3V8B0|G3V8B0_RAT;sp|P02564|MYH7_RAT;tr|G3V885|G3V885_RAT;tr|A0A0G2K484|A0A0G2K484_RAT;sp|P02563|MYH6_RAT;tr|F1LMU0|F1LMU0_RAT;sp|Q29RW1|MYH4_RAT;tr|G3V6D8|G3V6D8_RAT;tr|A0A0G2K0F5|A0A0G2K0F5_RAT;sp|P12847|MYH3_RAT;tr|B6RK61|B6RK61_RAT;tr|A0A0G2K1V4|A0A0G2K1V4_RAT;tr|F1LRV9|F1LRV9_RAT	sp|Q62812|MYH9_RAT	>sp|Q62812|MYH9_RAT Myosin-9 OS=Rattus norvegicus OX=10116 GN=Myh9 PE=1 SV=3	122	1	54.1	226.34	1489300	0	0	0	0	0	0	0	0
M0R649	Exocyst complex component Sec8	Exoc4	tr|M0R649|M0R649_RAT;tr|M0RBF8|M0RBF8_RAT;sp|Q62824|EXOC4_RAT	tr|M0R649|M0R649_RAT;tr|M0RBF8|M0RBF8_RAT;sp|Q62824|EXOC4_RAT	>tr|M0R649|M0R649_RAT Exocyst complex component 4 OS=Rattus norvegicus OX=10116 GN=Exoc4 PE=1 SV=2;>tr|M0RBF8|M0RBF8_RAT Exocyst complex component 4 OS=Rattus norvegicus OX=10116 GN=Exoc4 PE=1 SV=2;>sp|Q62824|EXOC4_RAT Exocyst complex component 4 OS=Rattus	1	1	1.2	110.2	0	0	0	0	1185200	0	0	1583500	0
Q5EBC7	Rab GTPase-binding effector protein 2	Rabep2	tr|Q5EBC7|Q5EBC7_RAT;sp|Q62835|RABE2_RAT	tr|Q5EBC7|Q5EBC7_RAT;sp|Q62835|RABE2_RAT	>tr|Q5EBC7|Q5EBC7_RAT Rab GTPase-binding effector protein 2 OS=Rattus norvegicus OX=10116 GN=Rabep2 PE=1 SV=1;>sp|Q62835|RABE2_RAT Rab GTPase-binding effector protein 2 OS=Rattus norvegicus OX=10116 GN=Rabep2 PE=1 SV=1	6	6	17.3	61.984	7896400	9825100	9960800	0	0	0	0	0	0
A0A140TAB6	Golgin subfamily A member 2	Golga2	tr|A0A140TAB6|A0A140TAB6_RAT;sp|Q62839|GOGA2_RAT;tr|A0A0G2K977|A0A0G2K977_RAT;tr|M0R5N1|M0R5N1_RAT	tr|A0A140TAB6|A0A140TAB6_RAT;sp|Q62839|GOGA2_RAT;tr|A0A0G2K977|A0A0G2K977_RAT	>tr|A0A140TAB6|A0A140TAB6_RAT Golgin subfamily A member 2 OS=Rattus norvegicus OX=10116 GN=Golga2 PE=1 SV=1;>sp|Q62839|GOGA2_RAT Golgin subfamily A member 2 OS=Rattus norvegicus OX=10116 GN=Golga2 PE=1 SV=4;>tr|A0A0G2K977|A0A0G2K977_RAT Golgin subfamily A	14	14	20.7	111.45	39816000	43091000	38639000	0	0	0	0	0	0
A0A0G2JW28	Gamma-adducin	Add3	tr|A0A0G2JW28|A0A0G2JW28_RAT;tr|D3ZCH7|D3ZCH7_RAT;tr|G3V9D7|G3V9D7_RAT;sp|Q62847|ADDG_RAT	tr|A0A0G2JW28|A0A0G2JW28_RAT;tr|D3ZCH7|D3ZCH7_RAT;tr|G3V9D7|G3V9D7_RAT;sp|Q62847|ADDG_RAT	>tr|A0A0G2JW28|A0A0G2JW28_RAT Gamma-adducin OS=Rattus norvegicus OX=10116 GN=Add3 PE=1 SV=1;>tr|D3ZCH7|D3ZCH7_RAT Adducin 3 (Gamma), isoform CRA_b OS=Rattus norvegicus OX=10116 GN=Add3 PE=1 SV=2;>tr|G3V9D7|G3V9D7_RAT Adducin 3 (Gamma), isoform CRA_a OS=Rat	3	3	7.3	74.963	2304500	0	12389000	0	0	0	0	0	0
Q62848	ADP-ribosylation factor GTPase-activating protein 1 (ARF GAP 1) (ADP-ribosylation factor 1 GTPase-activating protein) (ARF1 GAP) (ARF1-directed GTPase-activating protein)	Arfgap1	sp|Q62848|ARFG1_RAT;tr|Q3S4A4|Q3S4A4_RAT;tr|Q3S4A5|Q3S4A5_RAT	sp|Q62848|ARFG1_RAT;tr|Q3S4A4|Q3S4A4_RAT;tr|Q3S4A5|Q3S4A5_RAT	>sp|Q62848|ARFG1_RAT ADP-ribosylation factor GTPase-activating protein 1 OS=Rattus norvegicus OX=10116 GN=Arfgap1 PE=1 SV=1;>tr|Q3S4A4|Q3S4A4_RAT ADP-ribosylation factor GTPase activating protein 1 heart isoform OS=Rattus norvegicus OX=10116 GN=Arfgap1 PE=	3	3	9.6	45.442	4563000	2489100	5819800	0	0	0	0	0	0
Q62865	cGMP-inhibited 3',5'-cyclic phosphodiesterase A (EC 3.1.4.17) (Cyclic GMP-inhibited phosphodiesterase A) (CGI-PDE A)	Pde3a	sp|Q62865|PDE3A_RAT	sp|Q62865|PDE3A_RAT	>sp|Q62865|PDE3A_RAT cGMP-inhibited 3,5-cyclic phosphodiesterase A OS=Rattus norvegicus OX=10116 GN=Pde3a PE=1 SV=1	3	3	4.7	124.3	0	0	0	0	7382100	0	0	0	0
Q62867	Gamma-glutamyl hydrolase (EC 3.4.19.9) (Conjugase) (GH) (Gamma-Glu-X carboxypeptidase)	Ggh	sp|Q62867|GGH_RAT	sp|Q62867|GGH_RAT	>sp|Q62867|GGH_RAT Gamma-glutamyl hydrolase OS=Rattus norvegicus OX=10116 GN=Ggh PE=1 SV=1	1	1	4.1	35.83	0	0	1902600	0	0	0	0	0	0
D3ZU74	Cytoplasmic dynein 1 intermediate chain 2 (Dynein, cytoplasmic, intermediate chain 2, isoform CRA_c)	Dync1i2	tr|D3ZU74|D3ZU74_RAT;tr|Q6AZ35|Q6AZ35_RAT;tr|G3V9V3|G3V9V3_RAT;sp|Q62871|DC1I2_RAT	tr|D3ZU74|D3ZU74_RAT;tr|Q6AZ35|Q6AZ35_RAT;tr|G3V9V3|G3V9V3_RAT;sp|Q62871|DC1I2_RAT	>tr|D3ZU74|D3ZU74_RAT Cytoplasmic dynein 1 intermediate chain 2 OS=Rattus norvegicus OX=10116 GN=Dync1i2 PE=1 SV=1;>tr|Q6AZ35|Q6AZ35_RAT Cytoplasmic dynein 1 intermediate chain 2 OS=Rattus norvegicus OX=10116 GN=Dync1i2 PE=1 SV=1;>tr|G3V9V3|G3V9V3_RAT Cyto	7	7	19.6	68.362	18352000	10170000	13997000	0	0	0	0	0	0
A0A0G2K3P9	Synaptogyrin-1 (Fragment)	Syngr1	tr|A0A0G2K3P9|A0A0G2K3P9_RAT;sp|Q62876|SNG1_RAT	tr|A0A0G2K3P9|A0A0G2K3P9_RAT;sp|Q62876|SNG1_RAT	>tr|A0A0G2K3P9|A0A0G2K3P9_RAT Synaptogyrin-1 (Fragment) OS=Rattus norvegicus OX=10116 GN=Syngr1 PE=3 SV=2;>sp|Q62876|SNG1_RAT Synaptogyrin-1 OS=Rattus norvegicus OX=10116 GN=Syngr1 PE=1 SV=1	1	1	6.5	20.82	0	0	0	2890700	0	0	5586500	0	5383000
Q62894	Extracellular matrix protein 1 (Secretory component p85)	Ecm1	sp|Q62894|ECM1_RAT	sp|Q62894|ECM1_RAT	>sp|Q62894|ECM1_RAT Extracellular matrix protein 1 OS=Rattus norvegicus OX=10116 GN=Ecm1 PE=1 SV=2	32	32	72.8	63.248	38945000	27540000	49324000	9299200	70635000	6626100000	0	0	0
Q62920	PDZ and LIM domain protein 5 (Enigma homolog) (Enigma-like PDZ and LIM domains protein)	Pdlim5	sp|Q62920|PDLI5_RAT	sp|Q62920|PDLI5_RAT	>sp|Q62920|PDLI5_RAT PDZ and LIM domain protein 5 OS=Rattus norvegicus OX=10116 GN=Pdlim5 PE=1 SV=2	2	2	4.6	63.201	1207400	3151700	1070900	0	0	0	0	0	0
Q62930	Complement component C9	C9	sp|Q62930|CO9_RAT;tr|F7F389|F7F389_RAT	sp|Q62930|CO9_RAT;tr|F7F389|F7F389_RAT	>sp|Q62930|CO9_RAT Complement component C9 OS=Rattus norvegicus OX=10116 GN=C9 PE=1 SV=1;>tr|F7F389|F7F389_RAT Complement component C9 OS=Rattus norvegicus OX=10116 GN=C9 PE=1 SV=1	32	32	59.7	62.28	926120000	703940000	759370000	10421000000	3389300000	1788900000	1600300	0	0
A0A0G2K0B4	E3 ubiquitin-protein ligase (EC 2.3.2.26)	Nedd4	tr|A0A0G2K0B4|A0A0G2K0B4_RAT;sp|Q62940|NEDD4_RAT;tr|A0A0G2K8P3|A0A0G2K8P3_RAT;tr|A0A0G2JUY1|A0A0G2JUY1_RAT	tr|A0A0G2K0B4|A0A0G2K0B4_RAT;sp|Q62940|NEDD4_RAT;tr|A0A0G2K8P3|A0A0G2K8P3_RAT	>tr|A0A0G2K0B4|A0A0G2K0B4_RAT E3 ubiquitin-protein ligase OS=Rattus norvegicus OX=10116 GN=Nedd4 PE=1 SV=1;>sp|Q62940|NEDD4_RAT E3 ubiquitin-protein ligase NEDD4 OS=Rattus norvegicus OX=10116 GN=Nedd4 PE=1 SV=1;>tr|A0A0G2K8P3|A0A0G2K8P3_RAT E3 ubiquitin-pr	8	6	11.4	102.43	1097200	1649300	1635500	7068300	15146000	1573900	5309300	3432400	2520700
Q62975	Protein Z-dependent protease inhibitor (PZ-dependent protease inhibitor) (PZI) (Regeneration-associated serpin 1) (RASP-1) (Serpin A10)	Serpina10	sp|Q62975|ZPI_RAT	sp|Q62975|ZPI_RAT	>sp|Q62975|ZPI_RAT Protein Z-dependent protease inhibitor OS=Rattus norvegicus OX=10116 GN=Serpina10 PE=2 SV=2	8	8	21.8	50.243	24195000	20236000	28014000	24374000	81843000	19940000	0	0	0
Q62991	Sec1 family domain-containing protein 1 (SLY1 homolog) (Sly1p) (Syntaxin-binding protein 1-like 2) (Vesicle transport-related protein Ra410)	Scfd1	sp|Q62991|SCFD1_RAT	sp|Q62991|SCFD1_RAT	>sp|Q62991|SCFD1_RAT Sec1 family domain-containing protein 1 OS=Rattus norvegicus OX=10116 GN=Scfd1 PE=1 SV=1	2	2	4.7	72.262	993650	0	995440	0	0	0	0	0	0
A0A0G2K9I8	Protein arginine methyltransferase 1-like	LOC100361025	tr|A0A0G2K9I8|A0A0G2K9I8_RAT;sp|Q63009|ANM1_RAT	tr|A0A0G2K9I8|A0A0G2K9I8_RAT;sp|Q63009|ANM1_RAT	>tr|A0A0G2K9I8|A0A0G2K9I8_RAT Protein arginine methyltransferase 1-like OS=Rattus norvegicus OX=10116 GN=LOC100361025 PE=4 SV=1;>sp|Q63009|ANM1_RAT Protein arginine N-methyltransferase 1 OS=Rattus norvegicus OX=10116 GN=Prmt1 PE=1 SV=1	1	1	3.4	40.503	0	0	888900	0	0	0	0	0	0
Q63016	Large neutral amino acids transporter small subunit 1 (4F2 light chain) (4F2 LC) (4F2LC) (Integral membrane protein E16) (Protein TA1) (L-type amino acid transporter 1) (LAT-1) (Solute carrier family 7 member 5)	Slc7a5	sp|Q63016|LAT1_RAT;tr|D3ZMM8|D3ZMM8_RAT	sp|Q63016|LAT1_RAT	>sp|Q63016|LAT1_RAT Large neutral amino acids transporter small subunit 1 OS=Rattus norvegicus OX=10116 GN=Slc7a5 PE=1 SV=2	4	4	9.8	55.903	0	3848900	0	13889000	26316000	0	27973000	32278000	33957000
A0A0G2JSM7	Adducin 1 (Alpha), isoform CRA_b (Alpha-adducin)	Add1	tr|A0A0G2JSM7|A0A0G2JSM7_RAT;sp|Q63028|ADDA_RAT;tr|D3ZZ99|D3ZZ99_RAT	tr|A0A0G2JSM7|A0A0G2JSM7_RAT;sp|Q63028|ADDA_RAT;tr|D3ZZ99|D3ZZ99_RAT	>tr|A0A0G2JSM7|A0A0G2JSM7_RAT Adducin 1 (Alpha), isoform CRA_b OS=Rattus norvegicus OX=10116 GN=Add1 PE=1 SV=1;>sp|Q63028|ADDA_RAT Alpha-adducin OS=Rattus norvegicus OX=10116 GN=Add1 PE=1 SV=2;>tr|D3ZZ99|D3ZZ99_RAT Alpha-adducin OS=Rattus norvegicus OX=101	18	17	35.5	80.338	17223000	18571000	14684000	378430000	204420000	49668000	437900000	453960000	344100000
Q63041	Alpha-1-macroglobulin (Alpha-1-M) (Alpha-1-macroglobulin 165 kDa subunit) [Cleaved into: Alpha-1-macroglobulin 45 kDa subunit]	A1m	sp|Q63041|A1M_RAT	sp|Q63041|A1M_RAT	>sp|Q63041|A1M_RAT Alpha-1-macroglobulin OS=Rattus norvegicus OX=10116 GN=A1m PE=1 SV=1	40	40	35.2	167.12	80547000	103270000	69236000	416000000	649850000	400540000	0	0	0
F1LSX3	ADP-ribosyl cyclase/cyclic ADP-ribose hydrolase (EC 3.2.2.6)	Bst1	tr|F1LSX3|F1LSX3_RAT;sp|Q63072|BST1_RAT	tr|F1LSX3|F1LSX3_RAT;sp|Q63072|BST1_RAT	>tr|F1LSX3|F1LSX3_RAT ADP-ribosyl cyclase/cyclic ADP-ribose hydrolase OS=Rattus norvegicus OX=10116 GN=Bst1 PE=3 SV=2;>sp|Q63072|BST1_RAT ADP-ribosyl cyclase/cyclic ADP-ribose hydrolase 2 OS=Rattus norvegicus OX=10116 GN=Bst1 PE=2 SV=1	4	4	16	35.131	11042000	16444000	13246000	0	0	0	0	0	0
Q63081	Protein disulfide-isomerase A6 (EC 5.3.4.1) (Calcium-binding protein 1) (CaBP1) (Protein disulfide isomerase P5) (Thioredoxin domain-containing protein 7)	Pdia6	sp|Q63081|PDIA6_RAT;tr|A0A0G2JSZ5|A0A0G2JSZ5_RAT	sp|Q63081|PDIA6_RAT;tr|A0A0G2JSZ5|A0A0G2JSZ5_RAT	>sp|Q63081|PDIA6_RAT Protein disulfide-isomerase A6 OS=Rattus norvegicus OX=10116 GN=Pdia6 PE=1 SV=2;>tr|A0A0G2JSZ5|A0A0G2JSZ5_RAT Protein disulfide-isomerase A6 OS=Rattus norvegicus OX=10116 GN=Pdia6 PE=1 SV=1	14	14	40.5	48.173	603990000	603390000	541370000	47100000	78835000	39272000	150330000	162920000	127570000
Q63083	Nucleobindin-1 (Bone 63 kDa calcium-binding protein) (CALNUC)	Nucb1	sp|Q63083|NUCB1_RAT	sp|Q63083|NUCB1_RAT	>sp|Q63083|NUCB1_RAT Nucleobindin-1 OS=Rattus norvegicus OX=10116 GN=Nucb1 PE=1 SV=1	12	12	34.2	53.506	44788000	58727000	50406000	0	1967800	0	0	0	0
Q63135	Complement component receptor 1-like protein (Antigen 5I2) (Complement regulatory protein Crry)	Cr1l	sp|Q63135|CR1L_RAT;tr|A0A0G2K7Y0|A0A0G2K7Y0_RAT	sp|Q63135|CR1L_RAT;tr|A0A0G2K7Y0|A0A0G2K7Y0_RAT	>sp|Q63135|CR1L_RAT Complement component receptor 1-like protein OS=Rattus norvegicus OX=10116 GN=Cr1l PE=1 SV=1;>tr|A0A0G2K7Y0|A0A0G2K7Y0_RAT Complement component receptor 1-like protein OS=Rattus norvegicus OX=10116 GN=Cr1l PE=1 SV=1	15	15	55.8	61.68	594700000	512460000	516730000	212620000	357910000	78419000	320910000	402580000	246800000
Q63147	5-aminolevulinate synthase, erythroid-specific, mitochondrial (ALAS-E) (EC 2.3.1.37) (5-aminolevulinic acid synthase 2) (Delta-ALA synthase 2) (Delta-aminolevulinate synthase 2)	Alas2	sp|Q63147|HEM0_RAT	sp|Q63147|HEM0_RAT	>sp|Q63147|HEM0_RAT 5-aminolevulinate synthase, erythroid-specific, mitochondrial OS=Rattus norvegicus OX=10116 GN=Alas2 PE=1 SV=1	10	3	26.1	64.841	0	0	0	1364100	7844700	0	45640000	76777000	34611000
Q63159	Ubiquinone biosynthesis O-methyltransferase, mitochondrial (3-demethylubiquinol 3-O-methyltransferase) (EC 2.1.1.64) (Polyprenyldihydroxybenzoate methyltransferase) (EC 2.1.1.114)	Coq3	sp|Q63159|COQ3_RAT	sp|Q63159|COQ3_RAT	>sp|Q63159|COQ3_RAT Ubiquinone biosynthesis O-methyltransferase, mitochondrial OS=Rattus norvegicus OX=10116 GN=Coq3 PE=2 SV=2	1	1	4.9	38.708	1451100	1156900	0	0	0	0	0	0	0
Q6PCU4	Emd protein (Emerin)	Emd	tr|Q6PCU4|Q6PCU4_RAT;sp|Q63190|EMD_RAT	tr|Q6PCU4|Q6PCU4_RAT;sp|Q63190|EMD_RAT	>tr|Q6PCU4|Q6PCU4_RAT Emd protein OS=Rattus norvegicus OX=10116 GN=Emd PE=1 SV=1;>sp|Q63190|EMD_RAT Emerin OS=Rattus norvegicus OX=10116 GN=Emd PE=1 SV=1	1	1	5.8	29.585	0	844030	933190	0	0	0	0	0	0
F1LWQ2	Apo-1 antigen (Apoptosis-mediating surface antigen FAS) (FASLG receptor) (Tumor necrosis factor receptor superfamily member 6)	Fas	tr|F1LWQ2|F1LWQ2_RAT;sp|Q63199|TNR6_RAT	tr|F1LWQ2|F1LWQ2_RAT;sp|Q63199|TNR6_RAT	>tr|F1LWQ2|F1LWQ2_RAT Apo-1 antigen OS=Rattus norvegicus OX=10116 GN=Fas PE=1 SV=3;>sp|Q63199|TNR6_RAT Tumor necrosis factor receptor superfamily member 6 OS=Rattus norvegicus OX=10116 GN=Fas PE=1 SV=1	2	2	7.4	36.774	0	0	0	14959000	16583000	0	16688000	22123000	20520000
Q63207	Coagulation factor X (EC 3.4.21.6) (Stuart factor) [Cleaved into: Factor X light chain; Factor X heavy chain; Activated factor Xa heavy chain]	F10	sp|Q63207|FA10_RAT;tr|A0A0H2UHR6|A0A0H2UHR6_RAT	sp|Q63207|FA10_RAT;tr|A0A0H2UHR6|A0A0H2UHR6_RAT	>sp|Q63207|FA10_RAT Coagulation factor X OS=Rattus norvegicus OX=10116 GN=F10 PE=2 SV=1;>tr|A0A0H2UHR6|A0A0H2UHR6_RAT Coagulation factor X OS=Rattus norvegicus OX=10116 GN=F10 PE=1 SV=1	13	13	32.4	54.265	42685000	33355000	76926000	81971000	350610000	58049000	0	0	0
M0RDJ4	Glia maturation factor	Gmfb	tr|M0RDJ4|M0RDJ4_RAT;sp|Q63228|GMFB_RAT	tr|M0RDJ4|M0RDJ4_RAT;sp|Q63228|GMFB_RAT	>tr|M0RDJ4|M0RDJ4_RAT Glia maturation factor OS=Rattus norvegicus OX=10116 GN=Gmfb PE=1 SV=2;>sp|Q63228|GMFB_RAT Glia maturation factor beta OS=Rattus norvegicus OX=10116 GN=Gmfb PE=1 SV=2	2	2	19.3	16.453	0	942400	1371800	0	0	0	1904100	0	2183600
Q3MID7	Lipopolysaccharide-binding protein	Lbp	tr|Q3MID7|Q3MID7_RAT;sp|Q63313|LBP_RAT	tr|Q3MID7|Q3MID7_RAT;sp|Q63313|LBP_RAT	>tr|Q3MID7|Q3MID7_RAT Lipopolysaccharide-binding protein OS=Rattus norvegicus OX=10116 GN=Lbp PE=1 SV=1;>sp|Q63313|LBP_RAT Lipopolysaccharide-binding protein OS=Rattus norvegicus OX=10116 GN=Lbp PE=2 SV=1	2	2	4.4	53.497	0	0	0	0	0	8140900	0	0	0
Q63355	Unconventional myosin-Ic (Myosin I beta) (MMI-beta) (MMIb) (Myosin heavy chain myr 2)	Myo1c	sp|Q63355|MYO1C_RAT	sp|Q63355|MYO1C_RAT	>sp|Q63355|MYO1C_RAT Unconventional myosin-Ic OS=Rattus norvegicus OX=10116 GN=Myo1c PE=1 SV=2	5	5	6.8	119.81	0	0	0	5353700	18713000	3628500	1702300	6584100	2340900
A0A0G2K9E8	Unconventional myosin-Ie	Myo1e	tr|A0A0G2K9E8|A0A0G2K9E8_RAT;tr|D4A7X9|D4A7X9_RAT;sp|Q63356|MYO1E_RAT	tr|A0A0G2K9E8|A0A0G2K9E8_RAT;tr|D4A7X9|D4A7X9_RAT;sp|Q63356|MYO1E_RAT	>tr|A0A0G2K9E8|A0A0G2K9E8_RAT Unconventional myosin-Ie OS=Rattus norvegicus OX=10116 GN=Myo1e PE=1 SV=1;>tr|D4A7X9|D4A7X9_RAT Myosin IF OS=Rattus norvegicus OX=10116 GN=Myo1f PE=1 SV=1;>sp|Q63356|MYO1E_RAT Unconventional myosin-Ie OS=Rattus norvegicus OX=1	1	1	1.2	114.47	0	0	0	0	2482300	0	0	0	0
Q63362	NADH dehydrogenase [ubiquinone] 1 alpha subcomplex subunit 5 (Complex I subunit B13) (Complex I-13kD-B) (CI-13kD-B) (NADH-ubiquinone oxidoreductase 13 kDa-B subunit)	Ndufa5	sp|Q63362|NDUA5_RAT	sp|Q63362|NDUA5_RAT	>sp|Q63362|NDUA5_RAT NADH dehydrogenase [ubiquinone] 1 alpha subcomplex subunit 5 OS=Rattus norvegicus OX=10116 GN=Ndufa5 PE=1 SV=3	3	3	14.7	13.412	8426400	6079000	0	0	5743800	0	1649500	6473000	0
[truncated: 1,249 more rows]

## Sheet: Identified proteins
Accession	Protein names	Gene Name	Protein IDs	Majority protein IDs	Fasta headers	Peptides	Unique peptides	Sequence coverage [%]	Mol. weight [kDa]	LCNPs-1	LCNPs-2	LCNPs-3	HA&RBCm-LCNPs-1	HA&RBCm-LCNPs-2	HA&RBCm-LCNPs-3	RBCm-1	RBCm-2	RBCm-3
[truncated: 1,911 more rows]

[truncated: 2 more sheets: HA&RBCm-LCNPs vs. RBCm, LCNPs vs. HA&RBCm-LCNPs]
